# Supplementary material for: Functional Divergence of the Arg/N‐Degron Pathway Between the Crop Brassica rapa and the Model Plant Arabidopsis thaliana
Source: Plant Direct. 2026 Mar 19;10(3):e70158. doi: 10.1002/pld3.70158 (PMC13103730; doi:10.1002/pld3.70158)
Supplement: Supplementary file 2 — Data S2: Supporting Information. [file PLD3-10-e70158-s003.xlsx]

## Sheet: WT flg v m p0.001 FC2
GeneID	Length	WT-Mock-Expression	WT-flg22-Expression	log2FoldChange(WT-flg22/WT-Mock)	Padj	Up/Down-Regulation	Pvalue	Symbol	Nr Description	Desc
103862483	7525	229.522	1.23896e-05	-24.143	7.85127e-09	Down	6.44157e-10	LOC103862483	XP_013597637.1//PREDICTED: probable polyol transporter 6 [Brassica oleracea var. oleracea]	PREDICTED: Brassica rapa probable polyol transporter 6 (LOC103862483), mRNA
117130214	1801	66.0103	1.15699e-05	-22.4439	1.0152e-07	Down	9.29841e-09	LOC117130214	KRH17872.2//LOW QUALITY PROTEIN: hypothetical protein GLYMA_13G023600 [Glycine max]	PREDICTED: Brassica rapa 18S ribosomal RNA (LOC117130214), rRNA
117126611	2260	592.083	0.196463	-11.5573	9.42858e-07	Down	9.61054e-08	LOC117126611	QHO62364.1//zeaxanthin epoxidase [Brassica napus]	PREDICTED: Brassica rapa zeaxanthin epoxidase, chloroplastic (LOC117126611), mRNA
103864148	793	511.559	0.196483	-11.3463	9.44815e-20	Down	3.80787e-21	LOC103864148	XP_009140159.1//protein C2-DOMAIN ABA-RELATED 1 [Brassica rapa]	PREDICTED: Brassica rapa protein C2-DOMAIN ABA-RELATED 1 (LOC103864148), mRNA
103859860	1347	103.527	0.196286	-9.04283	3.74395e-11	Down	2.54679e-12	LOC103859860	XP_009135694.2//LOW QUALITY PROTEIN: uncharacterized protein LOC103859860 [Brassica rapa]	PREDICTED: Brassica rapa uncharacterized LOC103859860 (LOC103859860), mRNA
103847334	3366	56.2768	0.195687	-8.16785	2.44536e-09	Down	1.92482e-10	LOC103847334	XP_013668386.1//nuclear intron maturase 3, mitochondrial-like [Brassica napus]	PREDICTED: Brassica rapa nuclear intron maturase 3, mitochondrial (LOC103847334), mRNA
108869646	4134	41.6763	0.195888	-7.73305	8.36012e-08	Down	7.60112e-09	LOC108869646	XP_033128096.1//uncharacterized protein LOC103828318 [Brassica rapa]	PREDICTED: Brassica rapa uncharacterized LOC108869646 (LOC108869646), mRNA
103832796	524	126.476	0.713514	-7.46971	7.80455e-11	Down	5.42965e-12	LOC103832796	XP_009107136.1//uncharacterized protein LOC103832796 [Brassica rapa]	PREDICTED: Brassica rapa uncharacterized LOC103832796 (LOC103832796), mRNA
103875054	1780	24.8545	0.195333	-6.99142	6.55487e-06	Down	7.46587e-07	LOC103875054	VDC68343.1//unnamed protein product, partial [Brassica rapa]	PREDICTED: Brassica rapa E3 ubiquitin-protein ligase AIP2 (LOC103875054), mRNA
117133980	476	457.185	3.69849	-6.9497	8.90565e-07	Down	9.03478e-08	LOC117133980	XP_033147175.1//chlorophyll a-b binding protein CP29.3, chloroplastic-like [Brassica rapa]	PREDICTED: Brassica rapa chlorophyll a-b binding protein CP29.3, chloroplastic-like (LOC117133980), mRNA
103848604	1435	23.3784	0.194525	-6.90908	1.74126e-05	Down	2.09605e-06	LOC103848604	XP_009123730.1//purine permease 21 isoform X2 [Brassica rapa];XP_009123729.1//purine permease 21 isoform X1 [Brassica rapa];XP_033133276.1//probable purine permease 10 isoform X3 [Brassica rapa]	PREDICTED: Brassica rapa purine permease 21 (LOC103848604), transcript variant X3, mRNA;PREDICTED: Brassica rapa purine permease 21 (LOC103848604), transcript variant X2, mRNA;PREDICTED: Brassica rapa purine permease 21 (LOC103848604), transcript variant X1, mRNA
103861251	4006	21.4895	0.194692	-6.78629	1.751e-05	Down	2.10964e-06	LOC103861251	VDC83151.1//unnamed protein product, partial [Brassica rapa];XP_009137215.1//beta-glucosidase 47 [Brassica rapa]	PREDICTED: Brassica rapa beta-glucosidase 47 (LOC103861251), mRNA
103834794	512	20.7397	0.195022	-6.73261	2.35134e-05	Down	2.88308e-06	LOC103834794	XP_009109128.1//uncharacterized protein LOC103834794 [Brassica rapa]	PREDICTED: Brassica rapa uncharacterized LOC103834794 (LOC103834794), mRNA
103847081	1683	19.9436	0.194305	-6.68146	3.37799e-05	Down	4.23555e-06	LOC103847081	XP_009122363.1//gibberellin 20 oxidase 3 [Brassica rapa]	PREDICTED: Brassica rapa gibberellin 20 oxidase 3 (LOC103847081), transcript variant X1, mRNA;PREDICTED: Brassica rapa gibberellin 20 oxidase 3 (LOC103847081), transcript variant X2, mRNA
103831303	2274	18.1547	0.194415	-6.54506	6.78577e-05	Down	8.88827e-06	LOC103831303	XP_009105445.1//cytosolic sulfotransferase 1 [Brassica rapa]	PREDICTED: Brassica rapa cytosolic sulfotransferase 1 (LOC103831303), mRNA
117130546	1226	64.4697	0.714741	-6.49506	1.19664e-07	Down	1.10363e-08	LOC117130546	XP_009127926.1//RING-H2 finger protein ATL3 [Brassica rapa];KAF2582424.1//hypothetical protein F2Q68_00006229 [Brassica cretica]	PREDICTED: Brassica rapa uncharacterized LOC117130546 (LOC117130546), ncRNA
103836174	3127	17.0048	0.19435	-6.45114	9.12114e-05	Down	1.22657e-05	LOC103836174	XP_033133736.1//disease resistance protein RPS5-like [Brassica rapa]	PREDICTED: Brassica rapa disease resistance protein RPS5 (LOC103836174), mRNA
103836520	6139	16.3711	0.19392	-6.39954	0.000126632	Down	1.7488e-05	LOC103836520	XP_009111045.1//ankyrin repeat-containing protein At5g02620 [Brassica rapa];XP_009111042.1//polygalacturonase-like [Brassica rapa]	PREDICTED: Brassica rapa polygalacturonase-like (LOC103836520), mRNA
103860208	1125	14.7752	0.193648	-6.2536	0.000596833	Down	9.33844e-05	LOC103860208	XP_009136050.2//geranylgeranyl pyrophosphate synthase 10, mitochondrial [Brassica rapa]	PREDICTED: Brassica rapa geranylgeranyl pyrophosphate synthase 10, mitochondrial (LOC103860208), mRNA
103853472	1671	13.8944	0.193463	-6.1663	0.000533915	Down	8.28995e-05	LOC103853472	XP_013694873.1//aluminum-activated malate transporter 10-like [Brassica napus]	PREDICTED: Brassica rapa aluminum-activated malate transporter 10 (LOC103853472), mRNA
103847131	1188	13.8633	0.19348	-6.16294	0.000823465	Down	0.000132613	LOC103847131	XP_009122427.1//nucleolin [Brassica rapa]	PREDICTED: Brassica rapa nucleolin (LOC103847131), mRNA
103842537	1571	25.8289	0.38307	-6.07524	0.000157197	Down	2.20568e-05	LOC103842537	XP_009117415.1//fructose-bisphosphate aldolase 1, chloroplastic [Brassica rapa]	PREDICTED: Brassica rapa fructose-bisphosphate aldolase 1, chloroplastic (LOC103842537), mRNA
103864191	1250	12.9877	0.194035	-6.06468	0.000695969	Down	0.00011051	LOC103864191	XP_018513844.1//LOW QUALITY PROTEIN: cytochrome c1 2, heme protein, mitochondrial [Brassica rapa]	PREDICTED: Brassica rapa cytochrome c1 2, heme protein, mitochondrial (LOC103864191), mRNA
103833072	3939	23.0338	0.38148	-5.916	0.000138709	Down	1.92704e-05	LOC103833072	XP_009107419.2//pentatricopeptide repeat-containing protein DWY1, chloroplastic [Brassica rapa]	PREDICTED: Brassica rapa pentatricopeptide repeat-containing protein DWY1, chloroplastic (LOC103833072), mRNA
103867072	2772	22.1534	0.383635	-5.85165	0.000877795	Down	0.000142358	LOC103867072	XP_009143356.1//dynein light chain 2, cytoplasmic [Brassica rapa]	PREDICTED: Brassica rapa dynein light chain 2, cytoplasmic (LOC103867072), mRNA
117131721	1066	18.8664	0.383442	-5.62067	0.000820642	Down	0.000132078	LOC117131721	NA	PREDICTED: Brassica rapa uncharacterized LOC117131721 (LOC117131721), ncRNA
117127887	6249	52.244	1.07824	-5.59851	4.19557e-07	Down	4.10543e-08	LOC117127887	XP_013730557.1//alkane hydroxylase MAH1-like [Brassica napus]	PREDICTED: Brassica rapa alkane hydroxylase MAH1-like (LOC117127887), mRNA
103850683	3594	108.441	2.49301	-5.44288	3.1337e-15	Down	1.60628e-16	LOC103850683	XP_009125718.1//uncharacterized protein LOC103850683 [Brassica rapa]	PREDICTED: Brassica rapa uncharacterized LOC103850683 (LOC103850683), mRNA
103859795	2205	30.3783	0.707659	-5.42384	4.84101e-05	Down	6.19514e-06	LOC103859795	XP_009135616.1//CDPK-related kinase 2 isoform X2 [Brassica rapa];XP_009135614.1//CDPK-related kinase 2 isoform X1 [Brassica rapa]	PREDICTED: Brassica rapa CDPK-related kinase 2 (LOC103859795), transcript variant X1, mRNA;PREDICTED: Brassica rapa CDPK-related kinase 2 (LOC103859795), transcript variant X2, mRNA
103868703	843	58.3226	1.39076	-5.39011	2.67428e-08	Down	2.30389e-09	LOC103868703	XP_033147972.1//pentatricopeptide repeat-containing protein DWY1, chloroplastic-like [Brassica rapa];KAF3586648.1//hypothetical protein F2Q69_00029207 [Brassica cretica]	PREDICTED: Brassica rapa pentatricopeptide repeat-containing protein DWY1, chloroplastic-like (LOC103868703), mRNA
103848104	1933	429.325	10.7822	-5.31535	9.02962e-40	Down	1.91346e-41	LOC103848104	XP_009123569.1//alkane hydroxylase MAH1 [Brassica rapa]	PREDICTED: Brassica rapa alkane hydroxylase MAH1 (LOC103848104), mRNA
103864484	686	1309.17	37.4704	-5.12676	2.72908e-60	Down	3.36807e-62	LOC103864484	XP_009140483.1//uncharacterized protein LOC103864484 [Brassica rapa]	PREDICTED: Brassica rapa uncharacterized LOC103864484 (LOC103864484), mRNA
103851020	1447	1869.23	55.9912	-5.0611	5.31769e-79	Down	4.25234e-81	LOC103851020	VDC85437.1//unnamed protein product, partial [Brassica rapa]	PREDICTED: Brassica rapa mental retardation GTPase activating protein homolog 4 (LOC103851020), transcript variant X3, mRNA;PREDICTED: Brassica rapa mental retardation GTPase activating protein homolog 4 (LOC103851020), transcript variant X2, mRNA;PREDICTED: Brassica rapa mental retardation GTPase activating protein homolog 4 (LOC103851020), transcript variant X1, mRNA
103850363	2750	417.188	12.5058	-5.06003	9.27671e-36	Down	2.17601e-37	LOC103850363	XP_009125384.2//putative F-box/kelch-repeat protein At1g61540 [Brassica rapa]	PREDICTED: Brassica rapa putative F-box/kelch-repeat protein At1g61540 (LOC103850363), mRNA
103838503	2009	1558.63	47.5286	-5.03534	3.38399e-57	Down	4.54615e-59	LOC103838503	XP_009113198.1//polygalacturonase At1g48100 [Brassica rapa]	PREDICTED: Brassica rapa polygalacturonase At1g48100 (LOC103838503), mRNA
103854302	489	1442.63	45.4871	-4.98711	8.5349e-11	Down	5.96961e-12	LOC103854302	XP_033141877.1//light-regulated protein 1, chloroplastic [Brassica rapa]	PREDICTED: Brassica rapa light-regulated protein 1, chloroplastic (LOC103854302), mRNA
103865205	2588	270.018	9.03407	-4.90154	3.54242e-20	Down	1.39937e-21	LOC103865205	XP_018514170.1//cellulose synthase-like protein B3 isoform X2 [Brassica rapa];XP_009141247.1//cellulose synthase-like protein B3 isoform X1 [Brassica rapa]	PREDICTED: Brassica rapa cellulose synthase-like protein B3 (LOC103865205), transcript variant X1, mRNA;PREDICTED: Brassica rapa cellulose synthase-like protein B3 (LOC103865205), transcript variant X2, mRNA
103857607	684	30.6233	1.0261	-4.89939	0.000975407	Down	0.000160341	LOC103857607	VDC70205.1//unnamed protein product [Brassica rapa]	PREDICTED: Brassica rapa ubiquitin-60S ribosomal protein L40 (LOC103857607), mRNA
117132554	684	30.6233	1.0261	-4.89939	0.000975407	Down	0.000160341	LOC117132554	VDC70205.1//unnamed protein product [Brassica rapa]	PREDICTED: Brassica rapa ubiquitin-60S ribosomal protein L40 (LOC117132554), mRNA
117132555	684	30.6233	1.0261	-4.89939	0.000975407	Down	0.000160341	LOC117132555	VDC70205.1//unnamed protein product [Brassica rapa]	PREDICTED: Brassica rapa ubiquitin-60S ribosomal protein L40 (LOC117132555), mRNA
103836839	1402	860.53	30.3106	-4.82733	7.63656e-36	Down	1.78517e-37	LOC103836839	XP_009111381.1//transcription factor bHLH57 [Brassica rapa]	PREDICTED: Brassica rapa transcription factor bHLH57 (LOC103836839), mRNA
103837827	1834	103.341	3.94941	-4.70963	2.69989e-12	Down	1.68473e-13	LOC103837827	XP_033135030.1//protein MID1-COMPLEMENTING ACTIVITY 1 isoform X1 [Brassica rapa];XP_022552681.1//protein MID1-COMPLEMENTING ACTIVITY 2-like isoform X2 [Brassica napus];XP_033135033.1//protein MID1-COMPLEMENTING ACTIVITY 1 isoform X5 [Brassica rapa]	PREDICTED: Brassica rapa protein MID1-COMPLEMENTING ACTIVITY 2 (LOC103837827), transcript variant X2, mRNA;PREDICTED: Brassica rapa protein MID1-COMPLEMENTING ACTIVITY 2 (LOC103837827), transcript variant X4, mRNA;PREDICTED: Brassica rapa protein MID1-COMPLEMENTING ACTIVITY 2 (LOC103837827), transcript variant X5, mRNA;PREDICTED: Brassica rapa protein MID1-COMPLEMENTING ACTIVITY 2 (LOC103837827),…
103840572	1662	1027.99	39.8065	-4.69068	2.38572e-65	Down	2.65815e-67	LOC103840572	XP_009115317.1//zinc finger protein CONSTANS-LIKE 16 [Brassica rapa]	PREDICTED: Brassica rapa zinc finger protein CONSTANS-LIKE 16 (LOC103840572), mRNA
103866601	1132	1690.49	70.452	-4.58465	2.90895e-71	Down	2.83017e-73	LOC103866601	XP_013747799.1//zinc finger protein 8 [Brassica napus]	PREDICTED: Brassica rapa zinc finger protein 8 (LOC103866601), mRNA
103848602	31331	25.7206	1.0831	-4.56968	0.000294333	Down	4.33387e-05	LOC103848602	XP_033128722.1//uncharacterized protein LOC108872195 [Brassica rapa]	PREDICTED: Brassica rapa uncharacterized LOC103848602 (LOC103848602), mRNA
103870888	2957	94.6609	4.27441	-4.46897	1.53364e-11	Down	1.01136e-12	LOC103870888	XP_018491793.1//PREDICTED: potassium channel SKOR [Raphanus sativus]	PREDICTED: Brassica rapa potassium channel SKOR (LOC103870888), transcript variant X1, mRNA;PREDICTED: Brassica rapa potassium channel SKOR (LOC103870888), transcript variant X2, mRNA
103860415	2095	455.384	22.6558	-4.32913	1.42419e-20	Down	5.52349e-22	LOC103860415	XP_009136265.1//uncharacterized protein LOC103860415 [Brassica rapa]	PREDICTED: Brassica rapa uncharacterized LOC103860415 (LOC103860415), mRNA
103848859	4213	27.6853	1.39547	-4.31029	8.17906e-05	Down	1.09008e-05	LOC103848859	KAF2557609.1//hypothetical protein F2Q68_00016886 [Brassica cretica]	PREDICTED: Brassica rapa uncharacterized LOC103848859 (LOC103848859), ncRNA
103852372	831	75.9744	3.92532	-4.27463	5.9341e-11	Down	4.09199e-12	LOC103852372	XP_009127523.1//ribulose bisphosphate carboxylase small chain 1B, chloroplastic [Brassica rapa]	PREDICTED: Brassica rapa ribulose bisphosphate carboxylase small chain 1B, chloroplastic (LOC103852372), mRNA
103853825	922	336.908	17.5261	-4.26478	2.8123e-22	Down	1.02399e-23	LOC103853825	XP_009128983.1//RING-H2 finger protein ATL79 [Brassica rapa]	PREDICTED: Brassica rapa RING-H2 finger protein ATL79 (LOC103853825), mRNA
103871188	1784	349.612	18.1946	-4.26417	1.12007e-26	Down	3.47222e-28	LOC103871188	XP_009147664.1//root phototropism protein 3 [Brassica rapa]	PREDICTED: Brassica rapa root phototropism protein 3 (LOC103871188), mRNA
103872589	1122	33.9748	1.79827	-4.23978	8.6794e-05	Down	1.16254e-05	LOC103872589	XP_009149270.1//protein FLOURY 1-like [Brassica rapa]	PREDICTED: Brassica rapa protein FLOURY 1-like (LOC103872589), mRNA
103848864	1452	975.63	51.8824	-4.23302	3.39408e-48	Down	5.64535e-50	LOC103848864	XP_009123934.1//transcription activator GLK2 [Brassica rapa]	PREDICTED: Brassica rapa transcription activator GLK2 (LOC103848864), mRNA
103827718	1730	129.859	7.06342	-4.20043	4.38929e-14	Down	2.41015e-15	LOC103827718	XP_009101500.1//transcription factor bHLH71 [Brassica rapa]	PREDICTED: Brassica rapa transcription factor bHLH71 (LOC103827718), mRNA
103847762	621	83.4483	4.67663	-4.15734	1.2405e-07	Down	1.14738e-08	LOC103847762	XP_009123090.1//gibberellin-regulated protein 13 [Brassica rapa]	PREDICTED: Brassica rapa gibberellin-regulated protein 13 (LOC103847762), mRNA
103867319	1991	122.398	7.55432	-4.01813	5.54971e-14	Down	3.07397e-15	LOC103867319	XP_009143619.1//transcription repressor OFP15 [Brassica rapa]	PREDICTED: Brassica rapa transcription repressor OFP15 (LOC103867319), mRNA
103857652	2051	344.065	21.3839	-4.00809	1.02582e-21	Down	3.8281e-23	LOC103857652	XP_033143612.1//indole-3-acetic acid-induced protein ARG7 [Brassica rapa]	PREDICTED: Brassica rapa indole-3-acetic acid-induced protein ARG7 (LOC103857652), mRNA
117133310	2593	28.648	1.79451	-3.99677	0.000121947	Down	1.67858e-05	LOC117133310	XP_033148485.1//glutathione S-transferase T3-like [Brassica rapa];XP_033145153.1//uncharacterized protein LOC117133310 isoform X2 [Brassica rapa];XP_033145152.1//putative nuclease HARBI1 isoform X1 [Brassica rapa]	PREDICTED: Brassica rapa glutathione S-transferase T3-like (LOC117133310), transcript variant X3, mRNA;PREDICTED: Brassica rapa glutathione S-transferase T3-like (LOC117133310), transcript variant X1, mRNA;PREDICTED: Brassica rapa glutathione S-transferase T3-like (LOC117133310), transcript variant X2, mRNA
103842551	1293	74.116	4.66847	-3.98877	6.20378e-09	Down	5.04525e-10	LOC103842551	XP_009117433.1//uncharacterized protein LOC103842551 [Brassica rapa]	PREDICTED: Brassica rapa uncharacterized LOC103842551 (LOC103842551), mRNA
103249154	966	266.691	17.367	-3.94075	3.37693e-16	Down	1.64904e-17	LOC103249154	NP_001288811.1//zinc finger protein CONSTANS-LIKE 2 [Brassica rapa]	Brassica rapa zinc finger protein CONSTANS-LIKE 2 (LOC103249154), mRNA
103859628	2847	210.473	13.7306	-3.93817	4.24377e-16	Down	2.08818e-17	LOC103859628	XP_009135448.2//coleoptile phototropism protein 1 [Brassica rapa]	PREDICTED: Brassica rapa coleoptile phototropism protein 1 (LOC103859628), mRNA
103831564	4272	65.265	4.2682	-3.93461	1.36434e-09	Down	1.04628e-10	LOC103831564	XP_009105695.1//WAT1-related protein At1g70260 [Brassica rapa]	PREDICTED: Brassica rapa WAT1-related protein At1g70260 (LOC103831564), mRNA
103827922	1450	1682.74	110.238	-3.93212	1.76456e-45	Down	3.13253e-47	LOC103827922	XP_009101731.1//transcription activator GLK2 [Brassica rapa]	PREDICTED: Brassica rapa transcription activator GLK2 (LOC103827922), mRNA
103861597	2397	232.1	15.2286	-3.9299	3.28053e-17	Down	1.5119e-18	LOC103861597	XP_009137564.1//protein CHLOROPLAST IMPORT APPARATUS 2 [Brassica rapa]	PREDICTED: Brassica rapa protein CHLOROPLAST IMPORT APPARATUS 2 (LOC103861597), transcript variant X2, misc_RNA;PREDICTED: Brassica rapa protein CHLOROPLAST IMPORT APPARATUS 2 (LOC103861597), transcript variant X1, mRNA
103842548	4718	60.2354	3.9558	-3.92857	2.81572e-08	Down	2.43174e-09	LOC103842548	XP_013603322.1//PREDICTED: auxin-induced protein 15A [Brassica oleracea var. oleracea]	PREDICTED: Brassica rapa auxin-responsive protein SAUR50 (LOC103842548), mRNA
103863499	3358	126.513	8.42068	-3.9092	1.90207e-09	Down	1.4769e-10	LOC103863499	XP_033145724.1//non-functional pseudokinase ZED1 [Brassica rapa]	PREDICTED: Brassica rapa non-functional pseudokinase ZED1 (LOC103863499), transcript variant X1, mRNA;PREDICTED: Brassica rapa non-functional pseudokinase ZED1 (LOC103863499), transcript variant X3, mRNA;PREDICTED: Brassica rapa non-functional pseudokinase ZED1 (LOC103863499), transcript variant X2, mRNA;PREDICTED: Brassica rapa non-functional pseudokinase ZED1 (LOC103863499), transcript variant …
103846548	1819	260.772	17.5291	-3.89496	4.50145e-29	Down	1.30546e-30	LOC103846548	XP_009121736.1//RNA polymerase sigma factor sigD, chloroplastic [Brassica rapa]	PREDICTED: Brassica rapa RNA polymerase sigma factor sigD, chloroplastic (LOC103846548), mRNA
103843623	911	31.6742	2.15817	-3.87542	5.53225e-05	Down	7.13873e-06	LOC103843623	KAF3493905.1//hypothetical protein DY000_02058218 [Brassica cretica]	PREDICTED: Brassica rapa 50S ribosomal protein L6, chloroplastic (LOC103843623), transcript variant X2, mRNA;PREDICTED: Brassica rapa 50S ribosomal protein L6, chloroplastic (LOC103843623), transcript variant X1, mRNA
103827774	2471	61.5151	4.27414	-3.84723	8.37457e-09	Down	6.87761e-10	LRRII3	XP_033128248.1//probable LRR receptor-like serine/threonine-protein kinase At5g45780 isoform X1 [Brassica rapa];XP_033128249.1//probable LRR receptor-like serine/threonine-protein kinase At5g45780 isoform X3 [Brassica rapa];XP_009101569.1//probable LRR receptor-like serine/threonine-protein kinase At5g45780 isoform X2 [Brassica rapa]	PREDICTED: Brassica rapa probable LRR receptor-like serine/threonine-protein kinase At5g45780 (LRRII3), transcript variant X2, mRNA;PREDICTED: Brassica rapa probable LRR receptor-like serine/threonine-protein kinase At5g45780 (LRRII3), transcript variant X3, mRNA;PREDICTED: Brassica rapa probable LRR receptor-like serine/threonine-protein kinase At5g45780 (LRRII3), transcript variant X1, mRNA
103854310	3797	348.636	24.5641	-3.8271	7.95374e-25	Down	2.62891e-26	LOC103854310	XP_010502598.1//PREDICTED: glyceraldehyde-3-phosphate dehydrogenase A, chloroplastic-like isoform X2 [Camelina sativa]	PREDICTED: Brassica rapa LOB domain-containing protein 24 (LOC103854310), transcript variant X1, mRNA;PREDICTED: Brassica rapa LOB domain-containing protein 24 (LOC103854310), transcript variant X2, mRNA;PREDICTED: Brassica rapa LOB domain-containing protein 24 (LOC103854310), transcript variant X3, mRNA
103861821	907	149.842	10.6058	-3.82051	5.78218e-19	Down	2.43365e-20	LOC103861821	XP_009137774.1//E3 ubiquitin-protein ligase RMA2 [Brassica rapa]	PREDICTED: Brassica rapa E3 ubiquitin-protein ligase RMA2 (LOC103861821), mRNA
103845612	2070	209.853	14.8936	-3.81661	3.74932e-15	Down	1.92783e-16	LOC103845612	XP_009120728.2//L-ascorbate oxidase [Brassica rapa]	PREDICTED: Brassica rapa L-ascorbate oxidase (LOC103845612), transcript variant X2, mRNA;PREDICTED: Brassica rapa L-ascorbate oxidase (LOC103845612), transcript variant X1, mRNA
117125722	1681	35.7586	2.54556	-3.81224	3.21592e-05	Down	4.01348e-06	LOC117125722	XP_033139769.1//indole-3-acetic acid-amido synthetase GH3.15-like [Brassica rapa]	PREDICTED: Brassica rapa indole-3-acetic acid-amido synthetase GH3.15-like (LOC117125722), mRNA
103830648	3423	59.7656	4.31296	-3.79257	6.76462e-09	Down	5.52659e-10	LOC103830648	VDC98334.1//unnamed protein product [Brassica rapa];XP_018514516.1//uncharacterized protein LOC103830648 [Brassica rapa]	PREDICTED: Brassica rapa uncharacterized LOC103830648 (LOC103830648), mRNA
103838369	1348	159.229	11.6643	-3.77094	1.13491e-10	Down	8.0075e-12	LOC103838369	XP_009113052.1//pectinesterase inhibitor 10 [Brassica rapa]	PREDICTED: Brassica rapa pectinesterase inhibitor 10 (LOC103838369), mRNA
103855896	748	503.61	37.3192	-3.75432	3.82092e-42	Down	7.47562e-44	LOC103855896	XP_009131191.1//uncharacterized protein LOC103855896 [Brassica rapa]	PREDICTED: Brassica rapa uncharacterized LOC103855896 (LOC103855896), mRNA
103857159	2159	2615.36	195.452	-3.74213	2.63587e-50	Down	4.20154e-52	LOC103857159	XP_009132578.1//probable carotenoid cleavage dioxygenase 4, chloroplastic [Brassica rapa]	PREDICTED: Brassica rapa probable carotenoid cleavage dioxygenase 4, chloroplastic (LOC103857159), mRNA
103827531	1938	223.805	16.937	-3.72399	1.5874e-18	Down	6.82502e-20	LOC103827531	XP_009101274.2//LOW QUALITY PROTEIN: protein indeterminate-domain 4, chloroplastic [Brassica rapa];VDC68719.1//unnamed protein product [Brassica rapa]	PREDICTED: Brassica rapa protein indeterminate-domain 4, chloroplastic (LOC103827531), mRNA
103868011	1952	180.078	13.6941	-3.717	5.35482e-18	Down	2.37938e-19	LOC103868011	XP_009144352.1//UDP-glycosyltransferase 71D1 [Brassica rapa]	PREDICTED: Brassica rapa UDP-glycosyltransferase 71D1 (LOC103868011), mRNA
103854776	1718	43.0904	3.3147	-3.70042	0.000930424	Down	0.000152029	LOC103854776	XP_009129988.1//cytochrome P450 71B11 [Brassica rapa]	PREDICTED: Brassica rapa cytochrome P450 71B11 (LOC103854776), transcript variant X1, mRNA;PREDICTED: Brassica rapa cytochrome P450 71B11 (LOC103854776), transcript variant X2, mRNA
103843286	1905	137.193	10.6634	-3.68547	2.16777e-09	Down	1.69303e-10	LOC103843286	XP_009118238.2//polygalacturonase At1g48100 [Brassica rapa]	PREDICTED: Brassica rapa polygalacturonase At1g48100 (LOC103843286), mRNA
103875035	2441	83.8854	6.57843	-3.6726	1.73707e-07	Down	1.62752e-08	MYB111	XP_009151728.1//transcription factor MYB111 [Brassica rapa]	PREDICTED: Brassica rapa transcription factor MYB111 (MYB111), mRNA
103853179	662	649.744	51.5134	-3.65685	1.67028e-29	Down	4.77718e-31	LOC103853179	XP_009128341.1//uncharacterized protein LOC103853179 [Brassica rapa]	PREDICTED: Brassica rapa uncharacterized LOC103853179 (LOC103853179), mRNA
103868181	1749	53.2031	4.2281	-3.65343	1.03494e-06	Down	1.06099e-07	LOC103868181	XP_013726283.1//probable 2-oxoglutarate-dependent dioxygenase AOP1 isoform X2 [Brassica napus]	PREDICTED: Brassica rapa probable 2-oxoglutarate-dependent dioxygenase AOP1 (LOC103868181), mRNA
103870953	6635	1222.49	97.2177	-3.65246	2.20189e-19	Down	9.04442e-21	LOC103870953	XP_009147404.1//cytochrome P450 708A2 [Brassica rapa];CDY22925.1//BnaA01g18630D [Brassica napus]	PREDICTED: Brassica rapa cytochrome P450 708A2 (LOC103870953), mRNA
103852489	1542	1335.21	107.209	-3.63857	1.26034e-45	Down	2.23069e-47	LOC103852489	XP_009127638.1//zinc finger protein CONSTANS-LIKE 6 [Brassica rapa]	PREDICTED: Brassica rapa zinc finger protein CONSTANS-LIKE 6 (LOC103852489), mRNA
103868361	1940	1274.68	102.585	-3.63525	4.55451e-19	Down	1.90601e-20	LOC103868361	XP_009144721.1//beta-amylase 3, chloroplastic [Brassica rapa]	PREDICTED: Brassica rapa beta-amylase 3, chloroplastic (LOC103868361), mRNA
103832964	1382	190.652	15.6642	-3.6054	1.53757e-19	Down	6.26652e-21	LOC103832964	RID49524.1//hypothetical protein BRARA_H00322 [Brassica rapa]	PREDICTED: Brassica rapa transcription factor MYBS1 (LOC103832964), mRNA
103835064	2098	997.106	83.1661	-3.58368	8.42033e-35	Down	2.04695e-36	LOC103835064	XP_009109414.1//protein NRT1/ PTR FAMILY 6.4 [Brassica rapa]	PREDICTED: Brassica rapa protein NRT1/ PTR FAMILY 6.4 (LOC103835064), mRNA
103849374	1892	36.4668	3.20911	-3.50634	7.28901e-05	Down	9.61933e-06	LOC103849374	XP_033145145.1//abscisic acid 8'-hydroxylase 2 isoform X2 [Brassica rapa];XP_009124395.2//abscisic acid 8'-hydroxylase 2 isoform X1 [Brassica rapa]	PREDICTED: Brassica rapa abscisic acid 8'-hydroxylase 2 (LOC103849374), transcript variant X1, mRNA;PREDICTED: Brassica rapa abscisic acid 8'-hydroxylase 2 (LOC103849374), transcript variant X2, mRNA
103827633	839	312.382	27.5413	-3.50364	5.46107e-29	Down	1.58522e-30	LOC103827633	XP_009101402.1//RING-H2 finger protein ATL79 [Brassica rapa]	PREDICTED: Brassica rapa RING-H2 finger protein ATL79 (LOC103827633), mRNA
103862784	746	775.271	68.361	-3.50346	1.05172e-20	Down	4.06211e-22	LOC103862784	XP_009138726.1//universal stress protein A-like protein [Brassica rapa]	PREDICTED: Brassica rapa universal stress protein A-like protein (LOC103862784), mRNA
103862332	1706	264.031	23.3184	-3.50116	6.85192e-17	Down	3.2236e-18	LOC103862332	XP_009138277.2//3-ketoacyl-CoA synthase 16 [Brassica rapa]	PREDICTED: Brassica rapa 3-ketoacyl-CoA synthase 16 (LOC103862332), mRNA
103829417	2771	47.5907	4.24357	-3.48733	3.0889e-05	Down	3.84754e-06	LOC103829417	XP_009103332.2//protein NLP4 [Brassica rapa]	PREDICTED: Brassica rapa protein NLP4 (LOC103829417), mRNA
103832886	2168	353.799	31.71	-3.47992	1.48198e-23	Down	5.12743e-25	LOC103832886	XP_009107229.1//BTB/POZ domain-containing protein At1g50280 [Brassica rapa]	PREDICTED: Brassica rapa BTB/POZ domain-containing protein At1g50280 (LOC103832886), mRNA
103865903	3106	200.588	18.0471	-3.4744	2.27175e-15	Down	1.15537e-16	LOC103865903	XP_009142013.1//putative GATA transcription factor 22 [Brassica rapa]	PREDICTED: Brassica rapa putative GATA transcription factor 22 (LOC103865903), mRNA
103827570	3156	43.9274	4.00441	-3.45546	7.4013e-05	Down	9.77542e-06	LOC103827570	XP_009101332.1//uncharacterized protein LOC103827570 [Brassica rapa]	PREDICTED: Brassica rapa uncharacterized LOC103827570 (LOC103827570), mRNA
103827755	1088	339.541	31.0114	-3.45272	3.32683e-17	Down	1.53501e-18	LOC103827755	XP_009101545.1//protein DMP6 [Brassica rapa]	PREDICTED: Brassica rapa protein DMP6 (LOC103827755), mRNA
103842910	967	89.7512	8.20738	-3.45094	3.64849e-12	Down	2.29416e-13	LOC103842910	XP_009117839.1//uncharacterized protein LOC103842910 [Brassica rapa]	PREDICTED: Brassica rapa uncharacterized LOC103842910 (LOC103842910), mRNA
103860913	1793	316.676	29.3603	-3.43107	9.6677e-22	Down	3.60258e-23	LOC103860913	XP_009136876.1//cytochrome P450 81D11 [Brassica rapa]	PREDICTED: Brassica rapa cytochrome P450 81D11 (LOC103860913), mRNA
103867231	757	42.3763	3.95684	-3.42084	1.35845e-05	Down	1.61134e-06	LOC103867231	XP_009143535.1//indole-3-acetic acid-induced protein ARG7 [Brassica rapa]	PREDICTED: Brassica rapa indole-3-acetic acid-induced protein ARG7 (LOC103867231), mRNA
103831816	981	162.464	15.1917	-3.41876	1.64997e-13	Down	9.4558e-15	LOC103831816	XP_009105993.1//kunitz trypsin inhibitor 3 [Brassica rapa]	PREDICTED: Brassica rapa kunitz trypsin inhibitor 3 (LOC103831816), mRNA
103829157	1614	920.716	86.7921	-3.40712	2.23777e-56	Down	3.054e-58	LOC103829157	XP_009103068.1//zinc finger protein CONSTANS-LIKE 16 [Brassica rapa]	PREDICTED: Brassica rapa zinc finger protein CONSTANS-LIKE 16 (LOC103829157), mRNA
103871846	1723	311.255	29.4384	-3.40233	1.92254e-17	Down	8.79381e-19	LOC103871846	XP_009148407.1//polygalacturonase At1g48100 [Brassica rapa]	PREDICTED: Brassica rapa polygalacturonase At1g48100 (LOC103871846), mRNA
103874028	1921	291.782	27.6571	-3.39917	7.24007e-21	Down	2.78286e-22	LOC103874028	XP_009150677.1//ACT domain-containing protein ACR1 [Brassica rapa]	PREDICTED: Brassica rapa ACT domain-containing protein ACR1 (LOC103874028), transcript variant X2, mRNA;PREDICTED: Brassica rapa ACT domain-containing protein ACR1 (LOC103874028), transcript variant X1, mRNA
103842602	4700	116.215	11.0472	-3.39505	1.98659e-14	Down	1.06912e-15	LOC103842602	XP_009117496.1//3-epi-6-deoxocathasterone 23-monooxygenase CYP90D1 isoform X1 [Brassica rapa];XP_018510376.1//3-epi-6-deoxocathasterone 23-monooxygenase CYP90D1 isoform X2 [Brassica rapa]	PREDICTED: Brassica rapa 3-epi-6-deoxocathasterone 23-monooxygenase CYP90D1 (LOC103842602), transcript variant X3, mRNA;PREDICTED: Brassica rapa 3-epi-6-deoxocathasterone 23-monooxygenase CYP90D1 (LOC103842602), transcript variant X2, mRNA;PREDICTED: Brassica rapa 3-epi-6-deoxocathasterone 23-monooxygenase CYP90D1 (LOC103842602), transcript variant X1, mRNA
103866443	1120	112.098	10.6601	-3.39447	5.58731e-10	Down	4.1671e-11	LOC103866443	XP_009142615.1//homeobox-leucine zipper protein ATHB-7 [Brassica rapa]	PREDICTED: Brassica rapa homeobox-leucine zipper protein ATHB-7 (LOC103866443), mRNA
103829000	1437	33.6071	3.22813	-3.38	0.000120666	Down	1.65869e-05	LOC103829000	XP_009102895.1//GDSL esterase/lipase At1g28570 [Brassica rapa]	PREDICTED: Brassica rapa GDSL esterase/lipase At1g28570 (LOC103829000), mRNA
103842097	773	46.5429	4.61645	-3.33371	1.05638e-06	Down	1.08409e-07	LOC103842097	XP_009116959.1//monothiol glutaredoxin-S6 [Brassica rapa]	PREDICTED: Brassica rapa monothiol glutaredoxin-S6 (LOC103842097), mRNA
103858617	1568	275.276	27.3325	-3.33219	1.75595e-14	Down	9.41722e-16	LOC103858617	XP_009134253.1//probable sodium/metabolite cotransporter BASS5, chloroplastic [Brassica rapa]	PREDICTED: Brassica rapa probable sodium/metabolite cotransporter BASS5, chloroplastic (LOC103858617), mRNA
103836869	1534	2717.72	269.968	-3.33154	9.87588e-30	Down	2.80619e-31	LOC103836869	XP_009111417.1//protein trichome birefringence-like 26 [Brassica rapa]	PREDICTED: Brassica rapa protein trichome birefringence-like 26 (LOC103836869), mRNA
103851007	9576	171.486	17.0919	-3.3267	8.55171e-13	Down	5.16303e-14	LOC103851007	XP_013618656.1//PREDICTED: basic leucine zipper 43-like [Brassica oleracea var. oleracea]	PREDICTED: Brassica rapa transcription factor TGA3 (LOC103851007), mRNA
103857325	2353	271.344	27.1958	-3.31867	2.04428e-15	Down	1.03914e-16	LOC103857325	XP_009132742.1//root phototropism protein 2 [Brassica rapa]	PREDICTED: Brassica rapa root phototropism protein 2 (LOC103857325), mRNA
103846363	1364	640.979	64.4654	-3.31368	5.9692e-34	Down	1.48132e-35	LOC103846363	XP_009121523.1//myelin transcription factor 1 isoform X3 [Brassica rapa];XP_033138449.1//myelin transcription factor 1 isoform X4 [Brassica rapa];XP_009121521.1//myelin transcription factor 1 isoform X1 [Brassica rapa];XP_009121522.1//myelin transcription factor 1 isoform X2 [Brassica rapa]	PREDICTED: Brassica rapa myelin transcription factor 1 (LOC103846363), transcript variant X1, mRNA;PREDICTED: Brassica rapa myelin transcription factor 1 (LOC103846363), transcript variant X3, mRNA;PREDICTED: Brassica rapa myelin transcription factor 1 (LOC103846363), transcript variant X2, mRNA;PREDICTED: Brassica rapa myelin transcription factor 1 (LOC103846363), transcript variant X4, mRNA
103840647	1608	139.016	14.2019	-3.2911	1.35807e-12	Down	8.30784e-14	LOC103840647	XP_009115409.3//uncharacterized protein LOC103840647 [Brassica rapa]	PREDICTED: Brassica rapa uncharacterized LOC103840647 (LOC103840647), mRNA
103863410	1343	34.1287	3.49687	-3.28685	6.6431e-05	Down	8.68724e-06	LOC103863410	XP_013657207.1//20 kDa chaperonin, chloroplastic-like isoform X2 [Brassica napus]	PREDICTED: Brassica rapa 20 kDa chaperonin, chloroplastic (LOC103863410), mRNA
103827638	2003	4464.11	458.618	-3.28301	6.29672e-33	Down	1.61295e-34	LOC103827638	XP_009101409.1//tonoplast dicarboxylate transporter [Brassica rapa]	PREDICTED: Brassica rapa tonoplast dicarboxylate transporter (LOC103827638), mRNA
103851728	1916	761.192	78.3878	-3.27956	4.51367e-43	Down	8.60239e-45	LOC103851728	XP_009126854.1//protein CHLOROPLAST IMPORT APPARATUS 2 isoform X2 [Brassica rapa];XP_009126853.1//protein CHLOROPLAST IMPORT APPARATUS 2 isoform X1 [Brassica rapa]	PREDICTED: Brassica rapa protein CHLOROPLAST IMPORT APPARATUS 2 (LOC103851728), transcript variant X2, mRNA;PREDICTED: Brassica rapa protein CHLOROPLAST IMPORT APPARATUS 2 (LOC103851728), transcript variant X1, mRNA
103852953	1293	2426.67	249.954	-3.27924	1.99535e-45	Down	3.55818e-47	LOC103852953	KAF2562111.1//hypothetical protein F2Q70_00016106 [Brassica cretica]	PREDICTED: Brassica rapa lon protease 2 (LOC103852953), mRNA
103859575	1362	157.76	16.2827	-3.27632	9.40767e-17	Down	4.45357e-18	LOC103859575	XP_013736248.1//peroxisomal (S)-2-hydroxy-acid oxidase GLO1-like isoform X1 [Brassica napus];XP_013736249.1//peroxisomal (S)-2-hydroxy-acid oxidase GLO1-like isoform X2 [Brassica napus]	PREDICTED: Brassica rapa (S)-2-hydroxy-acid oxidase GLO1 (LOC103859575), transcript variant X1, mRNA;PREDICTED: Brassica rapa (S)-2-hydroxy-acid oxidase GLO1 (LOC103859575), transcript variant X2, mRNA
103863737	5074	120.844	12.5243	-3.27034	1.82746e-08	Down	1.54611e-09	LOC103863737	XP_009139739.1//protein CHLOROPLAST IMPORT APPARATUS 2 [Brassica rapa]	PREDICTED: Brassica rapa protein CHLOROPLAST IMPORT APPARATUS 2 (LOC103863737), transcript variant X3, mRNA;PREDICTED: Brassica rapa protein CHLOROPLAST IMPORT APPARATUS 2 (LOC103863737), transcript variant X1, mRNA;PREDICTED: Brassica rapa protein CHLOROPLAST IMPORT APPARATUS 2 (LOC103863737), transcript variant X2, mRNA
103852507	2117	165.905	17.29	-3.26235	9.41144e-15	Down	4.95709e-16	LOC103852507	XP_013690179.1//protein NRT1/ PTR FAMILY 3.1-like [Brassica napus]	PREDICTED: Brassica rapa protein NRT1/ PTR FAMILY 3.1 (LOC103852507), mRNA
103838028	2663	75.8027	7.90027	-3.26228	5.76778e-08	Down	5.16726e-09	LOC103838028	XP_009112689.1//S-type anion channel SLAH1 [Brassica rapa]	PREDICTED: Brassica rapa S-type anion channel SLAH1 (LOC103838028), mRNA
103835747	1056	1328.4	138.45	-3.26225	5.08311e-41	Down	1.04058e-42	LOC103835747	KAF3544880.1//hypothetical protein DY000_02008732 [Brassica cretica]	PREDICTED: Brassica rapa bidirectional sugar transporter SWEET1 (LOC103835747), mRNA
103841531	1094	195.979	20.6748	-3.24476	7.9599e-20	Down	3.19957e-21	LOC103841531	KAF3574572.1//hypothetical protein F2Q69_00061958, partial [Brassica cretica];RID47252.1//hypothetical protein BRARA_I03865 [Brassica rapa];XP_009116320.1//transcription factor bHLH93 [Brassica rapa]	PREDICTED: Brassica rapa transcription factor bHLH93 (LOC103841531), mRNA
103859963	1982	136.932	14.4743	-3.24189	1.3451e-13	Down	7.6835e-15	LOC103859963	XP_009135815.1//FCS-Like Zinc finger 8 [Brassica rapa]	PREDICTED: Brassica rapa FCS-Like Zinc finger 8 (LOC103859963), transcript variant X3, mRNA;PREDICTED: Brassica rapa FCS-Like Zinc finger 8 (LOC103859963), transcript variant X2, mRNA;PREDICTED: Brassica rapa FCS-Like Zinc finger 8 (LOC103859963), transcript variant X1, mRNA
103845156	2359	300.748	31.9356	-3.23532	1.38488e-25	Down	4.4408e-27	LOC103845156	XP_009120242.2//protein CHLOROPLAST IMPORT APPARATUS 2 isoform X2 [Brassica rapa];XP_009120241.2//protein CHLOROPLAST IMPORT APPARATUS 2 isoform X1 [Brassica rapa];XP_009120243.2//protein CHLOROPLAST IMPORT APPARATUS 2 isoform X3 [Brassica rapa]	PREDICTED: Brassica rapa protein CHLOROPLAST IMPORT APPARATUS 2 (LOC103845156), transcript variant X3, mRNA;PREDICTED: Brassica rapa protein CHLOROPLAST IMPORT APPARATUS 2 (LOC103845156), transcript variant X2, mRNA;PREDICTED: Brassica rapa protein CHLOROPLAST IMPORT APPARATUS 2 (LOC103845156), transcript variant X1, mRNA;PREDICTED: Brassica rapa protein CHLOROPLAST IMPORT APPARATUS 2 (LOC1038451…
103834745	1281	59.8077	6.37606	-3.22959	6.014e-06	Down	6.80014e-07	FMO	NP_001288908.1//probable indole-3-pyruvate monooxygenase YUCCA8 [Brassica rapa]	Brassica rapa probable indole-3-pyruvate monooxygenase YUCCA8 (FMO), mRNA
103874776	452	272.409	29.079	-3.22773	1.95789e-15	Down	9.94184e-17	LOC103874776	XP_009151461.1//uncharacterized protein LOC103874776 [Brassica rapa]	PREDICTED: Brassica rapa uncharacterized LOC103874776 (LOC103874776), mRNA
108869768	5108	1252.65	133.939	-3.22533	9.27851e-50	Down	1.50124e-51	LOC108869768	RID46866.1//hypothetical protein BRARA_I03505 [Brassica rapa];KAF3560532.1//hypothetical protein DY000_02015278 [Brassica cretica]	PREDICTED: Brassica rapa uncharacterized LOC108869768 (LOC108869768), ncRNA
103872316	856	167.535	17.9426	-3.223	3.57259e-12	Down	2.24548e-13	LOC103872316	XP_009148911.1//uncharacterized protein LOC103872316 [Brassica rapa]	PREDICTED: Brassica rapa uncharacterized LOC103872316 (LOC103872316), mRNA
103843602	7399	139.086	15.0166	-3.21134	6.66152e-14	Down	3.71998e-15	LOC103843602	XP_033135620.1//transcription repressor OFP12-like, partial [Brassica rapa]	PREDICTED: Brassica rapa transcription repressor OFP12-like (LOC103843602), partial mRNA
108872305	5926	28.7349	3.12355	-3.20155	0.000472709	Down	7.26275e-05	LOC108872305	KAF3553542.1//hypothetical protein F2Q69_00014624 [Brassica cretica]	PREDICTED: Brassica rapa uncharacterized LOC108872305 (LOC108872305), ncRNA
103843572	1372	1333.96	145.035	-3.20124	6.72413e-16	Down	3.33733e-17	LOC103843572	XP_009118557.1//delta-9 acyl-lipid desaturase 1-like [Brassica rapa]	PREDICTED: Brassica rapa delta-9 acyl-lipid desaturase 1-like (LOC103843572), mRNA
103860361	2343	614.679	67.3239	-3.19064	1.18787e-39	Down	2.52037e-41	LOC103860361	XP_009136202.1//protein DETOXIFICATION 56 [Brassica rapa]	PREDICTED: Brassica rapa protein DETOXIFICATION 56 (LOC103860361), mRNA
103858103	1847	38.3099	4.24863	-3.17265	3.29028e-05	Down	4.11241e-06	LOC103858103	XP_009133642.2//UDP-glycosyltransferase 74F2 [Brassica rapa]	PREDICTED: Brassica rapa UDP-glycosyltransferase 74F2 (LOC103858103), mRNA
103865020	854	195.646	21.6984	-3.17259	8.73594e-17	Down	4.13092e-18	LOC103865020	XP_009141047.1//E3 ubiquitin-protein ligase RHA1B-like [Brassica rapa]	PREDICTED: Brassica rapa E3 ubiquitin-protein ligase RHA1B-like (LOC103865020), mRNA
103856130	4591	106.314	11.8059	-3.17075	2.42287e-09	Down	1.90647e-10	LOC103856130	XP_009131458.1//transcription factor MYB16 [Brassica rapa]	PREDICTED: Brassica rapa transcription factor MYB16 (LOC103856130), mRNA
103862777	971	129.288	14.3884	-3.16761	9.13941e-13	Down	5.52759e-14	LOC103862777	VDD49568.1//unnamed protein product [Brassica oleracea]	PREDICTED: Brassica rapa protein TAPETUM DETERMINANT 1 (LOC103862777), transcript variant X1, mRNA;PREDICTED: Brassica rapa protein TAPETUM DETERMINANT 1 (LOC103862777), transcript variant X2, mRNA
103843697	2245	73.12	8.17799	-3.16045	3.96086e-09	Down	3.17472e-10	LOC103843697	XP_009118704.1//putative DUF21 domain-containing protein At1g03270 isoform X2 [Brassica rapa];XP_009118703.1//putative DUF21 domain-containing protein At1g03270 isoform X1 [Brassica rapa];XP_009118705.1//putative DUF21 domain-containing protein At1g03270 isoform X3 [Brassica rapa]	PREDICTED: Brassica rapa putative DUF21 domain-containing protein At1g03270 (LOC103843697), transcript variant X1, mRNA;PREDICTED: Brassica rapa putative DUF21 domain-containing protein At1g03270 (LOC103843697), transcript variant X2, mRNA;PREDICTED: Brassica rapa putative DUF21 domain-containing protein At1g03270 (LOC103843697), transcript variant X3, mRNA
103830048	750	252.98	28.297	-3.1603	1.9348e-07	Down	1.82103e-08	LOC103830048	XP_009103995.1//uncharacterized protein LOC103830048 [Brassica rapa]	PREDICTED: Brassica rapa uncharacterized LOC103830048 (LOC103830048), mRNA
103834770	423	54.9218	6.15937	-3.15652	0.000162684	Down	2.28957e-05	LOC103834770	XP_009109104.1//uncharacterized protein LOC103834770 [Brassica rapa]	PREDICTED: Brassica rapa uncharacterized LOC103834770 (LOC103834770), mRNA
103842594	1716	978.279	109.725	-3.15635	3.42886e-46	Down	6.02307e-48	LOC103842594	XP_009117483.1//transcription activator GLK1 isoform X4 [Brassica rapa];XP_009117481.1//transcription activator GLK1 isoform X2 [Brassica rapa];XP_009117480.1//transcription activator GLK1 isoform X1 [Brassica rapa];XP_022564112.1//transcription activator GLK1-like isoform X6 [Brassica napus];XP_009117482.1//transcription activator GLK1 isoform X3 [Brassica rapa]	PREDICTED: Brassica rapa transcription activator GLK1 (LOC103842594), transcript variant X1, mRNA;PREDICTED: Brassica rapa transcription activator GLK1 (LOC103842594), transcript variant X4, mRNA;PREDICTED: Brassica rapa transcription activator GLK1 (LOC103842594), transcript variant X3, mRNA;PREDICTED: Brassica rapa transcription activator GLK1 (LOC103842594), transcript variant X2, mRNA
103873245	1025	936.856	105.109	-3.15594	3.43381e-29	Down	9.9126e-31	LOC103873245	XP_009149915.1//peroxisomal membrane protein 11B [Brassica rapa]	PREDICTED: Brassica rapa peroxisomal membrane protein 11B (LOC103873245), mRNA
103872562	1728	50.0923	5.63212	-3.15284	1.03537e-06	Down	1.0617e-07	LOC103872562	XP_009149236.1//uncharacterized protein LOC103872562 [Brassica rapa]	PREDICTED: Brassica rapa uncharacterized LOC103872562 (LOC103872562), transcript variant X1, misc_RNA;PREDICTED: Brassica rapa uncharacterized LOC103872562 (LOC103872562), transcript variant X2, mRNA
103831761	778	86.7732	9.80212	-3.14608	2.62243e-08	Down	2.25643e-09	LOC103831761	XP_009105913.1//uncharacterized protein LOC103831761 [Brassica rapa]	PREDICTED: Brassica rapa uncharacterized LOC103831761 (LOC103831761), mRNA
103842062	800	231.244	26.2096	-3.14125	7.39703e-18	Down	3.31246e-19	LOC103842062	XP_009116916.1//universal stress protein A-like protein [Brassica rapa]	PREDICTED: Brassica rapa universal stress protein A-like protein (LOC103842062), mRNA
103850614	726	137.889	15.7025	-3.13445	6.80857e-13	Down	4.07251e-14	LOC103850614	KAF3544393.1//hypothetical protein DY000_02000259 [Brassica cretica]	PREDICTED: Brassica rapa uncharacterized LOC103850614 (LOC103850614), mRNA
103842550	1204	61.8969	7.05843	-3.13245	5.08222e-06	Down	5.68559e-07	LOC103842550	XP_009117432.1//uncharacterized protein LOC103842550 [Brassica rapa]	PREDICTED: Brassica rapa uncharacterized LOC103842550 (LOC103842550), mRNA
103846620	2179	614.204	70.1335	-3.13054	6.8947e-33	Down	1.7698e-34	LOC103846620	XP_009121826.3//IRK-interacting protein [Brassica rapa]	PREDICTED: Brassica rapa IRK-interacting protein (LOC103846620), mRNA
103867434	1019	5125.52	586.152	-3.12835	5.67592e-34	Down	1.40552e-35	LOC103867434	XP_009143757.1//transcription termination factor MTEF1, chloroplastic [Brassica rapa]	PREDICTED: Brassica rapa transcription termination factor MTEF1, chloroplastic (LOC103867434), mRNA
103832488	1841	120.058	13.7354	-3.12776	1.44355e-08	Down	1.21168e-09	LOC103832488	XP_009106753.1//uncharacterized protein LOC103832488 [Brassica rapa]	PREDICTED: Brassica rapa uncharacterized LOC103832488 (LOC103832488), mRNA
103874726	810	206.019	23.7199	-3.1186	3.94293e-20	Down	1.55968e-21	LOC103874726	XP_009151411.1//uncharacterized protein LOC103874726 [Brassica rapa]	PREDICTED: Brassica rapa uncharacterized LOC103874726 (LOC103874726), mRNA
103863495	492	134.054	15.5146	-3.11112	5.90111e-10	Down	4.409e-11	LOC103863495	XP_009139487.1//uncharacterized protein LOC103863495 [Brassica rapa]	PREDICTED: Brassica rapa uncharacterized LOC103863495 (LOC103863495), mRNA
103867666	1454	984.344	114.515	-3.10362	5.92588e-20	Down	2.35986e-21	LOC103867666	XP_033147699.1//transcription repressor OFP16 [Brassica rapa]	PREDICTED: Brassica rapa transcription repressor OFP16 (LOC103867666), mRNA
117125939	1360	39.2425	4.58862	-3.09629	0.000148523	Down	2.07368e-05	LOC117125939	KAF2548613.1//hypothetical protein F2Q70_00019764 [Brassica cretica]	PREDICTED: Brassica rapa uncharacterized LOC117125939 (LOC117125939), ncRNA
103836925	2044	196.019	22.9688	-3.09325	2.29755e-17	Down	1.05275e-18	LOC103836925	VDD52006.1//unnamed protein product, partial [Brassica oleracea]	PREDICTED: Brassica rapa BTB/POZ domain-containing protein At3g19850 (LOC103836925), mRNA
103842414	963	150.863	17.7185	-3.08991	2.47102e-16	Down	1.19481e-17	LOC103842414	XP_009117281.1//cyclin-dependent kinase inhibitor 1 isoform X2 [Brassica rapa];XP_033136712.1//cyclin-dependent kinase inhibitor 1 isoform X1 [Brassica rapa]	PREDICTED: Brassica rapa cyclin-dependent kinase inhibitor 1 (LOC103842414), transcript variant X2, mRNA;PREDICTED: Brassica rapa cyclin-dependent kinase inhibitor 1 (LOC103842414), transcript variant X1, mRNA
117125617	1513	77.6783	9.2306	-3.07301	1.03918e-08	Down	8.60352e-10	LOC117125617	XP_033140881.1//uncharacterized protein LOC117125617 isoform X1 [Brassica rapa];XP_009125530.1//uncharacterized protein LOC103850525 [Brassica rapa];XP_009125529.1//uncharacterized protein LOC117125617 isoform X2 [Brassica rapa]	PREDICTED: Brassica rapa uncharacterized LOC117125617 (LOC117125617), transcript variant X3, mRNA;PREDICTED: Brassica rapa uncharacterized LOC117125617 (LOC117125617), transcript variant X1, mRNA;PREDICTED: Brassica rapa uncharacterized LOC117125617 (LOC117125617), transcript variant X2, mRNA
103869360	5227	267.626	31.8174	-3.07233	7.63584e-19	Down	3.23011e-20	LOC103869360	XP_033147102.1//cytochrome P450 705A22-like [Brassica rapa]	PREDICTED: Brassica rapa cytochrome P450 705A22 (LOC103869360), mRNA
103858832	1893	197.066	23.6366	-3.05959	4.84079e-10	Down	3.5884e-11	LOC103858832	XP_009134508.1//UDP-glycosyltransferase 72B1 [Brassica rapa]	PREDICTED: Brassica rapa UDP-glycosyltransferase 72B1 (LOC103858832), mRNA
103873321	3143	115.631	13.8753	-3.05893	2.00864e-11	Down	1.33584e-12	LOC103873321	XP_009149987.1//transcription factor MYB48 isoform X2 [Brassica rapa];XP_009149988.1//transcription factor MYB48 isoform X1 [Brassica rapa]	PREDICTED: Brassica rapa transcription factor MYB48 (LOC103873321), transcript variant X2, mRNA;PREDICTED: Brassica rapa transcription factor MYB48 (LOC103873321), transcript variant X1, mRNA
103868013	2549	153.206	18.4449	-3.05418	1.78646e-12	Down	1.10284e-13	LOC103868013	XP_009144353.1//UDP-glycosyltransferase 71C2 [Brassica rapa]	PREDICTED: Brassica rapa UDP-glycosyltransferase 71C2 (LOC103868013), mRNA
103839410	788	96.2335	11.6333	-3.04827	7.45559e-09	Down	6.10899e-10	LOC103839410	XP_009114160.1//uncharacterized protein LOC103839410 [Brassica rapa]	PREDICTED: Brassica rapa uncharacterized LOC103839410 (LOC103839410), mRNA
103842276	4223	41.1203	4.98854	-3.04316	0.000177158	Down	2.50843e-05	LOC103842276	XP_033137079.1//transcription repressor OFP18 [Brassica rapa]	PREDICTED: Brassica rapa transcription repressor OFP18 (LOC103842276), transcript variant X1, mRNA;PREDICTED: Brassica rapa transcription repressor OFP18 (LOC103842276), transcript variant X2, mRNA
103846881	1237	255.058	31.255	-3.02867	6.17576e-14	Down	3.4372e-15	LOC103846881	XP_009122137.1//RING-H2 finger protein ATL73 [Brassica rapa]	PREDICTED: Brassica rapa RING-H2 finger protein ATL73 (LOC103846881), mRNA
103840788	1038	116.942	14.3501	-3.02667	3.48852e-09	Down	2.78405e-10	LOC103840788	XP_009115553.1//21 kDa protein [Brassica rapa]	PREDICTED: Brassica rapa 21 kDa protein (LOC103840788), mRNA
103850980	1289	123.904	15.2086	-3.02626	6.24608e-13	Down	3.72607e-14	LOC103850980	XP_009126044.1//transcription factor MYB16 [Brassica rapa]	PREDICTED: Brassica rapa transcription factor MYB16 (LOC103850980), mRNA
103867257	1613	75.7539	9.36195	-3.01644	7.80683e-05	Down	1.03547e-05	LOC103867257	XP_009143557.1//UDP-glycosyltransferase 73C5 [Brassica rapa]	PREDICTED: Brassica rapa UDP-glycosyltransferase 73C5 (LOC103867257), mRNA
103860444	1135	182.308	22.5811	-3.01319	6.99504e-14	Down	3.91555e-15	LOC103860444	XP_018513490.1//plastid division protein PDV2 isoform X2 [Brassica rapa];XP_009136293.1//plastid division protein PDV2 isoform X1 [Brassica rapa]	PREDICTED: Brassica rapa plastid division protein PDV2 (LOC103860444), transcript variant X1, mRNA;PREDICTED: Brassica rapa plastid division protein PDV2 (LOC103860444), transcript variant X2, mRNA
103858722	1849	252.819	31.4048	-3.00905	1.292e-19	Down	5.23812e-21	AOP2-1	XP_009134376.3//probable 2-oxoglutarate-dependent dioxygenase AOP1 [Brassica rapa]	PREDICTED: Brassica rapa probable 2-oxoglutarate-dependent dioxygenase AOP1 (AOP2-1), mRNA
103850624	2578	191.74	24.1287	-2.99033	8.08412e-09	Down	6.63693e-10	LOC103850624	XP_009125649.2//ABC transporter G family member 22 [Brassica rapa]	PREDICTED: Brassica rapa ABC transporter G family member 22 (LOC103850624), mRNA
103845550	6550	64.2447	8.10453	-2.98678	1.84731e-05	Down	2.23207e-06	LOC103845550	XP_033138647.1//putative fatty acyl-CoA reductase 7 isoform X1 [Brassica rapa]	PREDICTED: Brassica rapa putative fatty acyl-CoA reductase 7 (LOC103845550), transcript variant X4, mRNA;PREDICTED: Brassica rapa putative fatty acyl-CoA reductase 7 (LOC103845550), transcript variant X1, mRNA;PREDICTED: Brassica rapa putative fatty acyl-CoA reductase 7 (LOC103845550), transcript variant X2, misc_RNA;PREDICTED: Brassica rapa putative fatty acyl-CoA reductase 7 (LOC103845550), tra…
103859587	1749	187.908	23.733	-2.98506	1.74882e-12	Down	1.07914e-13	LOC103859587	XP_013733141.1//cytochrome P450 72A15-like [Brassica napus];RID71611.1//hypothetical protein BRARA_C03538 [Brassica rapa]	PREDICTED: Brassica rapa cytochrome P450 72A15 (LOC103859587), mRNA
103838650	2589	74.1293	9.39322	-2.98035	2.29468e-06	Down	2.46007e-07	LOC103838650	XP_033134635.1//alkane hydroxylase MAH1-like [Brassica rapa]	PREDICTED: Brassica rapa alkane hydroxylase MAH1-like (LOC103838650), mRNA
103851594	915	72.6549	9.21076	-2.97967	0.000263499	Down	3.84123e-05	LOC103851594	XP_009126712.1//uncharacterized protein LOC103851594 [Brassica rapa]	PREDICTED: Brassica rapa uncharacterized LOC103851594 (LOC103851594), mRNA
103855584	1945	100.247	12.7831	-2.97124	7.96714e-06	Down	9.16999e-07	LOC103855584	XP_009130837.2//cationic amino acid transporter 6, chloroplastic [Brassica rapa]	PREDICTED: Brassica rapa cationic amino acid transporter 6, chloroplastic (LOC103855584), mRNA
103844754	8436	98.6576	12.694	-2.95828	4.47503e-08	Down	3.97213e-09	LOC103844754	XP_009119813.1//DUF21 domain-containing protein At5g52790 [Brassica rapa]	PREDICTED: Brassica rapa DUF21 domain-containing protein At5g52790 (LOC103844754), mRNA
103865094	2417	1146.89	147.729	-2.95671	1.17694e-38	Down	2.55993e-40	LOC103865094	VDC73692.1//unnamed protein product, partial [Brassica rapa]	PREDICTED: Brassica rapa BEL1-like homeodomain protein 2 (LOC103865094), transcript variant X2, mRNA;PREDICTED: Brassica rapa BEL1-like homeodomain protein 2 (LOC103865094), transcript variant X1, mRNA
103850892	3166	186.657	24.07	-2.95508	1.19749e-13	Down	6.82119e-15	LOC103850892	XP_013679794.2//RNA polymerase sigma factor sigD, chloroplastic [Brassica napus]	PREDICTED: Brassica rapa RNA polymerase sigma factor sigD, chloroplastic (LOC103850892), mRNA
103864049	945	151.938	19.6175	-2.95327	1.14859e-13	Down	6.53654e-15	LOC103864049	XP_009140063.1//uncharacterized protein LOC103864049 [Brassica rapa]	PREDICTED: Brassica rapa uncharacterized LOC103864049 (LOC103864049), mRNA
103828948	1444	3818.69	494.909	-2.94784	1.64368e-43	Down	3.1107e-45	LOC103828948	XP_009102834.1//GDSL esterase/lipase At1g29660 [Brassica rapa]	PREDICTED: Brassica rapa GDSL esterase/lipase At1g29660 (LOC103828948), mRNA
103858304	19658	38.1826	4.97822	-2.93921	9.46762e-05	Down	1.27771e-05	LOC103858304	XP_033131653.1//uncharacterized protein LOC117126745 [Brassica rapa]	PREDICTED: Brassica rapa auxin-responsive protein SAUR50-like (LOC103858304), transcript variant X4, mRNA;PREDICTED: Brassica rapa auxin-responsive protein SAUR50-like (LOC103858304), transcript variant X3, mRNA;PREDICTED: Brassica rapa auxin-responsive protein SAUR50-like (LOC103858304), transcript variant X2, mRNA;PREDICTED: Brassica rapa auxin-responsive protein SAUR50-like (LOC103858304), tra…
103846833	1992	84.0873	10.9932	-2.93527	1.01119e-05	Down	1.17814e-06	LOC103846833	XP_009122086.1//zerumbone synthase isoform X1 [Brassica rapa];XP_009122095.1//zerumbone synthase isoform X2 [Brassica rapa]	PREDICTED: Brassica rapa zerumbone synthase (LOC103846833), transcript variant X1, mRNA;PREDICTED: Brassica rapa zerumbone synthase (LOC103846833), transcript variant X2, mRNA
103869901	1745	1661.46	217.338	-2.93444	5.19619e-33	Down	1.3255e-34	LOC103869901	XP_009146226.1//coleoptile phototropism protein 1 [Brassica rapa]	PREDICTED: Brassica rapa coleoptile phototropism protein 1 (LOC103869901), mRNA
103874071	1719	96.7917	12.7393	-2.92559	2.58644e-06	Down	2.78872e-07	LOC103874071	XP_009150729.1//cytochrome P450 71B7 [Brassica rapa]	PREDICTED: Brassica rapa cytochrome P450 71B7 (LOC103874071), mRNA
103875309	1821	41.2544	5.48936	-2.90984	0.00089486	Down	0.000145478	LOC103875309	XP_009152068.2//cytochrome P450 71B3 [Brassica rapa]	PREDICTED: Brassica rapa cytochrome P450 71B3 (LOC103875309), mRNA
103871167	9642	190.624	25.502	-2.90205	5.17144e-12	Down	3.28901e-13	LOC103871167	RID56724.1//hypothetical protein BRARA_F00149 [Brassica rapa]	PREDICTED: Brassica rapa uncharacterized LOC103871167 (LOC103871167), ncRNA
103871076	2767	149.989	20.0885	-2.90041	5.95888e-12	Down	3.81047e-13	LOC103871076	VDC64729.1//unnamed protein product [Brassica rapa]	PREDICTED: Brassica rapa aldehyde dehydrogenase family 7 member A1 (LOC103871076), transcript variant X2, misc_RNA;PREDICTED: Brassica rapa aldehyde dehydrogenase family 7 member A1 (LOC103871076), transcript variant X1, mRNA
103841272	1107	40.0979	5.39827	-2.89296	6.81134e-05	Down	8.9254e-06	LOC103841272	XP_009116039.1//uncharacterized protein LOC103841272 [Brassica rapa]	PREDICTED: Brassica rapa uncharacterized LOC103841272 (LOC103841272), transcript variant X2, mRNA;PREDICTED: Brassica rapa uncharacterized LOC103841272 (LOC103841272), transcript variant X1, mRNA
103847989	4653	136.227	18.3514	-2.89205	7.6307e-10	Down	5.74804e-11	LOC103847989	XP_009123232.1//receptor protein kinase-like protein At4g34220 [Brassica rapa]	PREDICTED: Brassica rapa receptor protein kinase-like protein At4g34220 (LOC103847989), mRNA
103857486	1099	76.5777	10.5433	-2.8606	4.28044e-08	Down	3.79028e-09	LOC103857486	XP_009132922.1//probable peroxygenase 3 [Brassica rapa]	PREDICTED: Brassica rapa probable peroxygenase 3 (LOC103857486), mRNA
103855309	8715	575.783	79.5417	-2.85574	1.11453e-22	Down	4.00466e-24	LOC103855309	XP_009130519.1//transcription factor bHLH93 [Brassica rapa]	PREDICTED: Brassica rapa transcription factor bHLH93 (LOC103855309), mRNA
103830969	1506	1748.12	241.782	-2.85403	1.77043e-34	Down	4.33216e-36	LOC103830969	XP_033132190.1//zinc finger protein CONSTANS-LIKE 6 isoform X4 [Brassica rapa];XP_009105042.1//zinc finger protein CONSTANS-LIKE 6 isoform X1 [Brassica rapa];XP_033132189.1//zinc finger protein CONSTANS-LIKE 6 isoform X3 [Brassica rapa]	PREDICTED: Brassica rapa zinc finger protein CONSTANS-LIKE 6 (LOC103830969), transcript variant X3, mRNA;PREDICTED: Brassica rapa zinc finger protein CONSTANS-LIKE 6 (LOC103830969), transcript variant X4, mRNA;PREDICTED: Brassica rapa zinc finger protein CONSTANS-LIKE 6 (LOC103830969), transcript variant X2, mRNA;PREDICTED: Brassica rapa zinc finger protein CONSTANS-LIKE 6 (LOC103830969), transcr…
103847571	3705	239.543	33.2638	-2.84826	1.43883e-14	Down	7.65512e-16	LOC103847571	XP_033138830.1//transcription factor MYB29 [Brassica rapa];XP_013715418.1//transcription factor MYB29-like [Brassica napus]	PREDICTED: Brassica rapa transcription factor MYB29 (LOC103847571), mRNA
103860895	1998	2823.54	395.41	-2.83608	5.89572e-19	Down	2.483e-20	LOC103860895	XP_009136825.2//beta-amylase 3, chloroplastic [Brassica rapa]	PREDICTED: Brassica rapa beta-amylase 3, chloroplastic (LOC103860895), mRNA
103865305	1062	133.014	18.6556	-2.8339	3.40167e-10	Down	2.49531e-11	LOC103865305	XP_009141351.1//uncharacterized protein LOC103865305 [Brassica rapa]	PREDICTED: Brassica rapa uncharacterized LOC103865305 (LOC103865305), mRNA
103831229	1481	84.2047	11.822	-2.83243	1.16122e-06	Down	1.1991e-07	LOC103831229	XP_009105359.1//putative clathrin assembly protein At1g68110 [Brassica rapa]	PREDICTED: Brassica rapa putative clathrin assembly protein At1g68110 (LOC103831229), mRNA
103868164	1489	4655.94	654.094	-2.8315	1.48923e-58	Down	1.95701e-60	LOC103868164	ESQ38130.1//hypothetical protein EUTSA_v10029134mg [Eutrema salsugineum]	PREDICTED: Brassica rapa ATP synthase gamma chain 1, chloroplastic (LOC103868164), mRNA
103831135	2275	179.797	25.3251	-2.82773	3.26848e-13	Down	1.91059e-14	LOC103831135	VDD01371.1//unnamed protein product [Brassica rapa]	PREDICTED: Brassica rapa protein PLASTID MOVEMENT IMPAIRED 2 (LOC103831135), mRNA
103845949	6488	327.128	46.2787	-2.82144	2.84289e-18	Down	1.24427e-19	LOC103845949	XP_033133951.1//uncharacterized protein LOC117127509, partial [Brassica rapa]	PREDICTED: Brassica rapa probable E3 ubiquitin-protein ligase ATL44 (LOC103845949), mRNA
103870935	2517	73.6705	10.4403	-2.81892	2.71869e-07	Down	2.59796e-08	LOC103870935	XP_009147380.1//proline-, glutamic acid- and leucine-rich protein 1 [Brassica rapa]	PREDICTED: Brassica rapa proline-, glutamic acid- and leucine-rich protein 1 (LOC103870935), mRNA
103854187	1665	311.178	44.1262	-2.81803	6.23768e-18	Down	2.78331e-19	LOC103854187	XP_013618116.1//PREDICTED: cytochrome P450 81D11-like [Brassica oleracea var. oleracea]	PREDICTED: Brassica rapa cytochrome P450 81D11 (LOC103854187), mRNA
103859055	1530	204.827	29.1789	-2.8114	5.24586e-08	Down	4.6829e-09	LOC103859055	XP_009134783.1//pathogenesis-related protein PR-4 [Brassica rapa]	PREDICTED: Brassica rapa pathogenesis-related protein PR-4 (LOC103859055), mRNA
103842644	1879	96.2222	13.7527	-2.80665	1.77118e-05	Down	2.13632e-06	LOC103842644	XP_009117540.1//uncharacterized protein At1g01500 [Brassica rapa]	PREDICTED: Brassica rapa uncharacterized protein At1g01500 (LOC103842644), mRNA
103832937	493	1036.65	149.438	-2.79432	5.38673e-24	Down	1.83501e-25	LOC103832937	XP_009107295.1//uncharacterized protein LOC103832937 [Brassica rapa]	PREDICTED: Brassica rapa uncharacterized LOC103832937 (LOC103832937), mRNA
103874601	893	53.4768	7.73003	-2.79037	8.02403e-06	Down	9.23975e-07	LOC103874601	KAF3560086.1//hypothetical protein F2Q69_00012452 [Brassica cretica]	PREDICTED: Brassica rapa uncharacterized LOC103874601 (LOC103874601), transcript variant X2, ncRNA;PREDICTED: Brassica rapa uncharacterized LOC103874601 (LOC103874601), transcript variant X3, ncRNA;PREDICTED: Brassica rapa uncharacterized LOC103874601 (LOC103874601), transcript variant X1, ncRNA
103865877	2020	56.8428	8.24631	-2.78516	1.35977e-05	Down	1.61363e-06	LOC103865877	XP_009141982.1//uncharacterized protein At5g39865 [Brassica rapa]	PREDICTED: Brassica rapa uncharacterized protein At5g39865 (LOC103865877), mRNA
103854768	871	291.699	42.3292	-2.78476	4.81124e-24	Down	1.62743e-25	LOC103854768	XP_033140499.1//uncharacterized protein LOC103854768 [Brassica rapa]	PREDICTED: Brassica rapa uncharacterized LOC103854768 (LOC103854768), mRNA
103862117	2251	126.838	18.4686	-2.77984	8.34428e-12	Down	5.38922e-13	LOC103862117	XP_009138075.1//uncharacterized protein LOC103862117 [Brassica rapa]	PREDICTED: Brassica rapa uncharacterized LOC103862117 (LOC103862117), mRNA
103868204	597	251.703	36.8408	-2.77234	6.15976e-13	Down	3.67293e-14	LOC103868204	XP_009144555.1//putative lipid-binding protein At4g00165 [Brassica rapa]	PREDICTED: Brassica rapa putative lipid-binding protein At4g00165 (LOC103868204), mRNA
103872001	3317	98.3451	14.4149	-2.77029	9.5219e-10	Down	7.21833e-11	LOC103872001	XP_022576410.1//probable LRR receptor-like serine/threonine-protein kinase At1g12460 [Brassica napus]	PREDICTED: Brassica rapa probable LRR receptor-like serine/threonine-protein kinase At1g12460 (LOC103872001), mRNA
103872898	1868	437.157	64.3548	-2.76403	2.39617e-18	Down	1.04045e-19	LOC103872898	XP_033128012.1//uncharacterized protein LOC103872898 isoform X1 [Brassica rapa];XP_009149584.1//uncharacterized protein LOC103872898 isoform X2 [Brassica rapa]	PREDICTED: Brassica rapa uncharacterized LOC103872898 (LOC103872898), transcript variant X2, mRNA;PREDICTED: Brassica rapa uncharacterized LOC103872898 (LOC103872898), transcript variant X1, mRNA
103834896	1665	813.434	119.851	-2.76278	4.2147e-26	Down	1.32791e-27	LOC103834896	XP_030531378.1//probable pectate lyase 18 [Rhodamnia argentea]	PREDICTED: Brassica rapa probable pectate lyase 18 (LOC103834896), mRNA
103866906	1278	105.994	15.6261	-2.76196	2.48552e-07	Down	2.36189e-08	LOC103866906	XP_009143191.1//phosphatidylinositol transfer protein 3 [Brassica rapa]	PREDICTED: Brassica rapa phosphatidylinositol transfer protein 3 (LOC103866906), transcript variant X1, mRNA;PREDICTED: Brassica rapa phosphatidylinositol transfer protein 3 (LOC103866906), transcript variant X3, mRNA;PREDICTED: Brassica rapa phosphatidylinositol transfer protein 3 (LOC103866906), transcript variant X2, mRNA
103841538	689	346.827	51.2228	-2.75936	6.70239e-08	Down	6.03852e-09	LOC103841538	XP_009116326.1//uncharacterized protein LOC103841538 [Brassica rapa]	PREDICTED: Brassica rapa uncharacterized LOC103841538 (LOC103841538), mRNA
103850954	2822	409.647	60.719	-2.75416	3.31338e-17	Down	1.52792e-18	LOC103850954	XP_009126013.1//potassium transporter 8 isoform X1 [Brassica rapa];XP_033140124.1//potassium transporter 8 isoform X2 [Brassica rapa]	PREDICTED: Brassica rapa potassium transporter 8 (LOC103850954), transcript variant X2, mRNA;PREDICTED: Brassica rapa potassium transporter 8 (LOC103850954), transcript variant X1, mRNA
103858622	1774	1616.9	239.791	-2.75338	3.03764e-44	Down	5.60307e-46	LOC103858622	XP_009134258.2//flavonoid 3'-monooxygenase CYP75B137 [Brassica rapa]	PREDICTED: Brassica rapa flavonoid 3'-monooxygenase CYP75B137 (LOC103858622), mRNA
103869324	5097	44.0946	6.53995	-2.75325	0.000731824	Down	0.000116769	LOC103869324	XP_009145633.1//ribonuclease 3-like protein 2 [Brassica rapa]	PREDICTED: Brassica rapa ribonuclease 3-like protein 2 (LOC103869324), mRNA
103835308	2371	341.534	50.9308	-2.74542	2.42173e-09	Down	1.90429e-10	LOC103835308	XP_009109699.1//GDSL esterase/lipase At1g28670 isoform X1 [Brassica rapa]	PREDICTED: Brassica rapa GDSL esterase/lipase At1g28670 (LOC103835308), transcript variant X4, mRNA;PREDICTED: Brassica rapa GDSL esterase/lipase At1g28670 (LOC103835308), transcript variant X3, mRNA;PREDICTED: Brassica rapa GDSL esterase/lipase At1g28670 (LOC103835308), transcript variant X1, mRNA;PREDICTED: Brassica rapa GDSL esterase/lipase At1g28670 (LOC103835308), transcript variant X2, mRNA
103871425	1318	346.046	51.7488	-2.74137	4.81124e-24	Down	1.62615e-25	LOC103871425	XP_009147920.1//transcription factor MYBS1 [Brassica rapa]	PREDICTED: Brassica rapa transcription factor MYBS1 (LOC103871425), mRNA
103836807	1933	55.7721	8.36835	-2.73653	5.48957e-06	Down	6.17057e-07	LOC103836807	XP_033134696.1//uncharacterized protein LOC103836807 [Brassica rapa];XP_022573747.1//uncharacterized protein LOC106430125 isoform X2 [Brassica napus]	PREDICTED: Brassica rapa uncharacterized LOC103836807 (LOC103836807), mRNA
103839585	2424	125.762	18.9153	-2.73307	4.30754e-07	Down	4.21958e-08	LOC103839585	XP_009114336.1//transcription factor bHLH71 isoform X2 [Brassica rapa];XP_009114335.1//transcription factor bHLH71 isoform X1 [Brassica rapa];XP_009114337.1//transcription factor bHLH71 isoform X3 [Brassica rapa]	PREDICTED: Brassica rapa transcription factor bHLH71 (LOC103839585), transcript variant X3, mRNA;PREDICTED: Brassica rapa transcription factor bHLH71 (LOC103839585), transcript variant X1, mRNA;PREDICTED: Brassica rapa transcription factor bHLH71 (LOC103839585), transcript variant X2, mRNA
103858746	942	2940.68	442.533	-2.7323	1.1382e-29	Down	3.24022e-31	LOC103858746	XP_033142117.1//dormancy-associated protein homolog 3 isoform X3 [Brassica rapa];XP_033142118.1//dormancy-associated protein homolog 3 isoform X6 [Brassica rapa];XP_022571906.1//dormancy-associated protein homolog 3-like isoform X2 [Brassica napus];XP_009134411.1//dormancy-associated protein homolog 3 isoform X4 [Brassica rapa];XP_033142116.1//F-box protein SKIP17 isoform X2 [Brassica rapa];XP_03…	PREDICTED: Brassica rapa dormancy-associated protein homolog 3 (LOC103858746), transcript variant X6, mRNA;PREDICTED: Brassica rapa dormancy-associated protein homolog 3 (LOC103858746), transcript variant X1, mRNA;PREDICTED: Brassica rapa dormancy-associated protein homolog 3 (LOC103858746), transcript variant X4, mRNA;PREDICTED: Brassica rapa dormancy-associated protein homolog 3 (LOC103858746),…
103872416	1589	37.5352	5.64969	-2.732	8.7779e-05	Down	1.17691e-05	LOC103872416	XP_033130040.1//LOW QUALITY PROTEIN: F-box/kelch-repeat protein At1g16250 [Brassica rapa]	PREDICTED: Brassica rapa F-box/kelch-repeat protein At1g16250 (LOC103872416), mRNA
103856637	2634	62.0533	9.34612	-2.73107	1.45333e-06	Down	1.52012e-07	LOC103856637	XP_009132001.1//uncharacterized protein LOC103856637 [Brassica rapa]	PREDICTED: Brassica rapa uncharacterized LOC103856637 (LOC103856637), mRNA
103869912	1556	307.039	46.5619	-2.7212	9.20396e-22	Down	3.42732e-23	LOC103869912	NP_001303143.1//NAC transcription factor 56 [Brassica napus]	PREDICTED: Brassica rapa NAC transcription factor 56 (LOC103869912), mRNA
103866537	740	198.09	30.1117	-2.71776	1.69106e-11	Down	1.11833e-12	LOC103866537	XP_009142729.1//sigma factor binding protein 2, chloroplastic [Brassica rapa]	PREDICTED: Brassica rapa sigma factor binding protein 2, chloroplastic (LOC103866537), mRNA
103829715	2808	284.419	43.2469	-2.71735	3.40984e-12	Down	2.14137e-13	LOC103829715	XP_009103654.1//zinc finger protein ZAT5 [Brassica rapa]	PREDICTED: Brassica rapa zinc finger protein ZAT5 (LOC103829715), mRNA
103851624	1006	71.439	10.8736	-2.71589	2.00502e-07	Down	1.89086e-08	LOC103851624	XP_009126739.1//dehydrodolichyl diphosphate synthase 2 [Brassica rapa]	PREDICTED: Brassica rapa dehydrodolichyl diphosphate synthase 2 (LOC103851624), transcript variant X2, mRNA;PREDICTED: Brassica rapa dehydrodolichyl diphosphate synthase 2 (LOC103851624), transcript variant X1, mRNA
117127103	4677	336.097	51.3354	-2.71085	1.46096e-17	Down	6.63186e-19	LOC117127103	XP_022545590.1//uncharacterized protein LOC106418749 isoform X2 [Brassica napus];XP_022545591.1//uncharacterized protein LOC106418749 isoform X3 [Brassica napus];XP_013714961.1//uncharacterized protein LOC106418749 isoform X1 [Brassica napus]	PREDICTED: Brassica rapa uncharacterized LOC117127103 (LOC117127103), transcript variant X12, ncRNA;PREDICTED: Brassica rapa uncharacterized LOC117127103 (LOC117127103), transcript variant X9, ncRNA;PREDICTED: Brassica rapa uncharacterized LOC117127103 (LOC117127103), transcript variant X11, ncRNA;PREDICTED: Brassica rapa uncharacterized LOC117127103 (LOC117127103), transcript variant X4, ncRNA;P…
103854592	2791	12654	1940.54	-2.70506	6.59083e-15	Down	3.43279e-16	LOC103854592	XP_009129779.2//beta-D-xylosidase 1 [Brassica rapa];XP_013642768.2//beta-D-xylosidase 1 [Brassica napus]	PREDICTED: Brassica rapa beta-D-xylosidase 1 (LOC103854592), mRNA
103860063	3502	294.258	45.2748	-2.7003	5.67596e-20	Down	2.25731e-21	LOC103860063	XP_009135921.2//formin-like protein 2 [Brassica rapa]	PREDICTED: Brassica rapa formin-like protein 2 (LOC103860063), mRNA
103865174	3321	256.487	39.5456	-2.6973	4.06769e-16	Down	2.00045e-17	LOC103865174	XP_033145354.1//type IV inositol polyphosphate 5-phosphatase 7 [Brassica rapa]	PREDICTED: Brassica rapa type IV inositol polyphosphate 5-phosphatase 7 (LOC103865174), transcript variant X1, misc_RNA;PREDICTED: Brassica rapa type IV inositol polyphosphate 5-phosphatase 7 (LOC103865174), transcript variant X2, mRNA;PREDICTED: Brassica rapa type IV inositol polyphosphate 5-phosphatase 7 (LOC103865174), transcript variant X3, misc_RNA;PREDICTED: Brassica rapa type IV inositol p…
103868979	5218	41.4926	6.44483	-2.68664	0.000403256	Down	6.09759e-05	LOC103868979	XP_033130526.1//putative nuclease HARBI1 [Brassica rapa]	PREDICTED: Brassica rapa putative nuclease HARBI1 (LOC103868979), transcript variant X2, mRNA;PREDICTED: Brassica rapa putative nuclease HARBI1 (LOC103868979), transcript variant X1, mRNA
103866415	1773	819.74	127.504	-2.68462	9.37592e-18	Down	4.21362e-19	LOC103866415	XP_009142578.1//cytochrome P450 709B2 [Brassica rapa]	PREDICTED: Brassica rapa cytochrome P450 709B2 (LOC103866415), mRNA
103846846	790	251.708	39.2428	-2.68125	8.5323e-14	Down	4.81017e-15	LOC103846846	XP_009122105.1//uncharacterized protein LOC103846846 [Brassica rapa]	PREDICTED: Brassica rapa uncharacterized LOC103846846 (LOC103846846), mRNA
103861489	1869	269.227	42.0578	-2.67838	1.26462e-11	Down	8.28903e-13	LOC103861489	XP_009137456.1//uncharacterized protein LOC103861489 [Brassica rapa]	PREDICTED: Brassica rapa uncharacterized LOC103861489 (LOC103861489), mRNA
103854958	1728	1051.66	164.455	-2.67691	4.26509e-21	Down	1.628e-22	LOC103854958	XP_009130172.1//transcription factor MYB28 [Brassica rapa]	PREDICTED: Brassica rapa transcription factor MYB28 (LOC103854958), mRNA
103867878	1169	305.691	48.0293	-2.67009	5.90788e-07	Down	5.88174e-08	LOC103867878	XP_009144210.1//B-box zinc finger protein 25 [Brassica rapa]	PREDICTED: Brassica rapa B-box zinc finger protein 25 (LOC103867878), mRNA
103845728	1567	288.181	45.4585	-2.66436	2.45709e-18	Down	1.06952e-19	LOC103845728	XP_009120862.1//probable pectinesterase 53 [Brassica rapa]	PREDICTED: Brassica rapa probable pectinesterase 53 (LOC103845728), mRNA
103865514	1414	257.316	40.8215	-2.65614	2.24916e-14	Down	1.21523e-15	LOC103865514	XP_009141562.1//probable carboxylesterase 18 [Brassica rapa]	PREDICTED: Brassica rapa probable carboxylesterase 18 (LOC103865514), mRNA
103870050	1425	318.447	50.6781	-2.65162	1.23262e-18	Down	5.27336e-20	ESM	NP_001302596.1//GDSL esterase/lipase ESM1-like precursor [Brassica napus]	PREDICTED: Brassica rapa GDSL esterase/lipase ESM1 (ESM), mRNA
103870897	2741	317.319	50.6723	-2.64667	4.90015e-12	Down	3.11125e-13	LOC103870897	XP_018471765.1//PREDICTED: CSC1-like protein At4g15430 isoform X1 [Raphanus sativus];XP_018471768.1//PREDICTED: CSC1-like protein At4g15430 isoform X2 [Raphanus sativus]	PREDICTED: Brassica rapa CSC1-like protein At4g15430 (LOC103870897), transcript variant X4, mRNA;PREDICTED: Brassica rapa CSC1-like protein At4g15430 (LOC103870897), transcript variant X7, mRNA;PREDICTED: Brassica rapa CSC1-like protein At4g15430 (LOC103870897), transcript variant X2, mRNA;PREDICTED: Brassica rapa CSC1-like protein At4g15430 (LOC103870897), transcript variant X3, misc_RNA;PREDICT…
103846373	1464	1615.88	258.483	-2.64418	9.21204e-33	Down	2.38429e-34	LOC103846373	XP_009121535.1//protein trichome birefringence-like 19 [Brassica rapa]	PREDICTED: Brassica rapa protein trichome birefringence-like 19 (LOC103846373), mRNA
103873397	1547	66.5937	10.6808	-2.64037	2.16259e-06	Down	2.31099e-07	LOC103873397	XP_009150051.1//uncharacterized protein LOC103873397 isoform X1 [Brassica rapa];XP_009150053.1//uncharacterized protein LOC103873397 isoform X2 [Brassica rapa];XP_009150052.1//girdin isoform X3 [Brassica rapa]	PREDICTED: Brassica rapa girdin (LOC103873397), transcript variant X3, mRNA;PREDICTED: Brassica rapa girdin (LOC103873397), transcript variant X2, mRNA;PREDICTED: Brassica rapa girdin (LOC103873397), transcript variant X1, mRNA
103846201	2082	203.158	32.5877	-2.6402	3.82494e-12	Down	2.41021e-13	LOC103846201	XP_033138607.1//probable glutamate carboxypeptidase LAMP1, partial [Brassica rapa]	PREDICTED: Brassica rapa probable glutamate carboxypeptidase LAMP1 (LOC103846201), partial mRNA
103866046	789	269.08	43.2461	-2.63739	2.113e-14	Down	1.13997e-15	LOC103866046	XP_009142173.1//uncharacterized protein LOC103866046 [Brassica rapa]	PREDICTED: Brassica rapa uncharacterized LOC103866046 (LOC103866046), mRNA
103874599	2117	304.586	49.0329	-2.63503	1.48225e-18	Down	6.36503e-20	LOC103874599	XP_009151272.1//uncharacterized protein LOC103874599 isoform X1 [Brassica rapa];XP_009151278.1//uncharacterized protein LOC103874599 isoform X4 [Brassica rapa];XP_033129653.1//uncharacterized protein LOC103874599 isoform X3 [Brassica rapa]	PREDICTED: Brassica rapa uncharacterized LOC103874599 (LOC103874599), transcript variant X10, mRNA;PREDICTED: Brassica rapa uncharacterized LOC103874599 (LOC103874599), transcript variant X7, mRNA;PREDICTED: Brassica rapa uncharacterized LOC103874599 (LOC103874599), transcript variant X4, mRNA;PREDICTED: Brassica rapa uncharacterized LOC103874599 (LOC103874599), transcript variant X9, mRNA;PREDIC…
103827545	832	99.5959	16.0518	-2.63335	7.76251e-09	Down	6.36461e-10	LOC103827545	VDC68731.1//unnamed protein product [Brassica rapa]	PREDICTED: Brassica rapa uncharacterized LOC103827545 (LOC103827545), transcript variant X1, mRNA;PREDICTED: Brassica rapa uncharacterized LOC103827545 (LOC103827545), transcript variant X2, mRNA
103833333	713	126.531	20.4492	-2.62938	3.62705e-11	Down	2.46244e-12	LOC103833333	XP_009107669.1//EPIDERMAL PATTERNING FACTOR-like protein 9 [Brassica rapa]	PREDICTED: Brassica rapa EPIDERMAL PATTERNING FACTOR-like protein 9 (LOC103833333), mRNA
103827867	816	42.9121	6.95126	-2.62604	0.000247092	Down	3.58426e-05	LOC103827867	XP_009101672.1//transcription factor bHLH28-like [Brassica rapa]	PREDICTED: Brassica rapa transcription factor bHLH28 (LOC103827867), mRNA
103829732	2683	682.188	110.647	-2.62421	8.77682e-31	Down	2.42137e-32	ARF10	XP_009103678.1//auxin response factor 10 [Brassica rapa]	PREDICTED: Brassica rapa auxin response factor 10 (ARF10), mRNA
103846112	1306	79.7373	12.9817	-2.61877	2.98857e-05	Down	3.7154e-06	LOC103846112	XP_018511823.1//LOW QUALITY PROTEIN: 2-Cys peroxiredoxin BAS1, chloroplastic-like [Brassica rapa]	PREDICTED: Brassica rapa 2-Cys peroxiredoxin BAS1, chloroplastic-like (LOC103846112), mRNA
103845114	1717	834.164	135.918	-2.61759	5.77054e-20	Down	2.29646e-21	LOC103845114	XP_009120195.1//GATA transcription factor 21 [Brassica rapa]	PREDICTED: Brassica rapa GATA transcription factor 21 (LOC103845114), mRNA
103871005	1653	664.168	108.253	-2.61714	3.16939e-12	Down	1.98699e-13	LOC103871005	XP_009147459.1//uncharacterized protein LOC103871005 [Brassica rapa]	PREDICTED: Brassica rapa uncharacterized LOC103871005 (LOC103871005), mRNA
103861670	1258	63.4611	10.3477	-2.61657	4.41413e-06	Down	4.89818e-07	LOC103861670	XP_009137631.1//fatty acid desaturase 4-like 2, chloroplastic [Brassica rapa]	PREDICTED: Brassica rapa fatty acid desaturase 4-like 2, chloroplastic (LOC103861670), mRNA
103828083	777	192.196	31.4051	-2.61351	5.65036e-12	Down	3.60264e-13	LOC103828083	XP_009101924.1//auxin-responsive protein SAUR50 [Brassica rapa]	PREDICTED: Brassica rapa auxin-responsive protein SAUR50 (LOC103828083), mRNA
103860449	1830	275.066	45.0623	-2.60979	3.10884e-09	Down	2.47026e-10	LOC103860449	XP_009136332.1//cytochrome P450 81F1 [Brassica rapa]	PREDICTED: Brassica rapa cytochrome P450 81F1 (LOC103860449), mRNA
103856621	1888	125.423	20.6592	-2.60194	1.11947e-10	Down	7.88966e-12	LOC103856621	XP_033142238.1//UDP-glycosyltransferase 76E2-like [Brassica rapa]	PREDICTED: Brassica rapa UDP-glycosyltransferase 76E2 (LOC103856621), transcript variant X1, mRNA;PREDICTED: Brassica rapa UDP-glycosyltransferase 76E2 (LOC103856621), transcript variant X2, mRNA
103871207	858	92.3396	15.2875	-2.5946	4.34597e-06	Down	4.81792e-07	LOC103871207	XP_009147678.1//uncharacterized protein LOC103871207 [Brassica rapa]	PREDICTED: Brassica rapa uncharacterized LOC103871207 (LOC103871207), mRNA
103833305	2903	1610.86	266.75	-2.59427	1.4623e-29	Down	4.17454e-31	LOC103833305	XP_009107642.1//protein PLASTID MOVEMENT IMPAIRED 1 [Brassica rapa]	PREDICTED: Brassica rapa protein PLASTID MOVEMENT IMPAIRED 1 (LOC103833305), mRNA
103869121	2033	166.416	27.6502	-2.58943	1.04183e-13	Down	5.90673e-15	LOC103869121	XP_009145431.1//BTB/POZ domain-containing protein At3g22104 isoform X1 [Brassica rapa];KAF2546670.1//hypothetical protein F2Q70_00022644 [Brassica cretica]	PREDICTED: Brassica rapa BTB/POZ domain-containing protein At3g22104 (LOC103869121), transcript variant X1, mRNA;PREDICTED: Brassica rapa BTB/POZ domain-containing protein At3g22104 (LOC103869121), transcript variant X2, mRNA
103838354	2371	573.208	95.2421	-2.58939	3.5187e-14	Down	1.92273e-15	LOC103838354	VDC59610.1//unnamed protein product [Brassica rapa]	PREDICTED: Brassica rapa probable aminotransferase ACS10 (LOC103838354), mRNA
103874000	1500	359.338	59.9056	-2.58458	1.60669e-21	Down	6.05998e-23	LOC103874000	XP_009150653.1//transcription factor bHLH93 [Brassica rapa]	PREDICTED: Brassica rapa transcription factor bHLH93 (LOC103874000), mRNA
103866348	2180	100.784	16.8027	-2.58451	8.22662e-10	Down	6.2079e-11	LOC103866348	XP_009142505.1//putative indole-3-acetic acid-amido synthetase GH3.9 [Brassica rapa]	PREDICTED: Brassica rapa putative indole-3-acetic acid-amido synthetase GH3.9 (LOC103866348), mRNA
103855866	1787	172.604	28.8503	-2.58081	8.65362e-05	Down	1.15886e-05	LOC103855866	XP_013740132.1//classical arabinogalactan protein 4 [Brassica napus]	PREDICTED: Brassica rapa classical arabinogalactan protein 4-like (LOC103855866), mRNA
103851008	1764	150.573	25.2085	-2.57849	1.57903e-05	Down	1.89108e-06	LOC103851008	XP_009126071.1//zinc finger protein CONSTANS-LIKE 1 [Brassica rapa]	PREDICTED: Brassica rapa zinc finger protein CONSTANS-LIKE 1 (LOC103851008), mRNA
103866242	1236	285.417	47.9036	-2.57486	2.90202e-09	Down	2.30052e-10	LOC103866242	XP_009142371.1//AT-hook motif nuclear-localized protein 9 [Brassica rapa]	PREDICTED: Brassica rapa AT-hook motif nuclear-localized protein 9 (LOC103866242), mRNA
103868854	2126	42.6505	7.17653	-2.57121	0.000109891	Down	1.49886e-05	LOC103868854	XP_013586070.1//PREDICTED: UDP-galactose transporter 2-like [Brassica oleracea var. oleracea]	PREDICTED: Brassica rapa UDP-rhamnose/UDP-galactose transporter 6 (LOC103868854), mRNA
103850435	5595	72.8024	12.2697	-2.56889	8.90127e-05	Down	1.19444e-05	LOC103850435	XP_009125434.2//laccase-8-like [Brassica rapa]	PREDICTED: Brassica rapa laccase-8-like (LOC103850435), mRNA
103840574	2775	1340.41	226.386	-2.56582	7.33791e-34	Down	1.82685e-35	LOC103840574	XP_009115347.1//receptor protein kinase-like protein At4g34220 [Brassica rapa]	PREDICTED: Brassica rapa receptor protein kinase-like protein At4g34220 (LOC103840574), mRNA
103830898	1832	98.7945	16.7548	-2.55986	1.23172e-07	Down	1.13828e-08	LOC103830898	CDY44685.1//BnaA05g29210D [Brassica napus];CDY23528.1//BnaC06g24970D [Brassica napus]	PREDICTED: Brassica rapa uncharacterized LOC103830898 (LOC103830898), transcript variant X1, ncRNA;PREDICTED: Brassica rapa uncharacterized LOC103830898 (LOC103830898), transcript variant X4, ncRNA;PREDICTED: Brassica rapa uncharacterized LOC103830898 (LOC103830898), transcript variant X3, ncRNA;PREDICTED: Brassica rapa uncharacterized LOC103830898 (LOC103830898), transcript variant X2, ncRNA;PRE…
103837208	1158	3481.85	591.367	-2.55773	3.51022e-19	Down	1.45869e-20	LOC103837208	XP_009111787.1//UPF0301 protein Plut_0637 [Brassica rapa];VDC58427.1//unnamed protein product [Brassica rapa]	PREDICTED: Brassica rapa UPF0301 protein Plut_0637 (LOC103837208), mRNA
103858339	3777	42.0151	7.14396	-2.55611	0.000154849	Down	2.17109e-05	LOC103858339	XP_009133920.1//transcription factor MYB104 [Brassica rapa]	PREDICTED: Brassica rapa transcription factor MYB104 (LOC103858339), transcript variant X1, mRNA;PREDICTED: Brassica rapa transcription factor MYB104 (LOC103858339), transcript variant X2, mRNA;PREDICTED: Brassica rapa transcription factor MYB104 (LOC103858339), transcript variant X3, mRNA
103869157	2202	1996.82	339.585	-2.55586	2.87169e-29	Down	8.27459e-31	LOC103869157	XP_009145465.2//protein NRT1/ PTR FAMILY 6.4 [Brassica rapa]	PREDICTED: Brassica rapa protein NRT1/ PTR FAMILY 6.4 (LOC103869157), mRNA
103846797	1069	3234.75	552.69	-2.54911	3.35811e-31	Down	9.18386e-33	XTH1	XP_009122046.2//xyloglucan endotransglucosylase/hydrolase protein 9 [Brassica rapa]	PREDICTED: Brassica rapa xyloglucan endotransglucosylase/hydrolase protein 9 (XTH1), mRNA
103869507	1524	67.7081	11.6091	-2.54407	0.000120807	Down	1.6612e-05	LOC103869507	XP_009145840.1//magnesium transporter MRS2-4 [Brassica rapa]	PREDICTED: Brassica rapa magnesium transporter MRS2-4 (LOC103869507), mRNA
103847824	2182	951.666	163.326	-2.5427	5.74011e-24	Down	1.95845e-25	LOC103847824	XP_009123129.1//protein indeterminate-domain 5, chloroplastic [Brassica rapa]	PREDICTED: Brassica rapa protein indeterminate-domain 5, chloroplastic (LOC103847824), mRNA
103852245	4255	76.2871	13.1614	-2.53513	1.04581e-07	Down	9.59222e-09	LOC103852245	VDC60465.1//unnamed protein product [Brassica rapa]	PREDICTED: Brassica rapa uncharacterized LOC103852245 (LOC103852245), transcript variant X3, ncRNA;PREDICTED: Brassica rapa uncharacterized LOC103852245 (LOC103852245), transcript variant X2, ncRNA;PREDICTED: Brassica rapa uncharacterized LOC103852245 (LOC103852245), transcript variant X4, ncRNA;PREDICTED: Brassica rapa uncharacterized LOC103852245 (LOC103852245), transcript variant X1, ncRNA
103835287	2588	117.556	20.371	-2.52876	1.65066e-08	Down	1.38993e-09	LOC103835287	XP_009109678.1//uncharacterized protein LOC103835287 [Brassica rapa]	PREDICTED: Brassica rapa uncharacterized LOC103835287 (LOC103835287), transcript variant X1, mRNA;PREDICTED: Brassica rapa uncharacterized LOC103835287 (LOC103835287), transcript variant X3, mRNA;PREDICTED: Brassica rapa uncharacterized LOC103835287 (LOC103835287), transcript variant X2, mRNA
103845309	1218	216.379	37.5435	-2.52693	8.57745e-08	Down	7.81015e-09	LOC103845309	VDD32621.1//unnamed protein product [Brassica oleracea]	PREDICTED: Brassica rapa dehydrodolichyl diphosphate synthase 2 (LOC103845309), mRNA
103852371	5142	37.9473	6.58928	-2.5258	0.00077732	Down	0.000124665	LOC103852371	KAF3535424.1//hypothetical protein F2Q69_00020083 [Brassica cretica]	PREDICTED: Brassica rapa uncharacterized LOC103852371 (LOC103852371), ncRNA
103863599	1657	6291.32	1092.79	-2.52534	7.97669e-26	Down	2.53657e-27	LOC103863599	XP_009139598.1//cytochrome P450 83A1 [Brassica rapa]	PREDICTED: Brassica rapa cytochrome P450 83A1 (LOC103863599), mRNA
103859737	4565	204.484	35.5721	-2.52317	9.61517e-12	Down	6.2331e-13	LOC103859737	XP_009135564.1//WUSCHEL-related homeobox 1 isoform X2 [Brassica rapa];XP_009135563.1//WUSCHEL-related homeobox 1 isoform X1 [Brassica rapa]	PREDICTED: Brassica rapa WUSCHEL-related homeobox 1 (LOC103859737), transcript variant X2, mRNA;PREDICTED: Brassica rapa WUSCHEL-related homeobox 1 (LOC103859737), transcript variant X1, mRNA
103835465	2338	1519.97	264.886	-2.5206	2.89964e-35	Down	6.94071e-37	LOC103835465	RID77437.1//hypothetical protein BRARA_A00353 [Brassica rapa]	PREDICTED: Brassica rapa arginine decarboxylase 2-like (LOC103835465), misc_RNA
103831267	2022	280.726	48.9538	-2.51967	2.94423e-08	Down	2.54665e-09	LOC103831267	XP_013649317.1//protein NRT1/ PTR FAMILY 3.1-like [Brassica napus]	PREDICTED: Brassica rapa protein NRT1/ PTR FAMILY 3.1 (LOC103831267), mRNA
103866332	4198	62.6438	10.9511	-2.51609	8.02281e-06	Down	9.2362e-07	LOC103866332	XP_018514650.1//RNA demethylase ALKBH10B [Brassica rapa]	PREDICTED: Brassica rapa RNA demethylase ALKBH10B (LOC103866332), mRNA
103865430	1351	14248.6	2495.23	-2.51358	1.43932e-21	Down	5.41172e-23	LOC103865430	XP_009141493.1//probable vacuolar amino acid transporter YPQ3 [Brassica rapa]	PREDICTED: Brassica rapa probable vacuolar amino acid transporter YPQ3 (LOC103865430), mRNA
103841703	3176	114.531	20.1426	-2.50742	9.7759e-07	Down	9.98541e-08	LOC103841703	XP_009116503.1//zinc finger protein GIS [Brassica rapa]	PREDICTED: Brassica rapa zinc finger protein GIS (LOC103841703), mRNA
103830212	919	982.837	172.946	-2.50663	5.30457e-18	Down	2.35564e-19	LOC103830212	XP_009104203.2//tetrapyrrole-binding protein, chloroplastic [Brassica rapa]	PREDICTED: Brassica rapa tetrapyrrole-binding protein, chloroplastic (LOC103830212), mRNA
103865328	1704	131.197	23.1003	-2.50575	2.35688e-07	Down	2.23902e-08	LOC103865328	XP_009141374.2//uncharacterized protein LOC103865328 [Brassica rapa]	PREDICTED: Brassica rapa uncharacterized LOC103865328 (LOC103865328), mRNA
103860630	1763	594.39	104.697	-2.50519	5.77102e-17	Down	2.70122e-18	LOC103860630	XP_009136518.1//protein PHLOEM PROTEIN 2-LIKE A10 [Brassica rapa]	PREDICTED: Brassica rapa protein PHLOEM PROTEIN 2-LIKE A10 (LOC103860630), mRNA
103840026	1767	89.4002	15.7526	-2.50469	3.55487e-07	Down	3.44723e-08	LOC103840026	XP_033136102.1//probable choline kinase 3 isoform X1 [Brassica rapa]	PREDICTED: Brassica rapa probable choline kinase 3 (LOC103840026), transcript variant X2, mRNA;PREDICTED: Brassica rapa probable choline kinase 3 (LOC103840026), transcript variant X3, mRNA;PREDICTED: Brassica rapa probable choline kinase 3 (LOC103840026), transcript variant X1, mRNA;PREDICTED: Brassica rapa probable choline kinase 3 (LOC103840026), transcript variant X4, mRNA
103853181	5396	165.586	29.2005	-2.50352	8.08357e-10	Down	6.09564e-11	LOC103853181	XP_033141638.1//serine/threonine-protein kinase AGC1-7 isoform X1 [Brassica rapa];XP_009128342.1//serine/threonine-protein kinase AGC1-7 isoform X2 [Brassica rapa]	PREDICTED: Brassica rapa serine/threonine-protein kinase AGC1-7 (LOC103853181), transcript variant X1, mRNA;PREDICTED: Brassica rapa serine/threonine-protein kinase AGC1-7 (LOC103853181), transcript variant X2, mRNA;PREDICTED: Brassica rapa serine/threonine-protein kinase AGC1-7 (LOC103853181), transcript variant X3, mRNA
103855549	2998	159.08	28.3263	-2.48954	7.55907e-06	Down	8.67008e-07	LOC103855549	XP_009130793.1//triacylglycerol lipase SDP1 [Brassica rapa];RID67941.1//hypothetical protein BRARA_C00141 [Brassica rapa]	PREDICTED: Brassica rapa triacylglycerol lipase SDP1 (LOC103855549), mRNA
103838091	1911	115.425	20.5807	-2.4876	1.53767e-10	Down	1.09559e-11	LOC103838091	XP_033135338.1//uncharacterized protein LOC103838091 isoform X2 [Brassica rapa];XP_009112758.2//uncharacterized protein LOC103838091 isoform X1 [Brassica rapa]	PREDICTED: Brassica rapa uncharacterized LOC103838091 (LOC103838091), transcript variant X2, mRNA;PREDICTED: Brassica rapa uncharacterized LOC103838091 (LOC103838091), transcript variant X1, mRNA
103875092	1223	5918.82	1056.2	-2.48643	1.47905e-33	Down	3.70984e-35	LOC103875092	XP_009151792.1//UPF0301 protein TC_0483 [Brassica rapa]	PREDICTED: Brassica rapa UPF0301 protein TC_0483 (LOC103875092), mRNA
103856239	2520	218.309	38.9625	-2.48622	5.10682e-08	Down	4.55607e-09	LOC103856239	XP_009131586.1//protein REVEILLE 1 [Brassica rapa]	PREDICTED: Brassica rapa protein REVEILLE 1 (LOC103856239), mRNA
103862372	972	41.7204	7.45816	-2.48386	0.000206246	Down	2.94944e-05	LOC103862372	XP_009138324.1//probable ribosome-binding factor A, chloroplastic [Brassica rapa]	PREDICTED: Brassica rapa probable ribosome-binding factor A, chloroplastic (LOC103862372), mRNA
103830245	2136	102.75	18.4698	-2.47589	1.80775e-05	Down	2.18235e-06	LOC103830245	XP_006402621.1//beta-glucosidase 16 isoform X1 [Eutrema salsugineum];XP_033131431.1//beta-glucosidase 16 isoform X2 [Brassica rapa];XP_013650981.1//beta-glucosidase 16-like [Brassica napus]	PREDICTED: Brassica rapa beta-glucosidase 16 (LOC103830245), transcript variant X2, mRNA;PREDICTED: Brassica rapa beta-glucosidase 16 (LOC103830245), transcript variant X1, mRNA
103831352	2149	208.176	37.4913	-2.47318	6.44063e-14	Down	3.58805e-15	LOC103831352	XP_033130264.1//methyltransferase-like protein 7A isoform X2 [Brassica rapa];XP_009105500.1//methyltransferase-like protein 7B isoform X1 [Brassica rapa]	PREDICTED: Brassica rapa methyltransferase-like protein 7B (LOC103831352), transcript variant X3, mRNA;PREDICTED: Brassica rapa methyltransferase-like protein 7B (LOC103831352), transcript variant X9, mRNA;PREDICTED: Brassica rapa methyltransferase-like protein 7B (LOC103831352), transcript variant X2, mRNA;PREDICTED: Brassica rapa methyltransferase-like protein 7B (LOC103831352), transcript vari…
103837838	823	540.94	97.4604	-2.47258	1.72943e-07	Down	1.61944e-08	LOC103837838	XP_009112465.1//histone H1 [Brassica rapa]	PREDICTED: Brassica rapa histone H1 (LOC103837838), mRNA
103869013	1486	61.2149	11.0334	-2.472	4.11844e-05	Down	5.22654e-06	LOC103869013	XP_009145302.1//homocysteine S-methyltransferase 3 [Brassica rapa]	PREDICTED: Brassica rapa homocysteine S-methyltransferase 3 (LOC103869013), transcript variant X1, mRNA;PREDICTED: Brassica rapa homocysteine S-methyltransferase 3 (LOC103869013), transcript variant X2, mRNA
103865512	9790	230.993	41.7817	-2.46691	5.065e-13	Down	2.99855e-14	LOC103865512	RID67088.1//hypothetical protein BRARA_D02192 [Brassica rapa]	PREDICTED: Brassica rapa B3 domain-containing protein At2g36080 (LOC103865512), transcript variant X2, mRNA;PREDICTED: Brassica rapa B3 domain-containing protein At2g36080 (LOC103865512), transcript variant X1, mRNA
103851090	1846	1076.28	194.691	-2.4668	1.15563e-21	Down	4.32174e-23	LOC103851090	XP_009126171.1//phytoene synthase, chloroplastic [Brassica rapa]	PREDICTED: Brassica rapa phytoene synthase, chloroplastic (LOC103851090), mRNA
103859957	2290	91.2075	16.5378	-2.46338	8.99091e-05	Down	1.20834e-05	LOC103859957	XP_009135807.1//serine/threonine-protein kinase WNK2 isoform X2 [Brassica rapa];XP_009135806.1//serine/threonine-protein kinase WNK2 isoform X1 [Brassica rapa]	PREDICTED: Brassica rapa serine/threonine-protein kinase WNK2 (LOC103859957), transcript variant X1, mRNA;PREDICTED: Brassica rapa serine/threonine-protein kinase WNK2 (LOC103859957), transcript variant X2, mRNA
103847185	2210	426.225	77.4005	-2.4612	3.5682e-14	Down	1.95073e-15	LOC103847185	XP_009122491.1//uncharacterized protein LOC103847185 [Brassica rapa]	PREDICTED: Brassica rapa uncharacterized LOC103847185 (LOC103847185), mRNA
103832717	2505	212.381	38.5716	-2.46105	1.6063e-10	Down	1.14619e-11	LOC103832717	XP_018509449.1//cellulose synthase-like protein E1 isoform X1 [Brassica rapa];XP_033133652.1//cellulose synthase-like protein E1 isoform X4 [Brassica rapa]	PREDICTED: Brassica rapa cellulose synthase-like protein E1 (LOC103832717), transcript variant X4, mRNA;PREDICTED: Brassica rapa cellulose synthase-like protein E1 (LOC103832717), transcript variant X3, mRNA;PREDICTED: Brassica rapa cellulose synthase-like protein E1 (LOC103832717), transcript variant X2, mRNA;PREDICTED: Brassica rapa cellulose synthase-like protein E1 (LOC103832717), transcript …
103866203	3232	207.46	37.6926	-2.46048	2.17415e-11	Down	1.45287e-12	LOC103866203	XP_009142330.2//probable LRR receptor-like serine/threonine-protein kinase At1g34110 [Brassica rapa]	PREDICTED: Brassica rapa probable LRR receptor-like serine/threonine-protein kinase At1g34110 (LOC103866203), mRNA
103834855	854	2232.5	406.284	-2.4581	2.10043e-41	Down	4.22146e-43	LOC103834855	XP_009109192.1//pathogenesis-related protein PR-1 [Brassica rapa]	PREDICTED: Brassica rapa pathogenesis-related protein PR-1 (LOC103834855), mRNA
103874450	2926	206.556	37.6048	-2.45754	2.4095e-09	Down	1.89402e-10	LOC103874450	XP_033129694.1//solute carrier family 25 member 44 [Brassica rapa]	PREDICTED: Brassica rapa solute carrier family 25 member 44 (LOC103874450), mRNA
103837317	1340	1006.72	183.674	-2.45445	1.59727e-28	Down	4.68758e-30	LOC103837317	XP_033136596.1//bifunctional cystathionine gamma-lyase/cysteine synthase isoform X1 [Brassica rapa]	PREDICTED: Brassica rapa bifunctional cystathionine gamma-lyase/cysteine synthase (LOC103837317), transcript variant X4, mRNA;PREDICTED: Brassica rapa bifunctional cystathionine gamma-lyase/cysteine synthase (LOC103837317), transcript variant X2, mRNA;PREDICTED: Brassica rapa bifunctional cystathionine gamma-lyase/cysteine synthase (LOC103837317), transcript variant X1, mRNA;PREDICTED: Brassica r…
103852831	3120	53.9526	9.84651	-2.45401	4.55194e-05	Down	5.81429e-06	LOC103852831	XP_013667916.1//uncharacterized protein BNAA01G06790D [Brassica napus]	PREDICTED: Brassica rapa uncharacterized LOC103852831 (LOC103852831), mRNA
103835837	1387	726.283	133.274	-2.44613	4.94035e-17	Down	2.30056e-18	LOC103835837	XP_009110270.2//uncharacterized protein LOC103835837 [Brassica rapa]	PREDICTED: Brassica rapa uncharacterized LOC103835837 (LOC103835837), mRNA
103843960	2050	1882.99	345.732	-2.4453	1.89163e-25	Down	6.1061e-27	LOC103843960	XP_009118974.1//uncharacterized protein LOC103843960 [Brassica rapa]	PREDICTED: Brassica rapa uncharacterized LOC103843960 (LOC103843960), mRNA
103867616	3598	58.4706	10.7408	-2.44461	8.06238e-05	Down	1.07238e-05	LOC103867616	XP_009143943.1//cyclin-dependent kinase inhibitor 4 isoform X1 [Brassica rapa];XP_009143944.1//cyclin-dependent kinase inhibitor 4 isoform X2 [Brassica rapa]	PREDICTED: Brassica rapa cyclin-dependent kinase inhibitor 4 (LOC103867616), transcript variant X2, mRNA;PREDICTED: Brassica rapa cyclin-dependent kinase inhibitor 4 (LOC103867616), transcript variant X1, mRNA
103867269	1790	1231.49	226.955	-2.43992	2.75908e-17	Down	1.26864e-18	LOC103867269	XP_009143570.1//sulfite exporter TauE/SafE family protein 4 isoform X1 [Brassica rapa]	PREDICTED: Brassica rapa sulfite exporter TauE/SafE family protein 4 (LOC103867269), transcript variant X1, mRNA;PREDICTED: Brassica rapa sulfite exporter TauE/SafE family protein 4 (LOC103867269), transcript variant X2, mRNA
103856037	1178	104.838	19.4509	-2.43025	4.02867e-07	Down	3.93138e-08	LOC103856037	RID68433.1//hypothetical protein BRARA_C00588 [Brassica rapa]	PREDICTED: Brassica rapa uncharacterized LOC103856037 (LOC103856037), misc_RNA
103859673	1406	519.311	96.4362	-2.42895	1.24525e-22	Down	4.481e-24	LOC103859673	XP_009135489.1//auxin-responsive protein IAA26 isoform X1 [Brassica rapa];XP_009135490.1//auxin-responsive protein IAA26 isoform X2 [Brassica rapa]	PREDICTED: Brassica rapa auxin-responsive protein IAA26 (LOC103859673), transcript variant X2, mRNA;PREDICTED: Brassica rapa auxin-responsive protein IAA26 (LOC103859673), transcript variant X1, mRNA
103858712	1117	3843.81	713.896	-2.42875	1.81511e-27	Down	5.47687e-29	LOC103858712	XP_009134368.1//xyloglucan endotransglucosylase/hydrolase protein 9 [Brassica rapa]	PREDICTED: Brassica rapa xyloglucan endotransglucosylase/hydrolase protein 9 (LOC103858712), mRNA
103836137	600	192.554	35.7943	-2.42747	2.64753e-12	Down	1.64994e-13	LOC103836137	XP_009110616.1//uncharacterized protein LOC103836137 [Brassica rapa]	PREDICTED: Brassica rapa uncharacterized LOC103836137 (LOC103836137), mRNA
103856735	593	395.751	73.6636	-2.42557	9.07969e-09	Down	7.47363e-10	LOC103856735	XP_018512816.1//uncharacterized protein LOC103856735 [Brassica rapa]	PREDICTED: Brassica rapa uncharacterized LOC103856735 (LOC103856735), mRNA
103870302	3401	212.622	39.6035	-2.42459	1.52854e-12	Down	9.39549e-14	LOC103870302	XP_009146678.1//translocase of chloroplast 159, chloroplastic [Brassica rapa]	PREDICTED: Brassica rapa translocase of chloroplast 159, chloroplastic (LOC103870302), mRNA
103870541	3438	194.876	36.3216	-2.42366	5.33594e-10	Down	3.97109e-11	LOC103870541	XP_009146927.2//uncharacterized protein LOC103870541 [Brassica rapa]	PREDICTED: Brassica rapa uncharacterized LOC103870541 (LOC103870541), mRNA
103868317	5982	775.709	144.844	-2.42102	9.5811e-17	Down	4.53823e-18	LOC103868317	VDC70818.1//unnamed protein product [Brassica rapa];XP_009144670.1//protein REVEILLE 2 [Brassica rapa]	PREDICTED: Brassica rapa protein REVEILLE 2 (LOC103868317), mRNA
103862541	1301	461.472	86.435	-2.41656	4.26706e-10	Down	3.15741e-11	LOC103862541	VDC84356.1//unnamed protein product [Brassica rapa]	PREDICTED: Brassica rapa probable esterase KAI2 (LOC103862541), mRNA
103829335	2109	115.506	21.6413	-2.41611	1.1856e-06	Down	1.22673e-07	LOC103829335	XP_009103242.1//UDP-glycosyltransferase 85A3 [Brassica rapa]	PREDICTED: Brassica rapa UDP-glycosyltransferase 85A3 (LOC103829335), mRNA
103868139	1316	116.243	21.8191	-2.41348	3.59642e-09	Down	2.87399e-10	LOC103868139	XP_009144492.1//pectinesterase inhibitor 9 [Brassica rapa]	PREDICTED: Brassica rapa pectinesterase inhibitor 9 (LOC103868139), mRNA
103839663	3217	84.633	15.9881	-2.40422	1.70195e-05	Down	2.04601e-06	LOC103839663	XP_009114411.2//UDP-glycosyltransferase 73C1 [Brassica rapa]	PREDICTED: Brassica rapa UDP-glycosyltransferase 73C1 (LOC103839663), mRNA
117133501	420	64.9657	12.2735	-2.40414	3.65028e-05	Down	4.60323e-06	LOC117133501	CDY27879.1//BnaA07g04690D [Brassica napus]	PREDICTED: Brassica rapa uncharacterized LOC117133501 (LOC117133501), ncRNA
103874181	2808	83.2853	15.7752	-2.4004	0.00016751	Down	2.36409e-05	LOC103874181	XP_009150839.1//uncharacterized protein LOC103874181 [Brassica rapa];KAF3549289.1//hypothetical protein DY000_02005527 [Brassica cretica];KAF2614494.1//hypothetical protein F2Q70_00010654 [Brassica cretica];VDC94790.1//unnamed protein product [Brassica oleracea];KAF3543958.1//hypothetical protein DY000_02005481 [Brassica cretica]	PREDICTED: Brassica rapa uncharacterized LOC103874181 (LOC103874181), transcript variant X4, misc_RNA;PREDICTED: Brassica rapa uncharacterized LOC103874181 (LOC103874181), transcript variant X1, mRNA;PREDICTED: Brassica rapa uncharacterized LOC103874181 (LOC103874181), transcript variant X5, misc_RNA;PREDICTED: Brassica rapa uncharacterized LOC103874181 (LOC103874181), transcript variant X3, misc…
103829115	1384	163.171	30.9139	-2.40006	7.27406e-12	Down	4.6728e-13	LOC103829115	XP_009103030.1//E3 ubiquitin-protein ligase AIRP2 [Brassica rapa]	PREDICTED: Brassica rapa E3 ubiquitin-protein ligase AIRP2 (LOC103829115), mRNA
103840937	1571	402.608	76.3903	-2.39791	2.51019e-15	Down	1.28065e-16	LOC103840937	XP_009115699.1//uncharacterized acetyltransferase At3g50280 [Brassica rapa];RID46741.1//hypothetical protein BRARA_I03384 [Brassica rapa]	PREDICTED: Brassica rapa uncharacterized acetyltransferase At3g50280 (LOC103840937), mRNA
103852917	595	1049.64	199.947	-2.39221	1.6115e-13	Down	9.23106e-15	LOC103852917	XP_009128056.1//gibberellin-regulated protein 6 [Brassica rapa]	PREDICTED: Brassica rapa gibberellin-regulated protein 6 (LOC103852917), mRNA
103837851	1550	118.178	22.5183	-2.3918	5.53117e-08	Down	4.94645e-09	LOC103837851	XP_013695785.1//transcription factor HBI1-like isoform X1 [Brassica napus];XP_013695793.1//transcription factor HBI1-like isoform X2 [Brassica napus];XP_009112484.1//transcription factor HBI1 isoform X2 [Brassica rapa]	PREDICTED: Brassica rapa transcription factor HBI1 (LOC103837851), transcript variant X2, mRNA;PREDICTED: Brassica rapa transcription factor HBI1 (LOC103837851), transcript variant X1, mRNA
103829514	1826	230.288	44.0069	-2.38764	3.66458e-15	Down	1.88328e-16	LOC103829514	XP_009103433.2//cytochrome P450 81Q32 isoform X2 [Brassica rapa];XP_009103432.2//cytochrome P450 81Q32 isoform X1 [Brassica rapa]	PREDICTED: Brassica rapa cytochrome P450 81Q32 (LOC103829514), transcript variant X1, mRNA;PREDICTED: Brassica rapa cytochrome P450 81Q32 (LOC103829514), transcript variant X2, mRNA
103834369	1960	7375.18	1410.23	-2.38675	1.03916e-09	Down	7.90813e-11	LOC103834369	AWW05333.1//catalase [Cucurbita pepo]	PREDICTED: Brassica rapa catalase-2 (LOC103834369), mRNA
103850949	4165	120.59	23.06	-2.38665	2.06379e-07	Down	1.95014e-08	LOC103850949	XP_009126005.1//transcription factor WER [Brassica rapa]	PREDICTED: Brassica rapa transcription factor WER (LOC103850949), mRNA
103874057	2767	769.795	147.35	-2.38523	2.39932e-25	Down	7.76407e-27	LOC103874057	CAA7022212.1//unnamed protein product [Microthlaspi erraticum]	PREDICTED: Brassica rapa pentatricopeptide repeat-containing protein At2g18940, chloroplastic (LOC103874057), mRNA
103831970	2202	527.942	101.063	-2.38512	9.2108e-11	Down	6.45463e-12	LOC103831970	XP_009106168.1//J domain-containing protein required for chloroplast accumulation response 1 [Brassica rapa]	PREDICTED: Brassica rapa J domain-containing protein required for chloroplast accumulation response 1 (LOC103831970), mRNA
103855224	751	436.52	83.5845	-2.38474	5.13387e-17	Down	2.39478e-18	LOC103855224	XP_009130435.2//photosystem I reaction center subunit N, chloroplastic [Brassica rapa];VDC93249.1//unnamed protein product, partial [Brassica rapa]	PREDICTED: Brassica rapa photosystem I reaction center subunit N, chloroplastic (LOC103855224), mRNA
103832307	2230	785.363	150.43	-2.38427	3.86067e-25	Down	1.25547e-26	LOC103832307	RID56369.1//hypothetical protein BRARA_G03570 [Brassica rapa]	PREDICTED: Brassica rapa uncharacterized LOC103832307 (LOC103832307), mRNA
103862830	1645	194.66	37.3421	-2.38208	2.54159e-12	Down	1.58189e-13	LOC103862830	XP_009138777.1//UPF0187 protein At3g61320, chloroplastic [Brassica rapa]	PREDICTED: Brassica rapa UPF0187 protein At3g61320, chloroplastic (LOC103862830), mRNA
103875163	4538	42.9744	8.25743	-2.37971	0.00052217	Down	8.0881e-05	LOC103875163	KAF3593446.1//hypothetical protein DY000_02021579 [Brassica cretica]	PREDICTED: Brassica rapa uncharacterized LOC103875163 (LOC103875163), ncRNA
103838964	841	6093.82	1173.14	-2.37697	0.000499258	Down	7.70792e-05	DRM1	ACQ90305.1//dormancy-associated protein 1 [Brassica rapa subsp. pekinensis];XP_009113675.2//dormancy-associated protein 1 [Brassica rapa]	PREDICTED: Brassica rapa dormancy-associated protein 1 (DRM1), transcript variant X2, mRNA;PREDICTED: Brassica rapa dormancy-associated protein 1 (DRM1), transcript variant X1, misc_RNA
103872173	2086	194.538	37.4534	-2.37688	2.02286e-11	Down	1.34746e-12	LOC103872173	CDY31747.1//BnaA04g16830D [Brassica napus]	PREDICTED: Brassica rapa uncharacterized LOC103872173 (LOC103872173), transcript variant X2, ncRNA;PREDICTED: Brassica rapa uncharacterized LOC103872173 (LOC103872173), transcript variant X1, ncRNA
108868961	645	79.6902	15.3824	-2.37312	6.96444e-05	Down	9.15387e-06	LOC108868961	XP_013640630.1//heat stress transcription factor C-1-like [Brassica napus]	PREDICTED: Brassica rapa uncharacterized LOC108868961 (LOC108868961), ncRNA
103856473	559	234.439	45.2711	-2.37255	1.50884e-08	Down	1.26849e-09	LOC103856473	XP_009131827.1//uncharacterized protein LOC103856473 [Brassica rapa]	PREDICTED: Brassica rapa uncharacterized LOC103856473 (LOC103856473), mRNA
103870853	1477	311.158	60.1106	-2.37196	5.08689e-11	Down	3.49015e-12	LOC103870853	XP_009147275.1//gibberellin receptor GID1A [Brassica rapa]	PREDICTED: Brassica rapa gibberellin receptor GID1A (LOC103870853), mRNA
103870458	702	672.718	129.99	-2.3716	1.2947e-15	Down	6.50523e-17	LOC103870458	XP_009146830.3//cyclin-dependent protein kinase inhibitor SMR1 [Brassica rapa]	PREDICTED: Brassica rapa cyclin-dependent protein kinase inhibitor SMR1 (LOC103870458), mRNA
103871119	693	112.735	21.7886	-2.3713	6.64612e-07	Down	6.65392e-08	LOC103871119	XP_009147591.2//60S ribosomal protein L18a-like protein isoform X1 [Brassica rapa];XP_018508193.2//60S ribosomal protein L18a-like protein isoform X2 [Brassica rapa]	PREDICTED: Brassica rapa 60S ribosomal protein L18a-like protein (LOC103871119), transcript variant X1, mRNA;PREDICTED: Brassica rapa 60S ribosomal protein L18a-like protein (LOC103871119), transcript variant X2, mRNA
103875316	1801	173.904	33.6442	-2.36987	3.86121e-08	Down	3.3995e-09	LOC103875316	XP_009152074.1//cytochrome P450 71B17 [Brassica rapa]	PREDICTED: Brassica rapa cytochrome P450 71B17 (LOC103875316), mRNA
103828626	1164	377.268	73.0918	-2.36781	1.57543e-11	Down	1.03934e-12	LOC103828626	XP_009102502.2//heat stress transcription factor C-1 [Brassica rapa]	PREDICTED: Brassica rapa heat stress transcription factor C-1 (LOC103828626), transcript variant X1, mRNA;PREDICTED: Brassica rapa heat stress transcription factor C-1 (LOC103828626), transcript variant X2, misc_RNA
103868919	2121	167.779	32.5355	-2.36648	4.86567e-09	Down	3.922e-10	LOC103868919	XP_013749172.1//pentatricopeptide repeat-containing protein At1g31920-like [Brassica napus]	PREDICTED: Brassica rapa pentatricopeptide repeat-containing protein At1g31920 (LOC103868919), mRNA
103855339	8929	331.176	64.6713	-2.3564	3.15173e-08	Down	2.73537e-09	LOC103855339	XP_009130555.1//homeobox-leucine zipper protein ATHB-53 [Brassica rapa]	PREDICTED: Brassica rapa homeobox-leucine zipper protein ATHB-53 (LOC103855339), mRNA
103843890	2628	1231.75	240.933	-2.35401	2.01592e-16	Down	9.70455e-18	LOC103843890	XP_009118912.1//ferric reduction oxidase 7, chloroplastic [Brassica rapa]	PREDICTED: Brassica rapa ferric reduction oxidase 7, chloroplastic (LOC103843890), mRNA
103845195	5803	85.8406	16.8004	-2.35316	0.000316327	Down	4.68554e-05	LOC103845195	XP_033137499.1//LOW QUALITY PROTEIN: putative terpenoid synthase 16 [Brassica rapa]	PREDICTED: Brassica rapa putative terpenoid synthase 16 (LOC103845195), mRNA
103851866	2041	471.671	92.3747	-2.35221	8.88537e-14	Down	5.01869e-15	LOC103851866	XP_009126986.1//inactive beta-amylase 4, chloroplastic [Brassica rapa]	PREDICTED: Brassica rapa inactive beta-amylase 4, chloroplastic (LOC103851866), mRNA
103834656	3031	145.775	28.596	-2.34986	2.89691e-06	Down	3.13814e-07	LOC103834656	XP_033132847.1//uncharacterized protein LOC103834656 isoform X3 [Brassica rapa];XP_033132846.1//uncharacterized protein LOC103834656 isoform X2 [Brassica rapa];XP_033132845.1//uncharacterized protein LOC103834656 isoform X1 [Brassica rapa]	PREDICTED: Brassica rapa uncharacterized LOC103834656 (LOC103834656), transcript variant X2, mRNA;PREDICTED: Brassica rapa uncharacterized LOC103834656 (LOC103834656), transcript variant X1, mRNA;PREDICTED: Brassica rapa uncharacterized LOC103834656 (LOC103834656), transcript variant X3, mRNA
103852099	2638	665.77	130.892	-2.34665	4.43231e-13	Down	2.61808e-14	LOC103852099	XP_009127240.1//uncharacterized protein LOC103852099 [Brassica rapa]	PREDICTED: Brassica rapa uncharacterized LOC103852099 (LOC103852099), mRNA
103859831	3846	295.527	58.2137	-2.34386	2.45239e-15	Down	1.24986e-16	LOC103859831	XP_013684968.1//myosin-1-like [Brassica napus]	PREDICTED: Brassica rapa myosin-1 (LOC103859831), mRNA
103852321	929	181.507	35.7749	-2.34301	1.19985e-09	Down	9.16613e-11	LOC103852321	XP_009127480.1//psbQ-like protein 3, chloroplastic [Brassica rapa];RID74558.1//hypothetical protein BRARA_B01651 [Brassica rapa]	PREDICTED: Brassica rapa psbQ-like protein 3, chloroplastic (LOC103852321), mRNA
103850287	1627	93.1044	18.4024	-2.33896	2.97814e-07	Down	2.85858e-08	LOC103850287	XP_009125260.2//homeobox protein knotted-1-like 4 isoform X2 [Brassica rapa];XP_009125259.2//homeobox protein knotted-1-like 4 isoform X1 [Brassica rapa]	PREDICTED: Brassica rapa homeobox protein knotted-1-like 4 (LOC103850287), transcript variant X1, mRNA;PREDICTED: Brassica rapa homeobox protein knotted-1-like 4 (LOC103850287), transcript variant X2, mRNA
103840721	2444	85.6753	16.9381	-2.33861	2.93104e-06	Down	3.17746e-07	LOC103840721	XP_018510313.1//uncharacterized protein LOC103840721 isoform X1 [Brassica rapa];XP_009115487.1//uncharacterized protein LOC103840721 isoform X2 [Brassica rapa]	PREDICTED: Brassica rapa uncharacterized LOC103840721 (LOC103840721), transcript variant X1, mRNA;PREDICTED: Brassica rapa uncharacterized LOC103840721 (LOC103840721), transcript variant X2, mRNA
103865733	922	1267.6	251.252	-2.33489	3.96057e-29	Down	1.14544e-30	LOC103865733	XP_009141829.1//uncharacterized protein LOC103865733 [Brassica rapa]	PREDICTED: Brassica rapa uncharacterized LOC103865733 (LOC103865733), mRNA
103874626	2749	15562.9	3084.93	-2.3348	1.04742e-14	Down	5.53079e-16	LOC103874626	XP_013597985.1//PREDICTED: beta-D-xylosidase 1 [Brassica oleracea var. oleracea]	PREDICTED: Brassica rapa beta-D-xylosidase 1 (LOC103874626), mRNA
103854915	1762	1234.96	245.049	-2.33333	6.29082e-10	Down	4.71191e-11	LOC103854915	XP_033140385.1//methylthioalkylmalate synthase 1, chloroplastic isoform X1 [Brassica rapa];XP_009130133.1//methylthioalkylmalate synthase 1, chloroplastic isoform X2 [Brassica rapa]	PREDICTED: Brassica rapa methylthioalkylmalate synthase 1, chloroplastic (LOC103854915), transcript variant X2, mRNA;PREDICTED: Brassica rapa methylthioalkylmalate synthase 1, chloroplastic (LOC103854915), transcript variant X1, mRNA
103855979	3146	63.4013	12.5932	-2.33187	9.77373e-06	Down	1.13509e-06	LOC103855979	XP_018512615.1//zinc finger CCCH domain-containing protein 55-like [Brassica rapa]	PREDICTED: Brassica rapa zinc finger CCCH domain-containing protein 55-like (LOC103855979), mRNA
103859177	725	807.906	160.517	-2.33146	7.82438e-22	Down	2.90734e-23	LOC103859177	XP_009134924.2//proline-rich antigen homolog [Brassica rapa]	PREDICTED: Brassica rapa proline-rich antigen homolog (LOC103859177), mRNA
103857403	5116	445.742	88.6507	-2.33001	7.52984e-14	Down	4.22495e-15	LOC103857403	XP_009132824.1//protein NUCLEAR FUSION DEFECTIVE 4 [Brassica rapa]	PREDICTED: Brassica rapa protein NUCLEAR FUSION DEFECTIVE 4 (LOC103857403), mRNA
103844174	1664	322.944	64.2305	-2.32995	3.32532e-13	Down	1.94648e-14	LOC103844174	RID40273.1//hypothetical protein BRARA_J00333 [Brassica rapa]	PREDICTED: Brassica rapa probable membrane metalloprotease ARASP2, chloroplastic (LOC103844174), mRNA
103841784	951	2570.7	512.416	-2.32677	2.90796e-20	Down	1.14564e-21	LOC103841784	XP_013663739.1//tetrapyrrole-binding protein, chloroplastic [Brassica napus]	PREDICTED: Brassica rapa tetrapyrrole-binding protein, chloroplastic (LOC103841784), mRNA
103875063	1633	518.683	103.393	-2.32671	2.84912e-15	Down	1.45737e-16	LOC103875063	XP_009151760.1//cytochrome P450 85A2 [Brassica rapa]	PREDICTED: Brassica rapa cytochrome P450 85A2 (LOC103875063), mRNA
103871862	1291	42.8525	8.54777	-2.32576	0.00050465	Down	7.79789e-05	LOC103871862	XP_009148424.1//uncharacterized protein LOC103871862 [Brassica rapa]	PREDICTED: Brassica rapa uncharacterized LOC103871862 (LOC103871862), mRNA
103846421	1389	44.7501	8.94529	-2.32269	0.000296964	Down	4.37736e-05	LOC103846421	XP_009121584.1//transcription factor MYB16 [Brassica rapa]	PREDICTED: Brassica rapa transcription factor MYB16 (LOC103846421), mRNA
103830276	1239	43.2173	8.65708	-2.31966	0.000347777	Down	5.19311e-05	LOC103830276	XP_009104280.1//protein LITTLE ZIPPER 2 [Brassica rapa]	PREDICTED: Brassica rapa protein LITTLE ZIPPER 2 (LOC103830276), mRNA
103871399	3189	258.029	51.7862	-2.31689	4.20335e-15	Down	2.16576e-16	LOC103871399	VDC65039.1//unnamed protein product, partial [Brassica rapa]	PREDICTED: Brassica rapa probable receptor-like protein kinase At1g49730 (LOC103871399), transcript variant X2, mRNA;PREDICTED: Brassica rapa probable receptor-like protein kinase At1g49730 (LOC103871399), transcript variant X1, mRNA
103833041	1555	1730.61	347.539	-2.31603	2.71771e-28	Down	8.02649e-30	LOC103833041	XP_009107386.1//signal recognition particle 43 kDa protein, chloroplastic [Brassica rapa]	PREDICTED: Brassica rapa signal recognition particle 43 kDa protein, chloroplastic (LOC103833041), mRNA
103871601	1099	508.091	102.091	-2.31524	4.33e-15	Down	2.23679e-16	LOC103871601	XP_009148112.1//thioredoxin-like 1-1, chloroplastic [Brassica rapa]	PREDICTED: Brassica rapa thioredoxin-like 1-1, chloroplastic (LOC103871601), mRNA
103829596	2136	312.672	63.172	-2.30729	1.3788e-13	Down	7.87972e-15	LOC103829596	XP_009103519.1//pentatricopeptide repeat-containing protein At5g66520 [Brassica rapa]	PREDICTED: Brassica rapa pentatricopeptide repeat-containing protein At5g66520 (LOC103829596), mRNA
103848630	2778	1396.58	282.788	-2.3041	7.05669e-25	Down	2.32301e-26	LOC103848630	XP_009123748.1//trihelix transcription factor GTL1 isoform X2 [Brassica rapa];XP_009123747.1//trihelix transcription factor GTL1 isoform X1 [Brassica rapa]	PREDICTED: Brassica rapa trihelix transcription factor GTL1 (LOC103848630), transcript variant X1, mRNA;PREDICTED: Brassica rapa trihelix transcription factor GTL1 (LOC103848630), transcript variant X2, mRNA
103871849	2869	226.544	45.9203	-2.30258	8.90393e-10	Down	6.73799e-11	LOC103871849	XP_009148410.1//uncharacterized protein LOC103871849 [Brassica rapa]	PREDICTED: Brassica rapa uncharacterized LOC103871849 (LOC103871849), mRNA
103841436	721	52.7473	10.7166	-2.29925	0.000134786	Down	1.87003e-05	LOC103841436	XP_009116221.1//uncharacterized protein LOC103841436 [Brassica rapa]	PREDICTED: Brassica rapa uncharacterized LOC103841436 (LOC103841436), mRNA
103857398	1897	1169.12	237.659	-2.29846	8.82238e-12	Down	5.70506e-13	LOC103857398	XP_009132814.1//UDP-glycosyltransferase 74D1 [Brassica rapa]	PREDICTED: Brassica rapa UDP-glycosyltransferase 74D1 (LOC103857398), mRNA
103866925	921	47.5759	9.67549	-2.29783	0.000664015	Down	0.000104905	LOC103866925	KAF2604044.1//hypothetical protein F2Q70_00024677 [Brassica cretica]	PREDICTED: Brassica rapa remorin (LOC103866925), mRNA
103856975	690	2163.12	439.936	-2.29775	2.04585e-21	Down	7.73275e-23	LOC103856975	XP_009132367.1//uncharacterized protein LOC103856975 [Brassica rapa]	PREDICTED: Brassica rapa uncharacterized LOC103856975 (LOC103856975), mRNA
103867342	1902	221.031	45.0047	-2.2961	8.19882e-15	Down	4.30309e-16	LOC103867342	XP_009143646.1//rop guanine nucleotide exchange factor 14 [Brassica rapa]	PREDICTED: Brassica rapa rop guanine nucleotide exchange factor 14 (LOC103867342), mRNA
103870099	3149	13026	2658.11	-2.29292	6.0283e-15	Down	3.13017e-16	LOC103870099	XP_009117469.1//beta-galactosidase 1 [Brassica rapa]	PREDICTED: Brassica rapa beta-galactosidase 1 (LOC103870099), mRNA
103854521	11025	109.836	22.4385	-2.2913	5.95643e-07	Down	5.93279e-08	LOC103854521	XP_033139812.1//F-box protein SNE [Brassica rapa]	PREDICTED: Brassica rapa F-box protein SNE (LOC103854521), mRNA
103828015	3066	237.746	48.6417	-2.28915	1.10799e-05	Down	1.2989e-06	LOC103828015	XP_009101838.2//putative S-adenosyl-L-methionine-dependent methyltransferase MMAR_1068 [Brassica rapa]	PREDICTED: Brassica rapa putative S-adenosyl-L-methionine-dependent methyltransferase MMAR_1068 (LOC103828015), mRNA
103865063	2546	125.247	25.6949	-2.28522	5.80735e-05	Down	7.52622e-06	LOC103865063	XP_009141089.1//probable myosin-binding protein 4 [Brassica rapa]	PREDICTED: Brassica rapa probable myosin-binding protein 4 (LOC103865063), mRNA
103845299	2212	63.8308	13.0966	-2.28506	0.000762965	Down	0.000122144	LOC103845299	XP_009120383.1//phosphoinositide phospholipase C 1 [Brassica rapa]	PREDICTED: Brassica rapa phosphoinositide phospholipase C 1 (LOC103845299), mRNA
103863626	2053	454.53	93.5563	-2.28047	4.94797e-07	Down	4.87991e-08	LOC103863626	XP_009139620.1//cysteine-rich receptor-like protein kinase 18 isoform X1 [Brassica rapa];XP_009139621.1//cysteine-rich receptor-like protein kinase 18 isoform X2 [Brassica rapa]	PREDICTED: Brassica rapa cysteine-rich receptor-like protein kinase 18 (LOC103863626), transcript variant X2, mRNA;PREDICTED: Brassica rapa cysteine-rich receptor-like protein kinase 18 (LOC103863626), transcript variant X1, mRNA
103830699	706	83.2593	17.1924	-2.27584	0.00045201	Down	6.9098e-05	LOC103830699	XP_009104761.1//uncharacterized protein LOC103830699 [Brassica rapa]	PREDICTED: Brassica rapa uncharacterized LOC103830699 (LOC103830699), mRNA
103858029	1264	221.715	45.7874	-2.27568	1.92747e-09	Down	1.49765e-10	LOC103858029	XP_009133551.1//transcription factor PAR1-like [Brassica rapa]	PREDICTED: Brassica rapa transcription factor PAR1-like (LOC103858029), mRNA
103836864	3792	64.1032	13.2465	-2.27479	5.77518e-05	Down	7.48297e-06	LOC103836864	XP_009111411.1//pentatricopeptide repeat-containing protein At4g01030, mitochondrial [Brassica rapa]	PREDICTED: Brassica rapa pentatricopeptide repeat-containing protein At4g01030, mitochondrial (LOC103836864), mRNA
103866502	909	63.2556	13.0842	-2.27337	0.000143566	Down	1.99912e-05	LOC103866502	XP_009142688.1//transcription factor bHLH61 [Brassica rapa]	PREDICTED: Brassica rapa transcription factor bHLH61 (LOC103866502), mRNA
103839909	1587	59.1934	12.2576	-2.27175	0.00091965	Down	0.00015012	LOC103839909	XP_009114643.1//probable sodium/metabolite cotransporter BASS5, chloroplastic [Brassica rapa]	PREDICTED: Brassica rapa probable sodium/metabolite cotransporter BASS5, chloroplastic (LOC103839909), mRNA
103855064	1532	514.685	106.674	-2.27049	3.88107e-16	Down	1.90247e-17	LOC103855064	XP_009130272.1//uncharacterized protein LOC103855064 [Brassica rapa]	PREDICTED: Brassica rapa uncharacterized LOC103855064 (LOC103855064), mRNA
103869163	1819	590.582	122.404	-2.27049	6.40611e-16	Down	3.17608e-17	LOC103869163	XP_009145472.1//UDP-glycosyltransferase 84A2 [Brassica rapa]	PREDICTED: Brassica rapa UDP-glycosyltransferase 84A2 (LOC103869163), mRNA
103867996	548	103.692	21.5549	-2.26621	9.01891e-07	Down	9.16892e-08	LOC103867996	XP_009144342.1//uncharacterized protein LOC103867996 [Brassica rapa]	PREDICTED: Brassica rapa uncharacterized LOC103867996 (LOC103867996), transcript variant X1, mRNA;PREDICTED: Brassica rapa uncharacterized LOC103867996 (LOC103867996), transcript variant X2, mRNA
103852547	1777	328.473	68.3623	-2.2645	5.79209e-09	Down	4.70426e-10	LOC103852547	XP_009127699.1//ACT domain-containing protein ACR4 [Brassica rapa]	PREDICTED: Brassica rapa ACT domain-containing protein ACR4 (LOC103852547), mRNA
103866695	1086	496.577	103.364	-2.26428	3.48553e-18	Down	1.53205e-19	LOC103866695	XP_009142910.1//3-isopropylmalate dehydratase small subunit 1 [Brassica rapa]	PREDICTED: Brassica rapa 3-isopropylmalate dehydratase small subunit 1 (LOC103866695), mRNA
103863493	1418	847.589	176.742	-2.26172	1.12796e-14	Down	5.9651e-16	LOC103863493	XP_009139484.2//glycosyltransferase BC10 [Brassica rapa]	PREDICTED: Brassica rapa glycosyltransferase BC10 (LOC103863493), transcript variant X1, mRNA;PREDICTED: Brassica rapa glycosyltransferase BC10 (LOC103863493), transcript variant X2, mRNA
103859590	2908	404.941	84.7385	-2.25662	7.71578e-17	Down	3.63824e-18	LOC103859590	XP_009135395.1//mechanosensitive ion channel protein 5 [Brassica rapa]	PREDICTED: Brassica rapa mechanosensitive ion channel protein 5 (LOC103859590), mRNA
103849734	1836	431.801	90.4412	-2.25532	1.73623e-13	Down	9.95477e-15	LOC103849734	XP_033136292.1//uncharacterized protein LOC103849733 isoform X1 [Brassica rapa];XP_009124702.1//myb family transcription factor PHL6 [Brassica rapa]	PREDICTED: Brassica rapa myb family transcription factor PHL6 (LOC103849734), transcript variant X2, mRNA;PREDICTED: Brassica rapa myb family transcription factor PHL6 (LOC103849734), transcript variant X1, mRNA
103866964	2432	100.036	21.0433	-2.24908	5.99009e-08	Down	5.3824e-09	LOC103866964	XP_009143234.1//uncharacterized protein LOC103866964 [Brassica rapa]	PREDICTED: Brassica rapa uncharacterized LOC103866964 (LOC103866964), mRNA
103833197	2098	1365.68	287.33	-2.24884	8.06927e-26	Down	2.56816e-27	LOC103833197	XP_006400312.1//protein DETOXIFICATION 25 [Eutrema salsugineum];KAF3567824.1//hypothetical protein DY000_02018731, partial [Brassica cretica]	PREDICTED: Brassica rapa protein DETOXIFICATION 25 (LOC103833197), transcript variant X1, mRNA;PREDICTED: Brassica rapa protein DETOXIFICATION 25 (LOC103833197), transcript variant X2, misc_RNA;PREDICTED: Brassica rapa protein DETOXIFICATION 25 (LOC103833197), transcript variant X3, mRNA
103852802	3369	106.175	22.3698	-2.24682	1.03311e-07	Down	9.47022e-09	LOC103852802	KAF2610532.1//hypothetical protein F2Q70_00008088 [Brassica cretica]	PREDICTED: Brassica rapa uncharacterized LOC103852802 (LOC103852802), ncRNA
103836134	1577	836.824	176.403	-2.24605	2.92126e-22	Down	1.06522e-23	LOC103836134	XP_022546088.1//transcription factor SCREAM2-like isoform X2 [Brassica napus];XP_009110614.1//transcription factor SCREAM2 [Brassica rapa]	PREDICTED: Brassica rapa transcription factor SCREAM2 (LOC103836134), transcript variant X3, misc_RNA;PREDICTED: Brassica rapa transcription factor SCREAM2 (LOC103836134), transcript variant X2, mRNA;PREDICTED: Brassica rapa transcription factor SCREAM2 (LOC103836134), transcript variant X1, mRNA
103865141	1107	401.015	84.8141	-2.24128	1.95742e-06	Down	2.08066e-07	LOC103865141	XP_009141169.1//B-box zinc finger protein 25 isoform X2 [Brassica rapa];XP_009141168.1//B-box zinc finger protein 25 isoform X1 [Brassica rapa]	PREDICTED: Brassica rapa B-box zinc finger protein 25 (LOC103865141), transcript variant X2, mRNA;PREDICTED: Brassica rapa B-box zinc finger protein 25 (LOC103865141), transcript variant X1, mRNA
103855300	3306	67.9335	14.4041	-2.23764	1.48952e-05	Down	1.77436e-06	LOC103855300	XP_009130511.1//zinc-finger homeodomain protein 1 [Brassica rapa]	PREDICTED: Brassica rapa zinc-finger homeodomain protein 1 (LOC103855300), mRNA
103863013	1290	712.599	151.473	-2.23403	3.01705e-19	Down	1.24732e-20	LOC103863013	XP_009138994.1//uncharacterized protein LOC103863013 [Brassica rapa]	PREDICTED: Brassica rapa uncharacterized LOC103863013 (LOC103863013), mRNA
103844883	2309	679.179	144.595	-2.23177	1.8167e-17	Down	8.3e-19	LOC103844883	XP_009119956.1//cyclic nucleotide-gated ion channel 4 [Brassica rapa]	PREDICTED: Brassica rapa cyclic nucleotide-gated ion channel 4 (LOC103844883), mRNA
103859649	1023	339.693	72.3561	-2.23105	2.70087e-11	Down	1.81637e-12	LOC103859649	XP_006406899.1//nuclear transcription factor Y subunit B-3 [Eutrema salsugineum]	PREDICTED: Brassica rapa nuclear transcription factor Y subunit B-3 (LOC103859649), mRNA
103837386	932	182.825	38.956	-2.23055	6.55215e-07	Down	6.55635e-08	LOC103837386	XP_018455574.1//PREDICTED: ethylene-responsive transcription factor ERF107 [Raphanus sativus]	PREDICTED: Brassica rapa ethylene-responsive transcription factor ERF107 (LOC103837386), mRNA
103853230	1767	627.767	133.94	-2.22864	6.21429e-24	Down	2.12355e-25	LOC103853230	XP_009128401.1//probable receptor-like protein kinase At1g80640 [Brassica rapa]	PREDICTED: Brassica rapa probable receptor-like protein kinase At1g80640 (LOC103853230), mRNA
103852705	2988	115.908	24.7452	-2.22776	3.40132e-06	Down	3.72354e-07	LOC103852705	RID74875.1//hypothetical protein BRARA_B01951 [Brassica rapa]	PREDICTED: Brassica rapa protein DETOXIFICATION 14 (LOC103852705), transcript variant X2, mRNA;PREDICTED: Brassica rapa protein DETOXIFICATION 14 (LOC103852705), transcript variant X1, mRNA
103828402	1539	750.153	160.682	-2.22298	3.22373e-22	Down	1.17723e-23	LOC103828402	XP_009102251.1//transcription factor HBI1 [Brassica rapa]	PREDICTED: Brassica rapa transcription factor HBI1 (LOC103828402), mRNA
103850340	2709	179.175	38.4279	-2.22114	2.14886e-06	Down	2.29572e-07	LOC103850340	XP_009125326.1//protein UPSTREAM OF FLC isoform X2 [Brassica rapa];XP_009125325.1//protein UPSTREAM OF FLC isoform X1 [Brassica rapa]	PREDICTED: Brassica rapa protein UPSTREAM OF FLC (LOC103850340), transcript variant X2, mRNA;PREDICTED: Brassica rapa protein UPSTREAM OF FLC (LOC103850340), transcript variant X1, mRNA
103858992	1796	95.7772	20.5559	-2.22013	5.36751e-07	Down	5.32087e-08	LOC103858992	XP_009134718.1//heat stress transcription factor A-1e isoform X1 [Brassica rapa];XP_018513311.1//heat stress transcription factor A-1e isoform X2 [Brassica rapa]	PREDICTED: Brassica rapa heat stress transcription factor A-1e (LOC103858992), transcript variant X1, mRNA;PREDICTED: Brassica rapa heat stress transcription factor A-1e (LOC103858992), transcript variant X2, mRNA
103856792	6546	371.444	79.7884	-2.21889	5.57869e-09	Down	4.52053e-10	LOC103856792	XP_009132168.1//GATA transcription factor 21 [Brassica rapa]	PREDICTED: Brassica rapa GATA transcription factor 21 (LOC103856792), mRNA
103849373	4721	138.044	29.7132	-2.21595	9.16457e-08	Down	8.36774e-09	LOC103849373	XP_009124394.1//glutamate receptor 2.8 [Brassica rapa]	PREDICTED: Brassica rapa glutamate receptor 2.8 (LOC103849373), mRNA
103866795	1141	168.589	36.2925	-2.21577	1.43244e-05	Down	1.70406e-06	LOC103866795	XP_009143027.1//fatty acid desaturase 4, chloroplastic [Brassica rapa]	PREDICTED: Brassica rapa fatty acid desaturase 4, chloroplastic (LOC103866795), mRNA
103863616	1516	314.222	67.7281	-2.21396	4.07834e-09	Down	3.27106e-10	LOC103863616	XP_013634554.1//PREDICTED: LOW QUALITY PROTEIN: ethylene-responsive transcription factor ERF062 [Brassica oleracea var. oleracea]	PREDICTED: Brassica rapa ethylene-responsive transcription factor ERF062 (LOC103863616), mRNA
103870002	1753	66.6187	14.3731	-2.21255	5.46765e-05	Down	7.04661e-06	LOC103870002	XP_009146333.1//cytochrome P450 72A13 [Brassica rapa]	PREDICTED: Brassica rapa cytochrome P450 72A13 (LOC103870002), mRNA
103870077	7404	97.6707	21.0814	-2.21195	4.86723e-05	Down	6.23129e-06	LOC103870077	XP_022575464.1//protein BIG GRAIN 1-like A [Brassica napus]	PREDICTED: Brassica rapa protein BIG GRAIN 1-like A (LOC103870077), mRNA
103869134	964	276.586	59.8042	-2.20941	1.50817e-06	Down	1.5823e-07	LOC103869134	XP_009145444.1//cyclin-U1-1 [Brassica rapa]	PREDICTED: Brassica rapa cyclin-U1-1 (LOC103869134), mRNA
103842580	3137	4749.47	1031.36	-2.20322	9.85274e-11	Down	6.91761e-12	LOC103842580	XP_009117469.1//beta-galactosidase 1 [Brassica rapa]	PREDICTED: Brassica rapa beta-galactosidase 1 (LOC103842580), mRNA
103867858	1319	464.381	100.847	-2.20314	5.17947e-16	Down	2.55687e-17	LOC103867858	XP_009144190.1//uncharacterized GPI-anchored protein At4g28100 [Brassica rapa]	PREDICTED: Brassica rapa uncharacterized GPI-anchored protein At4g28100 (LOC103867858), mRNA
103832057	1369	156.359	34.0467	-2.19928	9.04768e-06	Down	1.0474e-06	LOC103832057	VDD64591.1//unnamed protein product, partial [Brassica oleracea]	PREDICTED: Brassica rapa high mobility group B protein 9 (LOC103832057), mRNA
103849592	16695	76.2483	16.6286	-2.19704	2.39872e-06	Down	2.57672e-07	LOC103849592	CAA31653.1//polyprotein [Arabidopsis thaliana]	PREDICTED: Brassica rapa uncharacterized LOC103849592 (LOC103849592), ncRNA
103837381	1666	699.79	152.617	-2.197	2.00688e-14	Down	1.08058e-15	LOC103837381	XP_018510507.1//transcription factor MYB28 isoform X3 [Brassica rapa];XP_009111992.1//transcription factor MYB28 isoform X1 [Brassica rapa]	PREDICTED: Brassica rapa transcription factor MYB28 (LOC103837381), transcript variant X1, mRNA;PREDICTED: Brassica rapa transcription factor MYB28 (LOC103837381), transcript variant X3, mRNA;PREDICTED: Brassica rapa transcription factor MYB28 (LOC103837381), transcript variant X2, mRNA
103845020	2767	225.93	49.3054	-2.19606	4.00875e-14	Down	2.19265e-15	LOC103845020	XP_009120096.1//pentatricopeptide repeat-containing protein At5g55740, chloroplastic [Brassica rapa]	PREDICTED: Brassica rapa pentatricopeptide repeat-containing protein At5g55740, chloroplastic (LOC103845020), mRNA
103833623	2727	1130.25	246.743	-2.19556	5.97825e-23	Down	2.12257e-24	LOC103833623	XP_009107946.1//trihelix transcription factor GTL1 isoform X2 [Brassica rapa];XP_009107944.1//trihelix transcription factor GTL1 isoform X1 [Brassica rapa]	PREDICTED: Brassica rapa trihelix transcription factor GTL1 (LOC103833623), transcript variant X2, mRNA;PREDICTED: Brassica rapa trihelix transcription factor GTL1 (LOC103833623), transcript variant X1, mRNA
103866300	3888	1158.02	253.702	-2.19045	1.59072e-18	Down	6.84354e-20	LOC103866300	XP_009142444.1//LRR receptor-like serine/threonine-protein kinase [Brassica rapa]	PREDICTED: Brassica rapa LRR receptor-like serine/threonine-protein kinase (LOC103866300), mRNA
103856793	1818	145.46	31.88	-2.1899	6.27737e-09	Down	5.10843e-10	LOC103856793	XP_009132169.1//uncharacterized protein LOC103856793 isoform X3 [Brassica rapa];XP_033144556.1//uncharacterized protein LOC103856793 isoform X2 [Brassica rapa];XP_033144554.1//uncharacterized protein LOC103856793 isoform X1 [Brassica rapa];XP_009132171.1//uncharacterized protein LOC103856793 isoform X4 [Brassica rapa]	PREDICTED: Brassica rapa uncharacterized LOC103856793 (LOC103856793), transcript variant X2, mRNA;PREDICTED: Brassica rapa uncharacterized LOC103856793 (LOC103856793), transcript variant X5, mRNA;PREDICTED: Brassica rapa uncharacterized LOC103856793 (LOC103856793), transcript variant X6, misc_RNA;PREDICTED: Brassica rapa uncharacterized LOC103856793 (LOC103856793), transcript variant X3, mRNA;PRE…
103844028	1567	2031.74	445.469	-2.18932	4.0513e-12	Down	2.55933e-13	LOC103844028	XP_009119049.1//4-hydroxyphenylpyruvate dioxygenase [Brassica rapa]	PREDICTED: Brassica rapa 4-hydroxyphenylpyruvate dioxygenase (LOC103844028), mRNA
103832980	13157	1384.07	303.858	-2.18745	8.24031e-20	Down	3.31449e-21	LOC103832980	XP_033133662.1//F-box/kelch-repeat protein At3g27150-like [Brassica rapa]	PREDICTED: Brassica rapa F-box/kelch-repeat protein At3g27150-like (LOC103832980), transcript variant X3, mRNA;PREDICTED: Brassica rapa F-box/kelch-repeat protein At3g27150-like (LOC103832980), transcript variant X2, mRNA;PREDICTED: Brassica rapa F-box/kelch-repeat protein At3g27150-like (LOC103832980), transcript variant X1, mRNA
103867633	2064	85.8433	18.9236	-2.18152	0.000911178	Down	0.000148544	LOC103867633	XP_009143965.1//beta-amylase 6 isoform X1 [Brassica rapa]	PREDICTED: Brassica rapa beta-amylase 6 (LOC103867633), transcript variant X2, mRNA;PREDICTED: Brassica rapa beta-amylase 6 (LOC103867633), transcript variant X1, mRNA
103841972	1774	1548.31	341.488	-2.18079	4.13962e-10	Down	3.0576e-11	LOC103841972	XP_019101732.1//PREDICTED: LOW QUALITY PROTEIN: probable polygalacturonase [Camelina sativa]	PREDICTED: Brassica rapa probable polygalacturonase (LOC103841972), mRNA
103844045	1486	97.7625	21.589	-2.17899	9.65817e-05	Down	1.30652e-05	LOC103844045	VDD17059.1//unnamed protein product, partial [Brassica rapa]	PREDICTED: Brassica rapa delta-9 desaturase-like 5 protein (LOC103844045), mRNA
103860860	729	89.3227	19.7266	-2.17888	9.00524e-07	Down	9.15022e-08	LOC103860860	KAF2552747.1//hypothetical protein F2Q68_00037023 [Brassica cretica]	PREDICTED: Brassica rapa autophagy-related protein 8f (LOC103860860), mRNA
103872496	957	1661.47	367.534	-2.17651	1.68702e-29	Down	4.82957e-31	LOC103872496	XP_009149149.1//heme-binding protein 2 [Brassica rapa]	PREDICTED: Brassica rapa heme-binding protein 2 (LOC103872496), mRNA
103834224	749	51.9079	11.5079	-2.17333	0.000299228	Down	4.41312e-05	LOC103834224	NA	PREDICTED: Brassica rapa uncharacterized LOC103834224 (LOC103834224), ncRNA
103830418	1693	304.178	67.6656	-2.16842	5.82557e-08	Down	5.2268e-09	LOC103830418	XP_009104444.1//protein TOO MANY MOUTHS [Brassica rapa]	PREDICTED: Brassica rapa protein TOO MANY MOUTHS (LOC103830418), mRNA
103852961	7393	64.0496	14.2644	-2.16677	1.93439e-05	Down	2.34245e-06	LOC103852961	XP_013718614.1//auxin-responsive protein SAUR50 [Brassica napus]	PREDICTED: Brassica rapa auxin-responsive protein SAUR50-like (LOC103852961), transcript variant X4, mRNA;PREDICTED: Brassica rapa auxin-responsive protein SAUR50-like (LOC103852961), transcript variant X3, mRNA;PREDICTED: Brassica rapa auxin-responsive protein SAUR50-like (LOC103852961), transcript variant X2, mRNA;PREDICTED: Brassica rapa auxin-responsive protein SAUR50-like (LOC103852961), tra…
103873645	1072	292.561	65.1935	-2.16594	5.43311e-15	Down	2.81822e-16	LOC103873645	XP_009150297.1//uncharacterized protein LOC103873645 [Brassica rapa]	PREDICTED: Brassica rapa uncharacterized LOC103873645 (LOC103873645), mRNA
103861694	1503	8248	1842.2	-2.16262	4.9876e-12	Down	3.1681e-13	LOC103861694	XP_009137660.1//protochlorophyllide reductase B, chloroplastic [Brassica rapa]	PREDICTED: Brassica rapa protochlorophyllide reductase B, chloroplastic (LOC103861694), mRNA
103874288	1408	131.028	29.2936	-2.16122	0.0002318	Down	3.34639e-05	LOC103874288	XP_009150944.1//squalene monooxygenase 1,2 isoform X1 [Brassica rapa];XP_018508062.1//squalene monooxygenase 1,2 isoform X2 [Brassica rapa];XP_018508063.1//squalene monooxygenase 1,2 isoform X3 [Brassica rapa]	PREDICTED: Brassica rapa squalene monooxygenase 1,2 (LOC103874288), transcript variant X1, mRNA;PREDICTED: Brassica rapa squalene monooxygenase 1,2 (LOC103874288), transcript variant X3, mRNA;PREDICTED: Brassica rapa squalene monooxygenase 1,2 (LOC103874288), transcript variant X2, mRNA
103873153	1459	137.24	30.6884	-2.16094	4.36918e-06	Down	4.84481e-07	LOC103873153	XP_009149827.1//BTB/POZ and TAZ domain-containing protein 2 isoform X1 [Brassica rapa]	PREDICTED: Brassica rapa BTB/POZ and TAZ domain-containing protein 2 (LOC103873153), transcript variant X2, mRNA;PREDICTED: Brassica rapa BTB/POZ and TAZ domain-containing protein 2 (LOC103873153), transcript variant X1, mRNA
103863742	781	119.919	26.8286	-2.16022	1.52677e-07	Down	1.42438e-08	LOC103863742	XP_009139740.1//15.7 kDa heat shock protein, peroxisomal [Brassica rapa]	PREDICTED: Brassica rapa 15.7 kDa heat shock protein, peroxisomal (LOC103863742), mRNA
103870716	3609	84.5271	18.9494	-2.15726	0.000111894	Down	1.52767e-05	LOC103870716	XP_009147123.1//uncharacterized protein LOC103870716 [Brassica rapa]	PREDICTED: Brassica rapa uncharacterized LOC103870716 (LOC103870716), mRNA
103860517	1637	587.166	131.805	-2.15536	3.91256e-07	Down	3.8139e-08	LOC103860517	XP_009136377.1//chaperone protein dnaJ C76, chloroplastic [Brassica rapa]	PREDICTED: Brassica rapa chaperone protein dnaJ C76, chloroplastic (LOC103860517), mRNA
103841278	2929	91.6078	20.6297	-2.15075	7.30439e-07	Down	7.34216e-08	LOC103841278	XP_009116048.1//uncharacterized protein LOC103841278 [Brassica rapa]	PREDICTED: Brassica rapa uncharacterized LOC103841278 (LOC103841278), mRNA
108870708	726	1661.79	374.243	-2.15069	1.87165e-13	Down	1.07512e-14	LOC108870708	CDY42949.1//BnaA01g18050D [Brassica napus]	PREDICTED: Brassica rapa glycine-rich cell wall structural protein (LOC108870708), mRNA
103865149	1413	558.576	125.819	-2.15041	8.56861e-15	Down	4.49946e-16	LOC103865149	RID66804.1//hypothetical protein BRARA_D01919 [Brassica rapa]	PREDICTED: Brassica rapa UDP-glycosyltransferase 74D1 (LOC103865149), mRNA
103867698	1675	2088.45	472.525	-2.14397	1.80886e-17	Down	8.25935e-19	UGT74C1-1	XP_009144048.1//UDP-glycosyltransferase 74C1 [Brassica rapa]	PREDICTED: Brassica rapa UDP-glycosyltransferase 74C1 (UGT74C1-1), mRNA
103851660	1785	646.085	146.299	-2.1428	8.293e-17	Down	3.91705e-18	LOC103851660	XP_013683901.1//glucan endo-1,3-beta-glucosidase 6-like isoform X1 [Brassica napus];XP_013683909.1//glucan endo-1,3-beta-glucosidase 6-like isoform X2 [Brassica napus]	PREDICTED: Brassica rapa glucan endo-1,3-beta-glucosidase 6 (LOC103851660), transcript variant X1, mRNA;PREDICTED: Brassica rapa glucan endo-1,3-beta-glucosidase 6 (LOC103851660), transcript variant X2, mRNA
103856789	2468	2068.66	468.876	-2.14142	1.30692e-12	Down	7.9845e-14	LOC103856789	VDC87704.1//unnamed protein product, partial [Brassica oleracea]	PREDICTED: Brassica rapa beta-galactosidase 4 (LOC103856789), mRNA
103842802	938	125.045	28.3496	-2.14105	3.55011e-07	Down	3.44166e-08	LOC103842802	XP_009117714.1//CASP-like protein 2A1 [Brassica rapa]	PREDICTED: Brassica rapa CASP-like protein 2A1 (LOC103842802), mRNA
108871122	1366	170.44	38.6579	-2.14043	1.51077e-05	Down	1.80128e-06	LOC108871122	XP_013651180.1//uncharacterized protein LOC106355849 [Brassica napus]	PREDICTED: Brassica rapa uncharacterized LOC108871122 (LOC108871122), ncRNA
103835014	2284	230.844	52.4239	-2.13863	2.29175e-09	Down	1.79536e-10	LOC103835014	XP_009109354.1//uncharacterized protein LOC103835014 [Brassica rapa];VDC98805.1//unnamed protein product [Brassica oleracea]	PREDICTED: Brassica rapa uncharacterized LOC103835014 (LOC103835014), mRNA
103870745	1092	894.864	203.497	-2.13666	1.00021e-26	Down	3.08999e-28	LOC103870745	XP_033147484.1//elongation of fatty acids protein 3-like [Brassica rapa]	PREDICTED: Brassica rapa elongation of fatty acids protein 3-like (LOC103870745), mRNA
103869354	1889	811.019	184.437	-2.13661	5.44765e-14	Down	3.01453e-15	LOC103869354	XP_009145675.1//cytochrome P450 705A22 [Brassica rapa];RID63163.1//hypothetical protein BRARA_E02188 [Brassica rapa]	PREDICTED: Brassica rapa cytochrome P450 705A22 (LOC103869354), mRNA
103834899	1799	154.407	35.1297	-2.13598	1.14633e-06	Down	1.18311e-07	LOC103834899	XP_009109241.1//zinc-finger homeodomain protein 2 [Brassica rapa]	PREDICTED: Brassica rapa zinc-finger homeodomain protein 2 (LOC103834899), mRNA
103843190	1686	80.1209	18.2448	-2.13469	0.000494217	Down	7.61824e-05	LOC103843190	XP_009118142.1//probable fucosyltransferase 8 isoform X1 [Brassica rapa];XP_018510129.1//probable fucosyltransferase 8 isoform X3 [Brassica rapa];XP_033134911.1//probable fucosyltransferase 8 isoform X4 [Brassica rapa];XP_018510128.1//probable fucosyltransferase 8 isoform X2 [Brassica rapa]	PREDICTED: Brassica rapa probable fucosyltransferase 8 (LOC103843190), transcript variant X2, mRNA;PREDICTED: Brassica rapa probable fucosyltransferase 8 (LOC103843190), transcript variant X1, mRNA;PREDICTED: Brassica rapa probable fucosyltransferase 8 (LOC103843190), transcript variant X3, mRNA;PREDICTED: Brassica rapa probable fucosyltransferase 8 (LOC103843190), transcript variant X4, mRNA
103870723	886	461.602	105.244	-2.13291	1.93538e-12	Down	1.19633e-13	LOC103870723	XP_009147133.1//formin-A [Brassica rapa]	PREDICTED: Brassica rapa formin-A (LOC103870723), mRNA
103864082	2480	398.089	90.7984	-2.13235	8.78451e-10	Down	6.6406e-11	LOC103864082	XP_009140091.1//homeobox protein BEL1 homolog [Brassica rapa]	PREDICTED: Brassica rapa homeobox protein BEL1 homolog (LOC103864082), mRNA
103856960	3783	125.858	28.7538	-2.12997	3.09153e-06	Down	3.36297e-07	LOC103856960	KAF2610588.1//hypothetical protein F2Q70_00007948 [Brassica cretica]	PREDICTED: Brassica rapa uncharacterized LOC103856960 (LOC103856960), ncRNA
103859771	2154	708.445	162.296	-2.12603	4.52151e-20	Down	1.79337e-21	LOC103859771	XP_009135597.1//RING-H2 finger protein ATL77-like [Brassica rapa]	PREDICTED: Brassica rapa RING-H2 finger protein ATL77 (LOC103859771), mRNA
103854458	2129	128.059	29.366	-2.12459	2.47373e-06	Down	2.6606e-07	LOC103854458	XP_009129646.2//uncharacterized protein LOC103854458 [Brassica rapa]	PREDICTED: Brassica rapa uncharacterized LOC103854458 (LOC103854458), mRNA
103875294	1400	3380.33	777.272	-2.12067	1.29514e-26	Down	4.02184e-28	LOC103875294	XP_013644736.1//uncharacterized protein BNAA06G32850D isoform X2 [Brassica napus];XP_033128913.1//uncharacterized protein LOC103875294 isoform X1 [Brassica rapa]	PREDICTED: Brassica rapa uncharacterized LOC103875294 (LOC103875294), transcript variant X1, mRNA;PREDICTED: Brassica rapa uncharacterized LOC103875294 (LOC103875294), transcript variant X3, mRNA;PREDICTED: Brassica rapa uncharacterized LOC103875294 (LOC103875294), transcript variant X2, mRNA
103867466	1254	53.0409	12.1962	-2.12067	0.000197697	Down	2.81611e-05	LOC103867466	XP_009143786.1//uncharacterized protein LOC103867466 isoform X1 [Brassica rapa];XP_009143787.1//uncharacterized protein LOC103867466 isoform X2 [Brassica rapa];XP_009143788.1//uncharacterized protein LOC103867466 isoform X3 [Brassica rapa]	PREDICTED: Brassica rapa uncharacterized LOC103867466 (LOC103867466), transcript variant X1, mRNA;PREDICTED: Brassica rapa uncharacterized LOC103867466 (LOC103867466), transcript variant X2, mRNA;PREDICTED: Brassica rapa uncharacterized LOC103867466 (LOC103867466), transcript variant X3, mRNA
103866883	2287	494.643	113.956	-2.11792	3.89767e-17	Down	1.80567e-18	LOC103866883	XP_013748159.1//probable LRR receptor-like serine/threonine-protein kinase At1g34110 [Brassica napus]	PREDICTED: Brassica rapa probable LRR receptor-like serine/threonine-protein kinase At1g34110 (LOC103866883), mRNA
103827512	1659	1590.77	367.08	-2.11556	3.14156e-13	Down	1.83221e-14	LOC103827512	XP_009101247.1//protein TWIN LOV 1 isoform X2 [Brassica rapa];XP_009101246.1//protein TWIN LOV 1 isoform X1 [Brassica rapa]	PREDICTED: Brassica rapa protein TWIN LOV 1 (LOC103827512), transcript variant X2, mRNA;PREDICTED: Brassica rapa protein TWIN LOV 1 (LOC103827512), transcript variant X1, mRNA
103863111	1226	228.555	52.87	-2.11202	3.10119e-05	Down	3.86451e-06	LOC103863111	XP_018513910.1//uncharacterized protein LOC103863111 isoform X3 [Brassica rapa];XP_033146561.1//uncharacterized protein LOC103863111 isoform X1 [Brassica rapa]	PREDICTED: Brassica rapa uncharacterized LOC103863111 (LOC103863111), transcript variant X2, mRNA;PREDICTED: Brassica rapa uncharacterized LOC103863111 (LOC103863111), transcript variant X1, mRNA;PREDICTED: Brassica rapa uncharacterized LOC103863111 (LOC103863111), transcript variant X3, mRNA
103857107	1758	396.933	91.9831	-2.10946	2.87949e-11	Down	1.9388e-12	LOC103857107	XP_009132509.1//probable membrane-associated kinase regulator 6 [Brassica rapa]	PREDICTED: Brassica rapa probable membrane-associated kinase regulator 6 (LOC103857107), mRNA
103855523	2180	738.847	171.577	-2.10642	6.62682e-18	Down	2.96048e-19	LOC103855523	XP_009130766.1//purine-uracil permease NCS1 [Brassica rapa]	PREDICTED: Brassica rapa purine-uracil permease NCS1 (LOC103855523), mRNA
103858008	1202	239.383	55.5939	-2.10632	2.04291e-11	Down	1.36299e-12	LOC103858008	XP_033143837.1//uncharacterized protein LOC103858008 isoform X3 [Brassica rapa];XP_009133530.1//uncharacterized protein LOC103858008 isoform X1 [Brassica rapa];XP_009133531.1//uncharacterized protein LOC103858008 isoform X2 [Brassica rapa]	PREDICTED: Brassica rapa uncharacterized LOC103858008 (LOC103858008), transcript variant X2, mRNA;PREDICTED: Brassica rapa uncharacterized LOC103858008 (LOC103858008), transcript variant X1, mRNA;PREDICTED: Brassica rapa uncharacterized LOC103858008 (LOC103858008), transcript variant X3, mRNA
103874457	1635	832.063	193.39	-2.10518	1.48399e-18	Down	6.37648e-20	LOC103874457	XP_009151131.1//probable membrane-associated kinase regulator 1 [Brassica rapa]	PREDICTED: Brassica rapa probable membrane-associated kinase regulator 1 (LOC103874457), mRNA
103828443	765	322.891	75.4469	-2.09751	1.4019e-10	Down	9.95862e-12	LOC103828443	XP_009102294.1//uncharacterized protein LOC103828443 [Brassica rapa]	PREDICTED: Brassica rapa uncharacterized LOC103828443 (LOC103828443), mRNA
117133658	3232	142.419	33.3059	-2.09629	3.079e-05	Down	3.83438e-06	LOC117133658	XP_033146313.1//non-classical arabinogalactan protein 31-like [Brassica rapa]	PREDICTED: Brassica rapa non-classical arabinogalactan protein 31-like (LOC117133658), mRNA
103868194	839	4163.43	974.074	-2.09567	6.15976e-17	Down	2.89303e-18	LOC103868194	XP_009144547.1//dormancy-associated protein homolog 3 isoform X2 [Brassica rapa];XP_033139731.1//dormancy-associated protein homolog 3 isoform X1 [Brassica rapa]	PREDICTED: Brassica rapa dormancy-associated protein homolog 3 (LOC103868194), transcript variant X1, mRNA;PREDICTED: Brassica rapa dormancy-associated protein homolog 3 (LOC103868194), transcript variant X2, mRNA
103834728	1141	146.19	34.2279	-2.0946	1.47714e-06	Down	1.54659e-07	LOC103834728	XP_009109052.1//uncharacterized protein LOC103834728 [Brassica rapa]	PREDICTED: Brassica rapa uncharacterized LOC103834728 (LOC103834728), mRNA
103845009	2715	265.501	62.1639	-2.09457	5.95708e-08	Down	5.34956e-09	LOC103845009	RID41019.1//hypothetical protein BRARA_J01011 [Brassica rapa]	PREDICTED: Brassica rapa uncharacterized LOC103845009 (LOC103845009), mRNA
103846825	2090	209.798	49.1421	-2.09396	3.63126e-09	Down	2.9028e-10	LOC103846825	XP_009122073.1//BTB/POZ domain-containing protein DOT3 [Brassica rapa]	PREDICTED: Brassica rapa BTB/POZ domain-containing protein DOT3 (LOC103846825), mRNA
103863276	2261	215.541	50.5565	-2.092	1.2636e-12	Down	7.71311e-14	LOC103863276	XP_009139282.2//RNA polymerase sigma factor sigC [Brassica rapa]	PREDICTED: Brassica rapa RNA polymerase sigma factor sigC (LOC103863276), mRNA
103837475	1493	413.138	96.9332	-2.09156	2.45517e-14	Down	1.33046e-15	LOC103837475	XP_009112085.2//heavy metal-associated isoprenylated plant protein 7 [Brassica rapa]	PREDICTED: Brassica rapa heavy metal-associated isoprenylated plant protein 7 (LOC103837475), mRNA
103869627	1527	114.579	26.9943	-2.08562	1.29138e-06	Down	1.34241e-07	LOC103869627	XP_009145952.1//B3 domain-containing protein At5g25470 isoform X2 [Brassica rapa];XP_033146797.1//B3 domain-containing protein At5g25470 isoform X1 [Brassica rapa]	PREDICTED: Brassica rapa B3 domain-containing protein At5g25470 (LOC103869627), transcript variant X3, misc_RNA;PREDICTED: Brassica rapa B3 domain-containing protein At5g25470 (LOC103869627), transcript variant X2, mRNA;PREDICTED: Brassica rapa B3 domain-containing protein At5g25470 (LOC103869627), transcript variant X1, mRNA
103847941	3792	221.354	52.1645	-2.08521	8.2687e-12	Down	5.33379e-13	LOC103847941	XP_009123201.1//tubby-like F-box protein 6 [Brassica rapa];CDY18116.1//BnaA01g23770D [Brassica napus]	PREDICTED: Brassica rapa protein DETOXIFICATION 19 (LOC103847941), mRNA
103866314	2617	255.521	60.2318	-2.08484	2.15451e-13	Down	1.24334e-14	LOC103866314	XP_009142460.2//B3 domain-containing transcription factor NGA1 [Brassica rapa]	PREDICTED: Brassica rapa B3 domain-containing transcription factor NGA1 (LOC103866314), mRNA
103842267	1946	1057.21	249.42	-2.08361	5.70904e-14	Down	3.16678e-15	LOC103842267	XP_009117140.1//NADP-dependent glyceraldehyde-3-phosphate dehydrogenase [Brassica rapa];VDC63421.1//unnamed protein product [Brassica rapa]	PREDICTED: Brassica rapa NADP-dependent glyceraldehyde-3-phosphate dehydrogenase (LOC103842267), mRNA
103857635	615	212.825	50.4007	-2.07815	4.50562e-07	Down	4.42203e-08	LOC103857635	XP_009133442.1//auxin-induced protein X15 [Brassica rapa]	PREDICTED: Brassica rapa auxin-induced protein X15 (LOC103857635), mRNA
103865849	1469	276.215	65.5807	-2.07445	9.64221e-14	Down	5.45902e-15	LOC103865849	XP_009141949.1//WAT1-related protein At2g40900 [Brassica rapa]	PREDICTED: Brassica rapa WAT1-related protein At2g40900 (LOC103865849), mRNA
103867221	1133	8367.26	1987.34	-2.07392	3.25893e-19	Down	1.35079e-20	LOC103867221	XP_013637392.1//PREDICTED: aquaporin PIP2-2-like [Brassica oleracea var. oleracea]	PREDICTED: Brassica rapa aquaporin PIP2-2 (LOC103867221), mRNA
103871707	11575	52.9421	12.5775	-2.07357	0.000806594	Down	0.000129645	LOC103871707	XP_033128220.1//uncharacterized protein LOC103871707 isoform X3 [Brassica rapa];XP_033128215.1//uncharacterized protein LOC103871707 isoform X1 [Brassica rapa];VDC75692.1//unnamed protein product, partial [Brassica rapa]	PREDICTED: Brassica rapa uncharacterized LOC103871707 (LOC103871707), transcript variant X3, mRNA;PREDICTED: Brassica rapa uncharacterized LOC103871707 (LOC103871707), transcript variant X2, mRNA;PREDICTED: Brassica rapa uncharacterized LOC103871707 (LOC103871707), transcript variant X1, mRNA
103856784	974	217.653	51.7195	-2.07325	1.20857e-06	Down	1.25219e-07	LOC103856784	XP_013700507.2//SAP-like protein BP-73 isoform X1 [Brassica napus];XP_013700554.2//uncharacterized protein LOC106404303 isoform X2 [Brassica napus]	PREDICTED: Brassica rapa uncharacterized LOC103856784 (LOC103856784), transcript variant X1, mRNA;PREDICTED: Brassica rapa uncharacterized LOC103856784 (LOC103856784), transcript variant X2, mRNA
103829487	2563	84.2809	20.0337	-2.07278	6.33897e-06	Down	7.198e-07	LOC103829487	RID53771.1//hypothetical protein BRARA_G01145 [Brassica rapa]	PREDICTED: Brassica rapa uncharacterized LOC103829487 (LOC103829487), transcript variant X1, ncRNA;PREDICTED: Brassica rapa uncharacterized LOC103829487 (LOC103829487), transcript variant X3, ncRNA;PREDICTED: Brassica rapa uncharacterized LOC103829487 (LOC103829487), transcript variant X2, ncRNA
103833791	1129	8331.34	1981.62	-2.07187	1.45429e-14	Down	7.74126e-16	LOC103833791	VDD54873.1//unnamed protein product, partial [Brassica oleracea]	PREDICTED: Brassica rapa xyloglucan endotransglucosylase/hydrolase protein 15 (LOC103833791), mRNA
103874025	521	245.505	58.4487	-2.07051	4.36668e-11	Down	2.98088e-12	LOC103874025	VDC94899.1//unnamed protein product, partial [Brassica oleracea]	PREDICTED: Brassica rapa phytosulfokines 5 (LOC103874025), mRNA
108871655	3627	54.5493	13.0539	-2.06308	0.000902942	Down	0.000147008	LOC108871655	VDD16334.1//unnamed protein product [Brassica rapa];XP_009142426.1//uncharacterized protein LOC103866284 isoform X2 [Brassica rapa];XP_009142425.1//uncharacterized protein LOC103866284 isoform X1 [Brassica rapa]	PREDICTED: Brassica rapa uncharacterized LOC108871655 (LOC108871655), mRNA
103862331	3420	108.858	26.2014	-2.05473	6.24524e-06	Down	7.08325e-07	LOC103862331	XP_006297558.1//protein DETOXIFICATION 17 isoform X1 [Capsella rubella];XP_013690039.1//protein DETOXIFICATION 17-like isoform X1 [Brassica napus];XP_033142438.1//protein DETOXIFICATION 17 isoform X3 [Brassica rapa]	PREDICTED: Brassica rapa protein DETOXIFICATION 17 (LOC103862331), transcript variant X2, mRNA;PREDICTED: Brassica rapa protein DETOXIFICATION 17 (LOC103862331), transcript variant X1, mRNA;PREDICTED: Brassica rapa protein DETOXIFICATION 17 (LOC103862331), transcript variant X3, mRNA
103837284	2833	397.704	96.0426	-2.04995	2.12108e-08	Down	1.80526e-09	LOC103837284	XP_009111875.2//beta-D-xylosidase 1 [Brassica rapa]	PREDICTED: Brassica rapa beta-D-xylosidase 1 (LOC103837284), mRNA
103827546	1564	418.707	101.148	-2.04947	2.82864e-18	Down	1.23707e-19	LOC103827546	XP_009101302.2//pentatricopeptide repeat-containing protein At2g01860 [Brassica rapa]	PREDICTED: Brassica rapa pentatricopeptide repeat-containing protein At2g01860 (LOC103827546), mRNA
103828735	15067	77.4513	18.7107	-2.04942	0.000899589	Down	0.000146367	LOC103828735	XP_009102613.2//cytochrome P450 76C4 [Brassica rapa]	PREDICTED: Brassica rapa cytochrome P450 76C4 (LOC103828735), mRNA
103861615	3497	216.43	52.312	-2.04869	1.9203e-10	Down	1.37896e-11	LOC103861615	XP_009137582.2//putative GATA transcription factor 22 [Brassica rapa]	PREDICTED: Brassica rapa putative GATA transcription factor 22 (LOC103861615), mRNA
103863961	1653	253.346	61.2348	-2.04869	8.40183e-10	Down	6.3446e-11	LOC103863961	XP_009139978.1//WAT1-related protein At5g40230 isoform X1 [Brassica rapa];XP_033145701.1//WAT1-related protein At5g40230 isoform X2 [Brassica rapa]	PREDICTED: Brassica rapa WAT1-related protein At5g40230 (LOC103863961), transcript variant X2, mRNA;PREDICTED: Brassica rapa WAT1-related protein At5g40230 (LOC103863961), transcript variant X1, mRNA
103861437	9572	52.0282	12.5768	-2.04852	0.000409169	Down	6.19895e-05	LOC103861437	XP_013735062.1//ethylene-responsive transcription factor CRF2 [Brassica napus]	PREDICTED: Brassica rapa ethylene-responsive transcription factor CRF2 (LOC103861437), mRNA
103844123	2710	246.516	59.6111	-2.04803	1.10078e-11	Down	7.16815e-13	LOC103844123	XP_009119152.1//type IV inositol polyphosphate 5-phosphatase 6 [Brassica rapa]	PREDICTED: Brassica rapa type IV inositol polyphosphate 5-phosphatase 6 (LOC103844123), mRNA
103875435	1879	662.655	160.498	-2.04571	7.11569e-18	Down	3.18268e-19	LOC103875435	XP_009152200.1//probable WRKY transcription factor 3 isoform X1 [Brassica rapa]	PREDICTED: Brassica rapa probable WRKY transcription factor 3 (LOC103875435), transcript variant X1, mRNA;PREDICTED: Brassica rapa probable WRKY transcription factor 3 (LOC103875435), transcript variant X4, mRNA;PREDICTED: Brassica rapa probable WRKY transcription factor 3 (LOC103875435), transcript variant X2, mRNA;PREDICTED: Brassica rapa probable WRKY transcription factor 3 (LOC103875435), tra…
103834813	792	76.7029	18.6164	-2.04271	0.000371943	Down	5.58271e-05	LOC103834813	XP_033133133.1//napin-B-like [Brassica rapa]	PREDICTED: Brassica rapa napin-B-like (LOC103834813), mRNA
103869426	1945	429.694	104.335	-2.04209	8.41087e-14	Down	4.73947e-15	LOC103869426	XP_018514710.1//uncharacterized protein LOC103869426 isoform X2 [Brassica rapa];XP_033147108.1//uncharacterized protein LOC103869426 isoform X1 [Brassica rapa]	PREDICTED: Brassica rapa retrovirus-related Pol polyprotein from transposon RE1 (LOC103869426), transcript variant X1, mRNA;PREDICTED: Brassica rapa retrovirus-related Pol polyprotein from transposon RE1 (LOC103869426), transcript variant X2, mRNA
103839454	7173	130.549	31.7116	-2.0415	1.58618e-08	Down	1.33478e-09	LOC103839454	XP_009114209.1//putative Myb family transcription factor At1g14600 [Brassica rapa]	PREDICTED: Brassica rapa putative Myb family transcription factor At1g14600 (LOC103839454), transcript variant X5, mRNA;PREDICTED: Brassica rapa putative Myb family transcription factor At1g14600 (LOC103839454), transcript variant X9, mRNA;PREDICTED: Brassica rapa putative Myb family transcription factor At1g14600 (LOC103839454), transcript variant X2, mRNA;PREDICTED: Brassica rapa putative Myb f…
103829077	1326	147.672	35.9152	-2.03973	3.61738e-08	Down	3.17133e-09	LOC103829077	XP_009102993.1//uncharacterized protein LOC103829077 [Brassica rapa]	PREDICTED: Brassica rapa uncharacterized LOC103829077 (LOC103829077), mRNA
103843477	3302	126.3	30.7191	-2.03964	9.90778e-07	Down	1.0128e-07	LOC103843477	XP_033136752.1//protein SMAX1-LIKE 6 isoform X2 [Brassica rapa];XP_033136753.1//protein SMAX1-LIKE 6 isoform X3 [Brassica rapa];XP_009118459.1//protein SMAX1-LIKE 6 isoform X1 [Brassica rapa]	PREDICTED: Brassica rapa protein SMAX1-LIKE 6 (LOC103843477), transcript variant X2, mRNA;PREDICTED: Brassica rapa protein SMAX1-LIKE 6 (LOC103843477), transcript variant X3, mRNA;PREDICTED: Brassica rapa protein SMAX1-LIKE 6 (LOC103843477), transcript variant X1, mRNA
103842402	2123	102.962	25.0871	-2.03709	3.4306e-05	Down	4.30883e-06	LOC103842402	XP_018510616.2//BEL1-like homeodomain protein 4 [Brassica rapa]	PREDICTED: Brassica rapa BEL1-like homeodomain protein 4 (LOC103842402), transcript variant X4, mRNA;PREDICTED: Brassica rapa BEL1-like homeodomain protein 4 (LOC103842402), transcript variant X1, mRNA;PREDICTED: Brassica rapa BEL1-like homeodomain protein 4 (LOC103842402), transcript variant X2, mRNA;PREDICTED: Brassica rapa BEL1-like homeodomain protein 4 (LOC103842402), transcript variant X3, …
117126285	6470	287.109	70.0033	-2.03611	1.73905e-08	Down	1.46759e-09	LOC117126285	XP_022564438.1//uncharacterized protein LOC111209007 [Brassica napus]	PREDICTED: Brassica rapa uncharacterized LOC117126285 (LOC117126285), ncRNA
103845862	1204	725.601	176.925	-2.03604	2.40432e-18	Down	1.04463e-19	LOC103845862	XP_009121006.1//dnaJ homolog subfamily C member 18 [Brassica rapa]	PREDICTED: Brassica rapa dnaJ homolog subfamily C member 18 (LOC103845862), mRNA
103854979	605	643.056	156.929	-2.03483	2.53594e-10	Down	1.84132e-11	LOC103854979	XP_033140936.1//uncharacterized protein LOC103854979 [Brassica rapa]	PREDICTED: Brassica rapa uncharacterized LOC103854979 (LOC103854979), mRNA
103872105	3147	150.785	36.8211	-2.03389	5.3218e-07	Down	5.27272e-08	LOC103872105	XP_009148690.2//probable fucosyltransferase 8 isoform X1 [Brassica rapa];XP_033128582.1//probable fucosyltransferase 8 isoform X2 [Brassica rapa]	PREDICTED: Brassica rapa probable fucosyltransferase 8 (LOC103872105), transcript variant X2, mRNA;PREDICTED: Brassica rapa probable fucosyltransferase 8 (LOC103872105), transcript variant X1, mRNA
103868647	694	1009.66	246.763	-2.03267	1.99241e-10	Down	1.43233e-11	LOC103868647	VDC71255.1//unnamed protein product [Brassica rapa]	PREDICTED: Brassica rapa uncharacterized LOC103868647 (LOC103868647), mRNA
103859108	1961	100.091	24.4881	-2.03116	5.57672e-06	Down	6.27448e-07	LOC103859108	XP_009134840.2//BTB/POZ domain-containing protein At3g05675 [Brassica rapa]	PREDICTED: Brassica rapa BTB/POZ domain-containing protein At3g05675 (LOC103859108), mRNA
103835039	8243	69.4682	17.0248	-2.02871	8.23156e-05	Down	1.09795e-05	LOC103835039	XP_033133042.1//probable N-acetyltransferase HLS1 isoform X1 [Brassica rapa];XP_009109384.1//probable N-acetyltransferase HLS1 isoform X2 [Brassica rapa]	PREDICTED: Brassica rapa probable N-acetyltransferase HLS1 (LOC103835039), transcript variant X2, mRNA;PREDICTED: Brassica rapa probable N-acetyltransferase HLS1 (LOC103835039), transcript variant X1, mRNA
103857781	1708	490.303	120.316	-2.02684	1.38135e-08	Down	1.158e-09	LOC103857781	CDY66720.1//BnaA03g56490D [Brassica napus]	PREDICTED: Brassica rapa alanine--glyoxylate aminotransferase 2 homolog 2, mitochondrial (LOC103857781), mRNA
103867360	729	197.479	48.4963	-2.02575	3.49926e-10	Down	2.56969e-11	LOC103867360	XP_009143666.1//uncharacterized protein LOC103867360 [Brassica rapa]	PREDICTED: Brassica rapa uncharacterized LOC103867360 (LOC103867360), mRNA
103849696	1425	404.65	99.4842	-2.02413	2.41165e-11	Down	1.61801e-12	LOC103849696	XP_009124662.1//uncharacterized protein At3g28850 [Brassica rapa]	PREDICTED: Brassica rapa uncharacterized protein At3g28850 (LOC103849696), mRNA
103828654	1258	80.3183	19.7757	-2.022	8.95561e-05	Down	1.20336e-05	LOC103828654	XP_013752043.1//golgin subfamily A member 6-like protein 2 [Brassica napus]	PREDICTED: Brassica rapa golgin subfamily A member 6-like protein 2 (LOC103828654), mRNA
103872757	788	165.313	40.7115	-2.02169	0.00053028	Down	8.21938e-05	LOC103872757	XP_009149441.1//uncharacterized protein LOC103872757 [Brassica rapa]	PREDICTED: Brassica rapa uncharacterized LOC103872757 (LOC103872757), mRNA
103833514	2558	56.8874	14.0383	-2.01875	0.000712509	Down	0.000113288	LOC103833514	XP_033133695.1//UDP-glycosyltransferase 75D1-like [Brassica rapa]	PREDICTED: Brassica rapa UDP-glycosyltransferase 75D1-like (LOC103833514), mRNA
103841386	2033	797.198	196.822	-2.01804	6.47866e-08	Down	5.83349e-09	LOC103841386	XP_020880470.1//vacuolar amino acid transporter 1 [Arabidopsis lyrata subsp. lyrata];XP_013600148.1//PREDICTED: vacuolar amino acid transporter 1 [Brassica oleracea var. oleracea]	PREDICTED: Brassica rapa amino acid transporter AVT1B (LOC103841386), mRNA
103842587	1192	1418.44	350.651	-2.01619	4.56373e-11	Down	3.12026e-12	LOC103842587	XP_009117474.1//uncharacterized protein LOC103842587 [Brassica rapa]	PREDICTED: Brassica rapa uncharacterized LOC103842587 (LOC103842587), mRNA
103873010	2317	5838.98	1443.58	-2.01607	3.68636e-22	Down	1.34912e-23	LOC103873010	XP_009149686.1//uncharacterized protein LOC103873010 [Brassica rapa]	PREDICTED: Brassica rapa uncharacterized LOC103873010 (LOC103873010), mRNA
103854185	1733	178.573	44.2492	-2.0128	2.14541e-08	Down	1.82711e-09	LOC103854185	XP_013717891.1//cytochrome P450 81D11-like isoform X1 [Brassica napus];XP_009129359.1//cytochrome P450 81D11 isoform X1 [Brassica rapa];CDY47253.1//BnaA02g29390D [Brassica napus]	PREDICTED: Brassica rapa cytochrome P450 81D11 (LOC103854185), transcript variant X2, mRNA;PREDICTED: Brassica rapa cytochrome P450 81D11 (LOC103854185), transcript variant X3, mRNA;PREDICTED: Brassica rapa cytochrome P450 81D11 (LOC103854185), transcript variant X1, mRNA
103844802	8888	75.9003	18.8199	-2.01185	8.90127e-05	Down	1.19463e-05	LOC103844802	XP_009119864.1//transcription factor SPEECHLESS [Brassica rapa]	PREDICTED: Brassica rapa transcription factor SPEECHLESS (LOC103844802), mRNA
103829156	3730	45.4774	11.2862	-2.01059	0.000810752	Down	0.0001304	LOC103829156	XP_018435819.1//PREDICTED: uncharacterized protein LOC108808126 [Raphanus sativus]	PREDICTED: Brassica rapa CLAVATA3/ESR (CLE)-related protein 43 (LOC103829156), mRNA
103859824	1436	270.029	67.0373	-2.01008	7.26274e-06	Down	8.31665e-07	BCAT4-1	XP_009135648.1//methionine aminotransferase BCAT4 [Brassica rapa]	PREDICTED: Brassica rapa methionine aminotransferase BCAT4 (BCAT4-1), mRNA
103870979	1664	874.402	217.083	-2.01005	1.03933e-12	Down	6.31092e-14	LOC103870979	XP_009147434.1//BAHD acyltransferase At5g47980 [Brassica rapa]	PREDICTED: Brassica rapa BAHD acyltransferase At5g47980 (LOC103870979), mRNA
103850473	5298	652.192	162.182	-2.00769	3.43194e-14	Down	1.8735e-15	LOC103850473	XP_033140672.1//LOW QUALITY PROTEIN: uncharacterized protein LOC103850473 [Brassica rapa]	PREDICTED: Brassica rapa uncharacterized LOC103850473 (LOC103850473), mRNA
103835006	2607	463.556	115.467	-2.00526	2.30176e-12	Down	1.42648e-13	LOC103835006	XP_009109344.2//LOW QUALITY PROTEIN: BEL1-like homeodomain protein 2 [Brassica rapa];RID51003.1//hypothetical protein BRARA_H01696 [Brassica rapa]	PREDICTED: Brassica rapa BEL1-like homeodomain protein 2 (LOC103835006), mRNA
103852793	3366	116.008	28.9004	-2.00506	2.61188e-06	Down	2.82032e-07	LOC103852793	XP_009127943.1//protein ELF4-LIKE 2 isoform X1 [Brassica rapa]	PREDICTED: Brassica rapa protein ELF4-LIKE 2 (LOC103852793), transcript variant X2, mRNA;PREDICTED: Brassica rapa protein ELF4-LIKE 2 (LOC103852793), transcript variant X1, mRNA
103857273	1271	152.535	38.0034	-2.00494	5.67888e-08	Down	5.08308e-09	LOC103857273	XP_009132696.1//heavy metal-associated isoprenylated plant protein 7 [Brassica rapa]	PREDICTED: Brassica rapa heavy metal-associated isoprenylated plant protein 7 (LOC103857273), mRNA
103875215	1916	209.349	52.2116	-2.00346	1.07248e-09	Down	8.17307e-11	LOC103875215	XP_009151954.1//cytochrome P450 709B3 [Brassica rapa]	PREDICTED: Brassica rapa cytochrome P450 709B3 (LOC103875215), mRNA
103841513	3072	69.9641	17.4584	-2.00269	0.00066095	Down	0.000104386	LOC103841513	RID47234.1//hypothetical protein BRARA_I03849 [Brassica rapa];XP_009116303.1//protein HOTHEAD isoform X1 [Brassica rapa]	PREDICTED: Brassica rapa protein HOTHEAD (LOC103841513), transcript variant X1, mRNA;PREDICTED: Brassica rapa protein HOTHEAD (LOC103841513), transcript variant X2, mRNA
103829752	1781	568.318	142.038	-2.00042	6.46543e-20	Down	2.58335e-21	LOC103829752	XP_009103698.1//ethylene-responsive transcription factor RAP2-7 isoform X2 [Brassica rapa];XP_009103697.1//ethylene-responsive transcription factor RAP2-7 isoform X1 [Brassica rapa]	PREDICTED: Brassica rapa ethylene-responsive transcription factor RAP2-7 (LOC103829752), transcript variant X2, mRNA;PREDICTED: Brassica rapa ethylene-responsive transcription factor RAP2-7 (LOC103829752), transcript variant X1, mRNA
103850779	1307	131.489	32.8761	-1.99983	4.46751e-08	Down	3.96426e-09	LOC103850779	XP_009125812.1//E3 ubiquitin-protein ligase PUB23 [Brassica rapa]	PREDICTED: Brassica rapa E3 ubiquitin-protein ligase PUB23 (LOC103850779), mRNA
103868841	15774	100.44	25.1134	-1.9998	1.35061e-05	Down	1.60024e-06	LOC103868841	XP_033148515.1//uncharacterized protein LOC117134349 [Brassica rapa];XP_013749252.1//uncharacterized protein LOC106451822 [Brassica napus]	PREDICTED: Brassica rapa uncharacterized LOC103868841 (LOC103868841), transcript variant X2, misc_RNA;PREDICTED: Brassica rapa uncharacterized LOC103868841 (LOC103868841), transcript variant X1, misc_RNA;PREDICTED: Brassica rapa uncharacterized LOC103868841 (LOC103868841), transcript variant X3, mRNA
103861444	985	369.756	92.4858	-1.99927	1.21563e-10	Down	8.60626e-12	LOC103861444	XP_009137397.1//NAD(P)H-quinone oxidoreductase subunit S, chloroplastic [Brassica rapa]	PREDICTED: Brassica rapa NAD(P)H-quinone oxidoreductase subunit S, chloroplastic (LOC103861444), mRNA
103852322	1669	676.91	169.435	-1.99823	1.73751e-15	Down	8.79736e-17	LOC103852322	XP_009127482.1//senescence-associated protein AAF, chlorolplastic isoform X1 [Brassica rapa];XP_033140895.1//senescence-associated protein AAF, chlorolplastic isoform X2 [Brassica rapa]	PREDICTED: Brassica rapa senescence-associated protein AAF, chlorolplastic (LOC103852322), transcript variant X1, mRNA;PREDICTED: Brassica rapa senescence-associated protein AAF, chlorolplastic (LOC103852322), transcript variant X2, mRNA
103854985	1332	158.161	39.6209	-1.99706	4.80706e-08	Down	4.2781e-09	LOC103854985	XP_022571133.1//chaperone protein dnaJ A6, chloroplastic-like [Brassica napus];XP_009129294.1//chaperone protein dnaJ A6, chloroplastic isoform X2 [Brassica rapa]	PREDICTED: Brassica rapa uncharacterized LOC103854985 (LOC103854985), transcript variant X1, ncRNA;PREDICTED: Brassica rapa uncharacterized LOC103854985 (LOC103854985), transcript variant X3, ncRNA;PREDICTED: Brassica rapa uncharacterized LOC103854985 (LOC103854985), transcript variant X2, ncRNA
103837259	913	98.3225	24.7234	-1.99164	3.19615e-06	Down	3.4853e-07	LOC103837259	ESQ32454.1//hypothetical protein EUTSA_v10005043mg [Eutrema salsugineum];XP_009111847.1//adenylylsulfatase HINT3 isoform X1 [Brassica rapa];XP_033134707.1//adenylylsulfatase HINT3 isoform X2 [Brassica rapa]	PREDICTED: Brassica rapa adenylylsulfatase HINT3 (LOC103837259), transcript variant X3, mRNA;PREDICTED: Brassica rapa adenylylsulfatase HINT3 (LOC103837259), transcript variant X2, mRNA;PREDICTED: Brassica rapa adenylylsulfatase HINT3 (LOC103837259), transcript variant X1, mRNA
103836014	1807	695.442	175.001	-1.99057	2.14486e-12	Down	1.32696e-13	LOC103836014	XP_033132715.1//DCN1-like protein 4 isoform X4 [Brassica rapa];XP_033132718.1//DCN1-like protein 4 isoform X7 [Brassica rapa];XP_033132713.1//DCN1-like protein 4 isoform X2 [Brassica rapa];XP_033132714.1//DCN1-like protein 4 isoform X3 [Brassica rapa];XP_009110468.1//DCN1-like protein 4 isoform X5 [Brassica rapa];XP_033132716.1//DCN1-like protein 4 isoform X6 [Brassica rapa];XP_033132712.1//DCN1-…	PREDICTED: Brassica rapa DCN1-like protein 4 (LOC103836014), transcript variant X12, mRNA;PREDICTED: Brassica rapa DCN1-like protein 4 (LOC103836014), transcript variant X11, mRNA;PREDICTED: Brassica rapa DCN1-like protein 4 (LOC103836014), transcript variant X6, misc_RNA;PREDICTED: Brassica rapa DCN1-like protein 4 (LOC103836014), transcript variant X13, mRNA;PREDICTED: Brassica rapa DCN1-like p…
103866511	1121	901.064	226.824	-1.99006	7.52354e-12	Down	4.84258e-13	LOC103866511	VDD04139.1//unnamed protein product, partial [Brassica oleracea]	PREDICTED: Brassica rapa expansin-A8 (LOC103866511), mRNA
103851692	24985	121.794	30.6605	-1.98999	7.08357e-05	Down	9.32178e-06	LOC103851692	CDY58842.1//BnaA02g35190D [Brassica napus]	PREDICTED: Brassica rapa uncharacterized LOC103851692 (LOC103851692), transcript variant X1, ncRNA;PREDICTED: Brassica rapa uncharacterized LOC103851692 (LOC103851692), transcript variant X3, ncRNA;PREDICTED: Brassica rapa uncharacterized LOC103851692 (LOC103851692), transcript variant X4, ncRNA;PREDICTED: Brassica rapa uncharacterized LOC103851692 (LOC103851692), transcript variant X2, ncRNA
103872320	5222	1811.86	456.711	-1.98812	1.52081e-13	Down	8.69936e-15	LOC103872320	XP_009148915.1//protein TSS isoform X1 [Brassica rapa];XP_009148916.1//protein TSS isoform X2 [Brassica rapa]	PREDICTED: Brassica rapa protein TSS (LOC103872320), transcript variant X2, mRNA;PREDICTED: Brassica rapa protein TSS (LOC103872320), transcript variant X1, mRNA
103873208	9578	385.184	97.2643	-1.98557	2.87922e-13	Down	1.67768e-14	LOC103873208	XP_033129040.1//ABC transporter A family member 4-like isoform X2 [Brassica rapa];XP_009149877.1//ABC transporter A family member 4-like isoform X1 [Brassica rapa]	PREDICTED: Brassica rapa ABC transporter A family member 4-like (LOC103873208), transcript variant X2, mRNA;PREDICTED: Brassica rapa ABC transporter A family member 4-like (LOC103873208), transcript variant X1, mRNA
103840801	2291	1058.77	267.612	-1.98417	4.97649e-24	Down	1.68598e-25	LOC103840801	XP_009115567.2//U-box domain-containing protein 11 [Brassica rapa]	PREDICTED: Brassica rapa U-box domain-containing protein 11 (LOC103840801), mRNA
103864210	831	295.984	74.9018	-1.98245	4.32641e-12	Down	2.73889e-13	LOC103864210	VDD12283.1//unnamed protein product, partial [Brassica oleracea]	PREDICTED: Brassica rapa protein CHLORORESPIRATORY REDUCTION 7, chloroplastic (LOC103864210), transcript variant X2, mRNA;PREDICTED: Brassica rapa protein CHLORORESPIRATORY REDUCTION 7, chloroplastic (LOC103864210), transcript variant X1, mRNA
103837410	808	413.442	104.628	-1.98242	0.000118878	Down	1.63126e-05	LOC103837410	XP_009112019.1//21 kDa protein [Brassica rapa]	PREDICTED: Brassica rapa 21 kDa protein (LOC103837410), mRNA
103869515	1042	56.708	14.3765	-1.97984	0.000221757	Down	3.19017e-05	LOC103869515	XP_009145846.1//transcription termination factor MTEF1, chloroplastic [Brassica rapa]	PREDICTED: Brassica rapa transcription termination factor MTEF1, chloroplastic (LOC103869515), mRNA
103841625	1507	73.3588	18.6017	-1.97954	9.30931e-05	Down	1.25361e-05	LOC103841625	XP_009116426.1//peptide chain release factor PrfB3, chloroplastic [Brassica rapa]	PREDICTED: Brassica rapa peptide chain release factor PrfB3, chloroplastic (LOC103841625), transcript variant X2, mRNA;PREDICTED: Brassica rapa peptide chain release factor PrfB3, chloroplastic (LOC103841625), transcript variant X1, mRNA
103868666	2573	249.606	63.3357	-1.97856	7.34511e-10	Down	5.52704e-11	LOC103868666	XP_009144997.1//uncharacterized protein LOC103868666 [Brassica rapa]	PREDICTED: Brassica rapa uncharacterized LOC103868666 (LOC103868666), transcript variant X2, mRNA;PREDICTED: Brassica rapa uncharacterized LOC103868666 (LOC103868666), transcript variant X1, mRNA
103840237	2098	97.1388	24.6842	-1.97646	1.67256e-06	Down	1.76368e-07	LOC103840237	NP_001288985.1//aldehyde dehydrogenase family 3 member I1, chloroplastic [Brassica rapa]	Brassica rapa aldehyde dehydrogenase family 3 member I1, chloroplastic (LOC103840237), mRNA
103866297	1735	241.299	61.4336	-1.97372	3.65411e-08	Down	3.20743e-09	LOC103866297	XP_009142439.1//rho GTPase-activating protein 3 [Brassica rapa]	PREDICTED: Brassica rapa rho GTPase-activating protein 3 (LOC103866297), mRNA
103861683	1318	52.7497	13.4646	-1.96999	0.000413885	Down	6.27624e-05	LOC103861683	XP_009137647.1//putative anthocyanidin reductase isoform X2 [Brassica rapa];XP_009137646.1//putative anthocyanidin reductase isoform X1 [Brassica rapa]	PREDICTED: Brassica rapa putative anthocyanidin reductase (LOC103861683), transcript variant X1, mRNA;PREDICTED: Brassica rapa putative anthocyanidin reductase (LOC103861683), transcript variant X2, mRNA
103872350	1396	327.831	83.7238	-1.96924	1.19123e-06	Down	1.23295e-07	LOC103872350	XP_009148952.1//gibberellin 3-beta-dioxygenase 1 [Brassica rapa]	PREDICTED: Brassica rapa gibberellin 3-beta-dioxygenase 1 (LOC103872350), mRNA
103841813	5985	68.1285	17.4231	-1.96726	0.000677248	Down	0.000107321	LOC103841813	NA	PREDICTED: Brassica rapa uncharacterized LOC103841813 (LOC103841813), transcript variant X3, ncRNA;PREDICTED: Brassica rapa uncharacterized LOC103841813 (LOC103841813), transcript variant X5, ncRNA;PREDICTED: Brassica rapa uncharacterized LOC103841813 (LOC103841813), transcript variant X4, ncRNA;PREDICTED: Brassica rapa uncharacterized LOC103841813 (LOC103841813), transcript variant X2, ncRNA;PRE…
103869993	2498	247.712	63.3917	-1.9663	2.88175e-05	Down	3.57646e-06	LOC103869993	XP_013719685.1//bidirectional sugar transporter SWEET2 [Brassica napus]	PREDICTED: Brassica rapa bidirectional sugar transporter SWEET2 (LOC103869993), mRNA
103851805	1894	187.282	47.9714	-1.96496	3.50143e-05	Down	4.40619e-06	LOC103851805	XP_009126922.1//GATA transcription factor 21 [Brassica rapa]	PREDICTED: Brassica rapa GATA transcription factor 21 (LOC103851805), mRNA
103845773	842	1738.59	445.612	-1.96405	1.58387e-15	Down	8.00042e-17	LOC103845773	XP_009120907.1//uncharacterized protein LOC103845773 [Brassica rapa]	PREDICTED: Brassica rapa uncharacterized LOC103845773 (LOC103845773), mRNA
103855556	2668	694.697	178.208	-1.96282	2.83718e-09	Down	2.24533e-10	LOC103855556	XP_009130802.1//transcription factor bHLH101 isoform X1 [Brassica rapa];XP_009130803.1//transcription factor bHLH101 isoform X2 [Brassica rapa]	PREDICTED: Brassica rapa transcription factor bHLH101 (LOC103855556), transcript variant X2, mRNA;PREDICTED: Brassica rapa transcription factor bHLH101 (LOC103855556), transcript variant X1, mRNA
103874366	1301	110.095	28.2459	-1.96263	2.16259e-06	Down	2.31154e-07	LOC103874366	XP_009151026.1//protein ENHANCED DISEASE RESISTANCE 2-like [Brassica rapa]	PREDICTED: Brassica rapa protein ENHANCED DISEASE RESISTANCE 2-like (LOC103874366), mRNA
103866620	1433	169.449	43.5151	-1.96127	2.60081e-07	Down	2.48185e-08	LOC103866620	XP_009142816.1//transcription factor bHLH130 [Brassica rapa]	PREDICTED: Brassica rapa transcription factor bHLH130 (LOC103866620), mRNA
103839776	701	149.612	38.4478	-1.96025	2.87458e-07	Down	2.75613e-08	LOC103839776	XP_009114513.1//uncharacterized protein LOC103839776 [Brassica rapa]	PREDICTED: Brassica rapa uncharacterized LOC103839776 (LOC103839776), mRNA
103828970	3135	149.48	38.4204	-1.96001	0.000889741	Down	0.000144527	LOC103828970	KAF3532536.1//hypothetical protein DY000_02041117, partial [Brassica cretica];XP_033133497.1//CSC1-like protein RXW8 isoform X1 [Brassica rapa];XP_009102869.1//CSC1-like protein RXW8 isoform X2 [Brassica rapa]	PREDICTED: Brassica rapa CSC1-like protein RXW8 (LOC103828970), transcript variant X2, mRNA;PREDICTED: Brassica rapa CSC1-like protein RXW8 (LOC103828970), transcript variant X1, mRNA;PREDICTED: Brassica rapa CSC1-like protein RXW8 (LOC103828970), transcript variant X3, mRNA;PREDICTED: Brassica rapa CSC1-like protein RXW8 (LOC103828970), transcript variant X4, misc_RNA
103847721	2074	3735.92	960.869	-1.95905	3.27316e-19	Down	1.35757e-20	LOC103847721	XP_009123054.1//chlorophyllide a oxygenase, chloroplastic isoform X1 [Brassica rapa];XP_033137947.1//chlorophyllide a oxygenase, chloroplastic isoform X2 [Brassica rapa]	PREDICTED: Brassica rapa chlorophyllide a oxygenase, chloroplastic (LOC103847721), transcript variant X1, mRNA;PREDICTED: Brassica rapa chlorophyllide a oxygenase, chloroplastic (LOC103847721), transcript variant X2, mRNA
103853183	1589	242.665	62.5846	-1.95508	2.08958e-09	Down	1.63029e-10	LOC103853183	XP_033140668.1//YTH domain-containing protein ECT2 isoform X2 [Brassica rapa];XP_033140665.1//YTH domain-containing protein ECT2 isoform X1 [Brassica rapa]	PREDICTED: Brassica rapa YTH domain-containing protein ECT2 (LOC103853183), transcript variant X5, mRNA;PREDICTED: Brassica rapa YTH domain-containing protein ECT2 (LOC103853183), transcript variant X4, mRNA;PREDICTED: Brassica rapa YTH domain-containing protein ECT2 (LOC103853183), transcript variant X3, mRNA;PREDICTED: Brassica rapa YTH domain-containing protein ECT2 (LOC103853183), transcript …
117128261	5744	93.8654	24.2149	-1.9547	6.58018e-06	Down	7.49821e-07	LOC117128261	XP_033145242.1//uncharacterized protein LOC117133347 [Brassica rapa]	PREDICTED: Brassica rapa uncharacterized LOC117128261 (LOC117128261), ncRNA
103831878	1775	10725.8	2768.23	-1.95406	1.48024e-09	Down	1.13949e-10	LOC103831878	KAF3534316.1//hypothetical protein DY000_02036528 [Brassica cretica]	PREDICTED: Brassica rapa catalase-2 (LOC103831878), transcript variant X1, mRNA;PREDICTED: Brassica rapa catalase-2 (LOC103831878), transcript variant X2, mRNA;PREDICTED: Brassica rapa catalase-2 (LOC103831878), transcript variant X4, mRNA;PREDICTED: Brassica rapa catalase-2 (LOC103831878), transcript variant X3, mRNA
103865453	708	378.629	97.7674	-1.95336	1.93749e-10	Down	1.39182e-11	LOC103865453	XP_009141486.1//uncharacterized protein LOC103865453 [Brassica rapa]	PREDICTED: Brassica rapa uncharacterized LOC103865453 (LOC103865453), mRNA
103870105	2962	335.663	86.7408	-1.95223	1.66252e-12	Down	1.02412e-13	LOC103870105	XP_009146464.1//inactive protein kinase SELMODRAFT_444075 [Brassica rapa]	PREDICTED: Brassica rapa inactive protein kinase SELMODRAFT_444075 (LOC103870105), transcript variant X2, mRNA;PREDICTED: Brassica rapa inactive protein kinase SELMODRAFT_444075 (LOC103870105), transcript variant X1, mRNA
103841963	1687	71.069	18.366	-1.95219	0.000827619	Down	0.000133333	LOC103841963	XP_009116803.1//SKP1-like protein 21 [Brassica rapa]	PREDICTED: Brassica rapa SKP1-like protein 21 (LOC103841963), transcript variant X2, mRNA;PREDICTED: Brassica rapa SKP1-like protein 21 (LOC103841963), transcript variant X1, mRNA
103873008	2260	1302	337.285	-1.94869	4.62825e-15	Down	2.3958e-16	LOC103873008	XP_009149685.1//uncharacterized protein LOC103873008 [Brassica rapa]	PREDICTED: Brassica rapa uncharacterized LOC103873008 (LOC103873008), mRNA
103869721	2150	940.736	243.733	-1.94849	7.29562e-14	Down	4.09158e-15	LOC103869721	XP_009146046.1//protein high chlorophyll fluorescent 107 [Brassica rapa]	PREDICTED: Brassica rapa protein high chlorophyll fluorescent 107 (LOC103869721), transcript variant X2, misc_RNA;PREDICTED: Brassica rapa protein high chlorophyll fluorescent 107 (LOC103869721), transcript variant X1, mRNA
117129192	1237	172.985	44.8758	-1.94664	1.2951e-09	Down	9.91795e-11	LOC117129192	KAF3535440.1//hypothetical protein F2Q69_00022177 [Brassica cretica];XP_022547752.1//uncharacterized protein LOC111200724 [Brassica napus];XP_009121494.1//uncharacterized protein LOC103846336 [Brassica rapa]	PREDICTED: Brassica rapa uncharacterized LOC117129192 (LOC117129192), ncRNA
103827946	1977	106.958	27.8123	-1.94326	8.19641e-05	Down	1.09283e-05	LOC103827946	XP_009101757.1//VAN3-binding protein [Brassica rapa]	PREDICTED: Brassica rapa VAN3-binding protein (LOC103827946), mRNA
103829610	3669	249.943	65.021	-1.94262	9.55838e-10	Down	7.24853e-11	LOC103829610	XP_009103570.2//protein NLP2 [Brassica rapa]	PREDICTED: Brassica rapa protein NLP2 (LOC103829610), transcript variant X4, mRNA;PREDICTED: Brassica rapa protein NLP2 (LOC103829610), transcript variant X3, mRNA;PREDICTED: Brassica rapa protein NLP2 (LOC103829610), transcript variant X2, mRNA;PREDICTED: Brassica rapa protein NLP2 (LOC103829610), transcript variant X1, mRNA;PREDICTED: Brassica rapa protein NLP2 (LOC103829610), transcript varian…
103870677	1238	674.891	175.852	-1.94029	6.41296e-13	Down	3.82733e-14	LOC103870677	XP_009147084.1//uncharacterized protein LOC103870677 [Brassica rapa]	PREDICTED: Brassica rapa uncharacterized LOC103870677 (LOC103870677), mRNA
103848699	1939	84.9302	22.1536	-1.93873	1.76033e-05	Down	2.12181e-06	LOC103848699	KAF3611046.1//hypothetical protein DY000_02049486 [Brassica cretica]	PREDICTED: Brassica rapa cyclin-dependent kinase F-4-like (LOC103848699), transcript variant X2, misc_RNA;PREDICTED: Brassica rapa cyclin-dependent kinase F-4-like (LOC103848699), transcript variant X1, mRNA
103838849	1407	500.151	130.693	-1.93618	1.91882e-06	Down	2.03564e-07	LOC103838849	XP_009113552.1//probable choline kinase 3 [Brassica rapa]	PREDICTED: Brassica rapa probable choline kinase 3 (LOC103838849), transcript variant X2, mRNA;PREDICTED: Brassica rapa probable choline kinase 3 (LOC103838849), transcript variant X1, mRNA
103843258	2047	464.416	121.493	-1.93455	7.04227e-13	Down	4.2198e-14	LOC103843258	RID52124.1//hypothetical protein BRARA_H02745 [Brassica rapa]	PREDICTED: Brassica rapa lipase (LOC103843258), mRNA
103846121	2497	525.821	137.628	-1.9338	2.95666e-16	Down	1.43829e-17	LOC103846121	XP_009121284.1//uncharacterized protein LOC103846121 [Brassica rapa]	PREDICTED: Brassica rapa uncharacterized LOC103846121 (LOC103846121), mRNA
103841706	1558	1814.15	475.019	-1.93323	1.66227e-14	Down	8.90152e-16	LOC103841706	XP_009116504.1//basic leucine zipper 61 [Brassica rapa]	PREDICTED: Brassica rapa basic leucine zipper 61 (LOC103841706), mRNA
103872982	1089	497.89	130.49	-1.93189	3.9987e-16	Down	1.96546e-17	LOC103872982	XP_013633118.1//PREDICTED: uncharacterized protein LOC106338764 [Brassica oleracea var. oleracea];XP_009149662.2//uncharacterized protein LOC103872982 [Brassica rapa]	PREDICTED: Brassica rapa bidirectional sugar transporter SWEET1 (LOC103872982), transcript variant X1, mRNA;PREDICTED: Brassica rapa bidirectional sugar transporter SWEET1 (LOC103872982), transcript variant X2, misc_RNA
103832917	1580	307.652	80.6625	-1.93133	1.44579e-12	Down	8.85603e-14	LOC103832917	XP_009107277.1//probable carboxylesterase 4, mitochondrial [Brassica rapa]	PREDICTED: Brassica rapa probable carboxylesterase 4, mitochondrial (LOC103832917), mRNA
103862557	1669	94.4423	24.7666	-1.93104	0.000281522	Down	4.13248e-05	LOC103862557	KCW83228.1//hypothetical protein EUGRSUZ_B00168 [Eucalyptus grandis]	PREDICTED: Brassica rapa probable pectate lyase 18 (LOC103862557), mRNA
103858015	1489	551.551	144.655	-1.93088	3.56396e-05	Down	4.48962e-06	LOC103858015	XP_009133535.2//basic leucine zipper 34 [Brassica rapa]	PREDICTED: Brassica rapa basic leucine zipper 34 (LOC103858015), mRNA
103865870	1145	441.283	116.403	-1.92257	4.71106e-07	Down	4.63748e-08	LOC103865870	XP_009141977.1//haloacid dehalogenase-like hydrolase domain-containing protein 3 [Brassica rapa]	PREDICTED: Brassica rapa haloacid dehalogenase-like hydrolase domain-containing protein 3 (LOC103865870), transcript variant X1, mRNA;PREDICTED: Brassica rapa haloacid dehalogenase-like hydrolase domain-containing protein 3 (LOC103865870), transcript variant X2, mRNA
103834815	1956	102.047	26.9275	-1.92208	0.000203876	Down	2.91278e-05	LOC103834815	XP_009109149.1//protein IQ-DOMAIN 1 isoform X1 [Brassica rapa];CDY39505.1//BnaA01g24830D [Brassica napus];XP_009109160.1//protein IQ-DOMAIN 1 isoform X2 [Brassica rapa]	PREDICTED: Brassica rapa protein IQ-DOMAIN 1 (LOC103834815), transcript variant X6, mRNA;PREDICTED: Brassica rapa protein IQ-DOMAIN 1 (LOC103834815), transcript variant X4, mRNA;PREDICTED: Brassica rapa protein IQ-DOMAIN 1 (LOC103834815), transcript variant X2, mRNA;PREDICTED: Brassica rapa protein IQ-DOMAIN 1 (LOC103834815), transcript variant X5, mRNA;PREDICTED: Brassica rapa protein IQ-DOMAIN …
103865809	1125	247.166	65.2373	-1.92171	1.75428e-11	Down	1.16107e-12	LOC103865809	XP_009141908.1//uncharacterized serine-rich protein C215.13 [Brassica rapa]	PREDICTED: Brassica rapa uncharacterized serine-rich protein C215.13 (LOC103865809), mRNA
103845200	1476	4574.76	1208.83	-1.92009	1.94625e-14	Down	1.0469e-15	LOC103845200	XP_009120283.1//zinc finger protein CONSTANS-LIKE 5 [Brassica rapa]	PREDICTED: Brassica rapa zinc finger protein CONSTANS-LIKE 5 (LOC103845200), mRNA
103851215	833	670.892	177.522	-1.91808	8.95614e-15	Down	4.7125e-16	LOC103851215	XP_009126307.2//uncharacterized protein LOC103851215 [Brassica rapa]	PREDICTED: Brassica rapa uncharacterized LOC103851215 (LOC103851215), mRNA
103840863	3906	202.031	53.4704	-1.91776	0.000401378	Down	6.06517e-05	LOC103840863	XP_009115636.2//protein SPA1-RELATED 3 isoform X1 [Brassica rapa];XP_018510013.2//protein SPA1-RELATED 3 isoform X2 [Brassica rapa]	PREDICTED: Brassica rapa protein SPA1-RELATED 3 (LOC103840863), transcript variant X2, mRNA;PREDICTED: Brassica rapa protein SPA1-RELATED 3 (LOC103840863), transcript variant X1, mRNA
103857059	1614	354.864	93.9238	-1.9177	7.65669e-09	Down	6.27581e-10	LOC103857059	XP_009132456.2//UDP-glycosyltransferase 79B6-like [Brassica rapa]	PREDICTED: Brassica rapa UDP-glycosyltransferase 79B6-like (LOC103857059), mRNA
103875212	1180	1819.09	481.604	-1.91729	6.17866e-21	Down	2.36995e-22	LOC103875212	XP_009151953.1//cytochrome P450 709B3 [Brassica rapa]	PREDICTED: Brassica rapa cytochrome P450 709B3 (LOC103875212), transcript variant X2, mRNA;PREDICTED: Brassica rapa cytochrome P450 709B3 (LOC103875212), transcript variant X1, mRNA
103851057	996	335.434	88.8348	-1.91683	2.37571e-06	Down	2.55074e-07	LOC103851057	KAF3534127.1//hypothetical protein DY000_02036807 [Brassica cretica]	PREDICTED: Brassica rapa uncharacterized LOC103851057 (LOC103851057), mRNA
103829663	784	2182.14	579.429	-1.91304	3.16654e-19	Down	1.31081e-20	LOC103829663	XP_009103596.1//uncharacterized protein LOC103829663 [Brassica rapa]	PREDICTED: Brassica rapa uncharacterized LOC103829663 (LOC103829663), mRNA
103871448	3488	136.95	36.3817	-1.91236	9.48384e-05	Down	1.28015e-05	LOC103871448	XP_009147947.1//4-substituted benzoates-glutamate ligase GH3.12 [Brassica rapa]	PREDICTED: Brassica rapa 4-substituted benzoates-glutamate ligase GH3.12 (LOC103871448), mRNA
103841610	1350	225.836	60.0361	-1.91138	7.93282e-09	Down	6.51059e-10	LOC103841610	XP_009116409.1//two-component response regulator ARR9 isoform X1 [Brassica rapa]	PREDICTED: Brassica rapa two-component response regulator ARR9 (LOC103841610), transcript variant X2, mRNA;PREDICTED: Brassica rapa two-component response regulator ARR9 (LOC103841610), transcript variant X1, mRNA
103828156	1457	1244.32	331.152	-1.90979	1.10545e-10	Down	7.78491e-12	LOC103828156	XP_009102003.1//uncharacterized protein LOC103828156 [Brassica rapa]	PREDICTED: Brassica rapa uncharacterized LOC103828156 (LOC103828156), mRNA
103864271	4664	127.021	33.8057	-1.90972	0.000130607	Down	1.80823e-05	LOC103864271	XP_033128096.1//uncharacterized protein LOC103828318 [Brassica rapa]	PREDICTED: Brassica rapa uncharacterized LOC103864271 (LOC103864271), mRNA
103870623	1776	231.447	61.599	-1.9097	4.54318e-09	Down	3.65358e-10	LOC103870623	XP_009147013.1//probable ADP-ribosylation factor GTPase-activating protein AGD11 [Brassica rapa]	PREDICTED: Brassica rapa probable ADP-ribosylation factor GTPase-activating protein AGD11 (LOC103870623), transcript variant X1, mRNA;PREDICTED: Brassica rapa probable ADP-ribosylation factor GTPase-activating protein AGD11 (LOC103870623), transcript variant X2, mRNA
103835786	1729	1209.41	322.004	-1.90915	2.11328e-17	Down	9.67187e-19	LOC103835786	XP_009110218.1//probable serine/threonine-protein kinase PBL21 [Brassica rapa]	PREDICTED: Brassica rapa probable serine/threonine-protein kinase PBL21 (LOC103835786), transcript variant X1, mRNA;PREDICTED: Brassica rapa probable serine/threonine-protein kinase PBL21 (LOC103835786), transcript variant X2, mRNA
103842113	2656	142.684	37.9939	-1.90898	8.90044e-08	Down	8.12323e-09	LOC103842113	VDC77476.1//unnamed protein product, partial [Brassica rapa]	PREDICTED: Brassica rapa pentatricopeptide repeat-containing protein At3g14330 (LOC103842113), mRNA
103829507	2344	1565	416.865	-1.90851	2.55046e-20	Down	9.98674e-22	LOC103829507	XP_009103425.1//BTB/POZ domain-containing protein SR1IP1 [Brassica rapa]	PREDICTED: Brassica rapa BTB/POZ domain-containing protein SR1IP1 (LOC103829507), mRNA
103860690	3236	72.0231	19.2148	-1.90624	0.000241693	Down	3.49629e-05	LOC103860690	XP_009136588.1//SPX domain-containing membrane protein At4g22990 isoform X1 [Brassica rapa];XP_009136606.1//SPX domain-containing membrane protein At4g22990 isoform X2 [Brassica rapa]	PREDICTED: Brassica rapa SPX domain-containing membrane protein At4g22990 (LOC103860690), transcript variant X3, mRNA;PREDICTED: Brassica rapa SPX domain-containing membrane protein At4g22990 (LOC103860690), transcript variant X5, mRNA;PREDICTED: Brassica rapa SPX domain-containing membrane protein At4g22990 (LOC103860690), transcript variant X1, mRNA;PREDICTED: Brassica rapa SPX domain-containin…
103829712	2208	260.223	69.4704	-1.90528	6.89555e-12	Down	4.4223e-13	LOC103829712	XP_009103651.2//protein UPSTREAM OF FLC [Brassica rapa]	PREDICTED: Brassica rapa protein UPSTREAM OF FLC (LOC103829712), transcript variant X1, mRNA;PREDICTED: Brassica rapa protein UPSTREAM OF FLC (LOC103829712), transcript variant X3, mRNA;PREDICTED: Brassica rapa protein UPSTREAM OF FLC (LOC103829712), transcript variant X2, mRNA
103852379	6972	475.209	126.882	-1.90507	1.60742e-10	Down	1.14742e-11	LOC103852379	RID74614.1//hypothetical protein BRARA_B01702 [Brassica rapa]	PREDICTED: Brassica rapa uncharacterized LOC103852379 (LOC103852379), ncRNA
103835872	1254	671.084	179.397	-1.90334	1.99645e-18	Down	8.63693e-20	LOC103835872	XP_009110306.1//transcription factor MYB1R1 [Brassica rapa]	PREDICTED: Brassica rapa transcription factor MYB1R1 (LOC103835872), mRNA
103828085	1504	153.775	41.1348	-1.90239	7.41255e-08	Down	6.70797e-09	LOC103828085	XP_013704824.1//auxin-induced protein X15, partial [Brassica napus]	PREDICTED: Brassica rapa auxin-induced protein X15 (LOC103828085), mRNA
103837063	1225	6325.05	1692.23	-1.90215	8.73164e-15	Down	4.58739e-16	LOC103837063	XP_009111635.1//ribosome-binding factor PSRP1, chloroplastic [Brassica rapa]	PREDICTED: Brassica rapa ribosome-binding factor PSRP1, chloroplastic (LOC103837063), mRNA
103834719	2131	603.465	161.568	-1.90113	6.53498e-14	Down	3.64758e-15	LOC103834719	XP_009109043.1//glucan endo-1,3-beta-glucosidase 12 [Brassica rapa]	PREDICTED: Brassica rapa glucan endo-1,3-beta-glucosidase 12 (LOC103834719), mRNA
103831088	1370	449.145	120.296	-1.9006	3.84766e-13	Down	2.26351e-14	LOC103831088	XP_009105189.1//uncharacterized oxidoreductase At4g09670 [Brassica rapa]	PREDICTED: Brassica rapa uncharacterized oxidoreductase At4g09670 (LOC103831088), mRNA
103830868	2281	4512.89	1210.24	-1.89876	1.55984e-19	Down	6.36143e-21	LOC103830868	XP_009104930.1//auxin efflux carrier component 3 [Brassica rapa]	PREDICTED: Brassica rapa auxin efflux carrier component 3 (LOC103830868), mRNA
103855431	1573	179.478	48.1463	-1.89831	1.90727e-09	Down	1.48145e-10	LOC103855431	XP_009130665.1//uncharacterized protein LOC103855431 isoform X2 [Brassica rapa];XP_009130664.2//uncharacterized protein LOC103855431 isoform X1 [Brassica rapa]	PREDICTED: Brassica rapa uncharacterized LOC103855431 (LOC103855431), transcript variant X2, mRNA;PREDICTED: Brassica rapa uncharacterized LOC103855431 (LOC103855431), transcript variant X1, mRNA
103852587	1393	202.72	54.4517	-1.89644	9.44498e-06	Down	1.09515e-06	LOC103852587	VDC88098.1//unnamed protein product [Brassica rapa]	PREDICTED: Brassica rapa expansin-A1 (LOC103852587), mRNA
103832487	1454	3106.02	836.093	-1.89333	1.10281e-08	Down	9.14504e-10	LOC103832487	XP_009106748.1//F-box/kelch-repeat protein At1g80440 [Brassica rapa]	PREDICTED: Brassica rapa F-box/kelch-repeat protein At1g80440 (LOC103832487), mRNA
103862880	2011	80.1505	21.6016	-1.89158	0.00079788	Down	0.000128181	LOC103862880	XP_009138834.1//uncharacterized protein LOC103862880 [Brassica rapa]	PREDICTED: Brassica rapa uncharacterized LOC103862880 (LOC103862880), mRNA
103846290	417	11536.4	3114.25	-1.88924	2.77437e-08	Down	2.39529e-09	LOC103846290	NP_001288919.1//light-regulated protein-like [Brassica rapa]	Brassica rapa light-regulated protein-like (LOC103846290), mRNA
103847503	1822	674.864	182.231	-1.88883	5.18293e-18	Down	2.29471e-19	LOC103847503	XP_009122845.1//auxin transporter-like protein 1 isoform X2 [Brassica rapa];XP_022568857.1//auxin transporter-like protein 1 isoform X1 [Brassica napus];XP_009122843.1//auxin transporter-like protein 1 isoform X1 [Brassica rapa]	PREDICTED: Brassica rapa auxin transporter-like protein 1 (LOC103847503), transcript variant X2, mRNA;PREDICTED: Brassica rapa auxin transporter-like protein 1 (LOC103847503), transcript variant X1, mRNA;PREDICTED: Brassica rapa auxin transporter-like protein 1 (LOC103847503), transcript variant X3, mRNA
103827552	818	90.4563	24.4566	-1.887	7.77187e-05	Down	1.03035e-05	LOC103827552	XP_009101313.1//uncharacterized protein LOC103827552 [Brassica rapa]	PREDICTED: Brassica rapa uncharacterized LOC103827552 (LOC103827552), mRNA
103853954	1076	116.117	31.3945	-1.887	1.20422e-06	Down	1.24736e-07	LOC103853954	NA	PREDICTED: Brassica rapa uncharacterized LOC103853954 (LOC103853954), transcript variant X2, ncRNA;PREDICTED: Brassica rapa uncharacterized LOC103853954 (LOC103853954), transcript variant X1, ncRNA
103845660	890	411.569	111.409	-1.88527	9.37727e-07	Down	9.55574e-08	LOC103845660	XP_009120792.1//germin-like protein 1 [Brassica rapa]	PREDICTED: Brassica rapa germin-like protein 1 (LOC103845660), mRNA
103829551	2236	113.374	30.6932	-1.8851	9.3685e-07	Down	9.5443e-08	LOC103829551	XP_009103467.1//dof zinc finger protein DOF5.8 [Brassica rapa]	PREDICTED: Brassica rapa dof zinc finger protein DOF5.8 (LOC103829551), mRNA
103835890	985	735.401	199.209	-1.88425	4.0276e-13	Down	2.37366e-14	LOC103835890	XP_033132685.1//PLASMODESMATA CALLOSE-BINDING PROTEIN 3 isoform X3 [Brassica rapa];XP_033132684.1//PLASMODESMATA CALLOSE-BINDING PROTEIN 3 isoform X1 [Brassica rapa];XP_009110328.2//PLASMODESMATA CALLOSE-BINDING PROTEIN 3 isoform X2 [Brassica rapa]	PREDICTED: Brassica rapa PLASMODESMATA CALLOSE-BINDING PROTEIN 3 (LOC103835890), transcript variant X3, mRNA;PREDICTED: Brassica rapa PLASMODESMATA CALLOSE-BINDING PROTEIN 3 (LOC103835890), transcript variant X1, mRNA;PREDICTED: Brassica rapa PLASMODESMATA CALLOSE-BINDING PROTEIN 3 (LOC103835890), transcript variant X2, mRNA
103857933	2158	78.3109	21.2167	-1.88402	0.000345337	Down	5.14931e-05	LOC103857933	VDC80281.1//unnamed protein product [Brassica rapa];XP_009133434.2//protein NRT1/ PTR FAMILY 5.1 isoform X1 [Brassica rapa]	PREDICTED: Brassica rapa protein NRT1/ PTR FAMILY 5.1 (LOC103857933), transcript variant X3, mRNA;PREDICTED: Brassica rapa protein NRT1/ PTR FAMILY 5.1 (LOC103857933), transcript variant X2, mRNA;PREDICTED: Brassica rapa protein NRT1/ PTR FAMILY 5.1 (LOC103857933), transcript variant X1, mRNA
103869594	983	111.171	30.1288	-1.88357	0.000520548	Down	8.06159e-05	LOC103869594	XP_009145923.1//uncharacterized protein LOC103869594 [Brassica rapa]	PREDICTED: Brassica rapa uncharacterized LOC103869594 (LOC103869594), mRNA
103836893	1783	834.807	226.401	-1.88256	7.56414e-17	Down	3.56472e-18	LOC103836893	XP_009111449.1//probable serine/threonine-protein kinase At1g01540 isoform X1 [Brassica rapa];XP_009111450.1//probable serine/threonine-protein kinase At1g01540 isoform X2 [Brassica rapa]	PREDICTED: Brassica rapa probable serine/threonine-protein kinase At1g01540 (LOC103836893), transcript variant X1, mRNA;PREDICTED: Brassica rapa probable serine/threonine-protein kinase At1g01540 (LOC103836893), transcript variant X2, mRNA
103874651	1768	129.203	35.1408	-1.87841	2.40741e-05	Down	2.95504e-06	LOC103874651	XP_009151332.1//post-GPI attachment to proteins factor 3 isoform X1 [Brassica rapa]	PREDICTED: Brassica rapa post-GPI attachment to proteins factor 3 (LOC103874651), transcript variant X2, mRNA;PREDICTED: Brassica rapa post-GPI attachment to proteins factor 3 (LOC103874651), transcript variant X1, mRNA
103850763	934	367.893	100.147	-1.87717	6.00563e-11	Down	4.14452e-12	LOC103850763	XP_013679061.1//transcription factor HY5 [Brassica napus];XP_033141612.1//transcription factor HY5 isoform X2 [Brassica rapa]	PREDICTED: Brassica rapa transcription factor HY5 (LOC103850763), transcript variant X1, mRNA;PREDICTED: Brassica rapa transcription factor HY5 (LOC103850763), transcript variant X2, mRNA
103828934	3274	874.257	238.102	-1.87647	6.53498e-14	Down	3.64726e-15	LOC103828934	XP_033130691.1//probable LRR receptor-like serine/threonine-protein kinase At1g29720 isoform X2 [Brassica rapa];RID52971.1//hypothetical protein BRARA_G00399 [Brassica rapa];XP_013731559.1//probable LRR receptor-like serine/threonine-protein kinase At1g29720 [Brassica napus];XP_006305912.1//probable LRR receptor-like serine/threonine-protein kinase At1g29720 isoform X1 [Capsella rubella];XP_03313…	PREDICTED: Brassica rapa probable LRR receptor-like serine/threonine-protein kinase At1g29720 (LOC103828934), transcript variant X2, mRNA;PREDICTED: Brassica rapa probable LRR receptor-like serine/threonine-protein kinase At1g29720 (LOC103828934), transcript variant X1, mRNA
103864386	1447	124.653	33.9988	-1.87436	1.51818e-05	Down	1.81051e-06	LOC103864386	XP_009140388.1//transcription factor NAI1 [Brassica rapa]	PREDICTED: Brassica rapa transcription factor NAI1 (LOC103864386), transcript variant X2, mRNA;PREDICTED: Brassica rapa transcription factor NAI1 (LOC103864386), transcript variant X1, mRNA
103864669	8082	157.366	42.9738	-1.8726	1.79496e-07	Down	1.68559e-08	LOC103864669	XP_009140676.1//BAHD acyltransferase At3g29680-like isoform X2 [Brassica rapa]	PREDICTED: Brassica rapa BAHD acyltransferase At3g29680-like (LOC103864669), transcript variant X2, mRNA;PREDICTED: Brassica rapa BAHD acyltransferase At3g29680-like (LOC103864669), transcript variant X1, mRNA
103830060	2922	175.435	47.9295	-1.87195	2.3593e-08	Down	2.01744e-09	LOC103830060	XP_009104013.2//cytochrome P450 94B3 [Brassica rapa]	PREDICTED: Brassica rapa cytochrome P450 94B3 (LOC103830060), mRNA
103863917	1344	255.638	69.842	-1.87194	7.98768e-07	Down	8.05241e-08	LOC103863917	XP_009139926.1//pathogen-associated molecular patterns-induced protein A70 [Brassica rapa]	PREDICTED: Brassica rapa pathogen-associated molecular patterns-induced protein A70 (LOC103863917), mRNA
103873950	1675	387.517	105.973	-1.87056	8.09755e-11	Down	5.6486e-12	TGA2	XP_018515521.1//transcription factor TGA1 isoform X1 [Brassica rapa]	PREDICTED: Brassica rapa transcription factor TGA1 (TGA2), transcript variant X2, mRNA;PREDICTED: Brassica rapa transcription factor TGA1 (TGA2), transcript variant X3, mRNA;PREDICTED: Brassica rapa transcription factor TGA1 (TGA2), transcript variant X4, mRNA;PREDICTED: Brassica rapa transcription factor TGA1 (TGA2), transcript variant X1, mRNA
103856371	1032	630.347	172.424	-1.87019	2.72399e-10	Down	1.98149e-11	LOC103856371	XP_009131727.1//uncharacterized protein LOC103856371 [Brassica rapa]	PREDICTED: Brassica rapa uncharacterized LOC103856371 (LOC103856371), mRNA
103830594	2248	1182.49	323.537	-1.86983	1.8638e-15	Down	9.45912e-17	LOC103830594	XP_009104654.2//trihelix transcription factor GT-2 [Brassica rapa]	PREDICTED: Brassica rapa trihelix transcription factor GT-2 (LOC103830594), mRNA
103842641	3230	486.694	133.163	-1.86983	6.63741e-10	Down	4.98389e-11	LOC103842641	XP_009117541.1//inactive protein kinase SELMODRAFT_444075 [Brassica rapa]	PREDICTED: Brassica rapa inactive protein kinase SELMODRAFT_444075 (LOC103842641), transcript variant X2, mRNA;PREDICTED: Brassica rapa inactive protein kinase SELMODRAFT_444075 (LOC103842641), transcript variant X1, mRNA
103833513	6662	144.395	39.5595	-1.86793	0.000241974	Down	3.50165e-05	LOC103833513	XP_009107847.1//UDP-glycosyltransferase 75D1 isoform X2 [Brassica rapa];XP_009107846.1//UDP-glycosyltransferase 75D1 isoform X1 [Brassica rapa]	PREDICTED: Brassica rapa UDP-glycosyltransferase 75D1 (LOC103833513), transcript variant X3, mRNA;PREDICTED: Brassica rapa UDP-glycosyltransferase 75D1 (LOC103833513), transcript variant X2, misc_RNA;PREDICTED: Brassica rapa UDP-glycosyltransferase 75D1 (LOC103833513), transcript variant X1, mRNA
103863915	2948	343.873	94.2514	-1.86729	3.30874e-12	Down	2.07524e-13	LOC103863915	XP_009139922.1//zinc-finger homeodomain protein 10 [Brassica rapa]	PREDICTED: Brassica rapa zinc-finger homeodomain protein 10 (LOC103863915), mRNA
103840966	1010	93.4562	25.6197	-1.86704	0.000143659	Down	2.0008e-05	LOC103840966	XP_033137096.1//cyclin-dependent kinase inhibitor 2 isoform X1 [Brassica rapa];XP_009115727.1//cyclin-dependent kinase inhibitor 2 isoform X2 [Brassica rapa]	PREDICTED: Brassica rapa cyclin-dependent kinase inhibitor 2 (LOC103840966), transcript variant X2, mRNA;PREDICTED: Brassica rapa cyclin-dependent kinase inhibitor 2 (LOC103840966), transcript variant X1, mRNA
103854916	1855	641.269	175.844	-1.86663	5.37796e-10	Down	4.00523e-11	LOC103854916	XP_009130134.1//transcription factor BIM1 [Brassica rapa]	PREDICTED: Brassica rapa transcription factor BIM1 (LOC103854916), mRNA
103834108	1776	2323.27	637.226	-1.86628	1.17522e-08	Down	9.77056e-10	LOC103834108	XP_009108415.1//uncharacterized protein LOC103834108 isoform X1 [Brassica rapa]	PREDICTED: Brassica rapa uncharacterized LOC103834108 (LOC103834108), transcript variant X1, mRNA;PREDICTED: Brassica rapa uncharacterized LOC103834108 (LOC103834108), transcript variant X2, mRNA
103847440	1309	322.796	88.565	-1.86581	0.000498514	Down	7.69378e-05	LOC103847440	KAF2575103.1//hypothetical protein F2Q70_00006864 [Brassica cretica]	PREDICTED: Brassica rapa short-chain dehydrogenase TIC 32 A, chloroplastic (LOC103847440), mRNA
103869981	3310	211.774	58.2069	-1.86326	0.000110263	Down	1.50423e-05	LOC103869981	XP_018514639.2//probable leucine-rich repeat receptor-like serine/threonine-protein kinase At3g14840 isoform X2 [Brassica rapa];XP_033148645.1//probable leucine-rich repeat receptor-like serine/threonine-protein kinase At3g14840 isoform X1 [Brassica rapa]	PREDICTED: Brassica rapa probable leucine-rich repeat receptor-like serine/threonine-protein kinase At3g14840 (LOC103869981), transcript variant X1, mRNA;PREDICTED: Brassica rapa probable leucine-rich repeat receptor-like serine/threonine-protein kinase At3g14840 (LOC103869981), transcript variant X2, mRNA
103835168	1408	940.914	258.65	-1.86306	3.70844e-20	Down	1.46594e-21	LOC103835168	XP_009109534.1//PI-PLC X-box domain-containing protein DDB_G0293730 [Brassica rapa]	PREDICTED: Brassica rapa PI-PLC X-box domain-containing protein DDB_G0293730 (LOC103835168), mRNA
103869869	1088	600.47	166.044	-1.85452	8.76108e-06	Down	1.01282e-06	LOC103869869	XP_009146194.1//uncharacterized protein LOC103869869 [Brassica rapa]	PREDICTED: Brassica rapa uncharacterized LOC103869869 (LOC103869869), transcript variant X1, mRNA;PREDICTED: Brassica rapa uncharacterized LOC103869869 (LOC103869869), transcript variant X2, mRNA
103863524	2176	320.732	88.7609	-1.85337	3.68907e-10	Down	2.71498e-11	LOC103863524	XP_009139603.1//uncharacterized protein LOC103863524 [Brassica rapa]	PREDICTED: Brassica rapa uncharacterized LOC103863524 (LOC103863524), transcript variant X1, mRNA;PREDICTED: Brassica rapa uncharacterized LOC103863524 (LOC103863524), transcript variant X2, mRNA
103871544	930	131.037	36.2988	-1.85198	0.000142296	Down	1.9803e-05	LOC103871544	VDC65172.1//unnamed protein product, partial [Brassica rapa]	PREDICTED: Brassica rapa uncharacterized LOC103871544 (LOC103871544), mRNA
103848509	1813	249.254	69.0817	-1.85124	5.97384e-10	Down	4.46812e-11	LOC103848509	RID62461.1//hypothetical protein BRARA_E01534 [Brassica rapa];XP_009123651.1//uncharacterized protein LOC103848509 isoform X2 [Brassica rapa];XP_009123650.1//uncharacterized protein LOC103848509 isoform X1 [Brassica rapa]	PREDICTED: Brassica rapa uncharacterized LOC103848509 (LOC103848509), transcript variant X3, mRNA;PREDICTED: Brassica rapa uncharacterized LOC103848509 (LOC103848509), transcript variant X2, mRNA;PREDICTED: Brassica rapa uncharacterized LOC103848509 (LOC103848509), transcript variant X1, mRNA
103865507	1479	896.495	248.506	-1.85102	4.32066e-11	Down	2.94831e-12	LOC103865507	XP_009141553.1//transcription termination factor MTEF1, chloroplastic isoform X2 [Brassica rapa];XP_009141551.1//transcription termination factor MTEF1, chloroplastic isoform X1 [Brassica rapa]	PREDICTED: Brassica rapa transcription termination factor MTEF1, chloroplastic (LOC103865507), transcript variant X1, mRNA;PREDICTED: Brassica rapa transcription termination factor MTEF1, chloroplastic (LOC103865507), transcript variant X2, mRNA
103832914	1928	100.531	27.8804	-1.85032	2.79263e-05	Down	3.46362e-06	LOC103832914	XP_009107271.1//uncharacterized protein LOC103832914 [Brassica rapa]	PREDICTED: Brassica rapa uncharacterized LOC103832914 (LOC103832914), mRNA
103862722	1370	293.246	81.393	-1.84913	8.47484e-06	Down	9.78144e-07	LOC103862722	VDD09995.1//unnamed protein product [Brassica rapa]	PREDICTED: Brassica rapa protein MARD1 (LOC103862722), mRNA
103874124	1443	204.003	56.7778	-1.84519	2.88317e-07	Down	2.76513e-08	LOC103874124	XP_009150790.1//probable E3 ubiquitin-protein ligase ATL44 [Brassica rapa]	PREDICTED: Brassica rapa probable E3 ubiquitin-protein ligase ATL44 (LOC103874124), mRNA
103834495	3402	110.542	30.775	-1.84476	6.49407e-06	Down	7.39316e-07	LOC103834495	XP_013698630.2//F-box/LRR-repeat protein 15-like [Brassica napus];XP_013656262.1//F-box/LRR-repeat protein 15 [Brassica napus]	PREDICTED: Brassica rapa F-box/LRR-repeat protein 15 (LOC103834495), transcript variant X2, mRNA;PREDICTED: Brassica rapa F-box/LRR-repeat protein 15 (LOC103834495), transcript variant X1, mRNA
103873128	1171	1663.95	463.714	-1.8433	5.02012e-12	Down	3.19009e-13	LOC103873128	VDD56764.1//unnamed protein product, partial [Brassica oleracea]	PREDICTED: Brassica rapa nuclear transcription factor Y subunit C-1 (LOC103873128), mRNA
103863585	870	370.756	103.374	-1.84259	2.195e-11	Down	1.46798e-12	LOC103863585	XP_009139582.1//CASP-like protein 2C1 [Brassica rapa]	PREDICTED: Brassica rapa CASP-like protein 2C1 (LOC103863585), mRNA
103834809	1099	265.072	73.9696	-1.84138	5.05226e-06	Down	5.64938e-07	LOC103834809	XP_009109141.1//stem-specific protein TSJT1 [Brassica rapa]	PREDICTED: Brassica rapa stem-specific protein TSJT1 (LOC103834809), mRNA
103842002	2687	113.756	31.7456	-1.84131	9.94235e-06	Down	1.15627e-06	ARF18-1	XP_009116845.1//auxin response factor 18 [Brassica rapa]	PREDICTED: Brassica rapa auxin response factor 18 (ARF18-1), mRNA
103847472	2096	303.601	84.8234	-1.83964	2.7345e-09	Down	2.16043e-10	LOC103847472	XP_009122801.1//amino acid transporter AVT1D [Brassica rapa]	PREDICTED: Brassica rapa amino acid transporter AVT1D (LOC103847472), mRNA
103835748	1539	271.566	75.9416	-1.83834	1.07747e-07	Down	9.89705e-09	LOC103835748	XP_009110186.1//F-box protein SKP2A [Brassica rapa]	PREDICTED: Brassica rapa F-box protein SKP2A (LOC103835748), mRNA
103859741	1543	934.642	261.369	-1.83833	1.58015e-20	Down	6.13679e-22	LOC103859741	XP_009135567.1//uncharacterized GPI-anchored protein At4g28100 [Brassica rapa]	PREDICTED: Brassica rapa uncharacterized GPI-anchored protein At4g28100 (LOC103859741), mRNA
103851693	3002	83.5805	23.394	-1.83703	0.000287684	Down	4.22983e-05	LOC103851693	XP_013713825.1//protein GLUTAMINE DUMPER 3-like [Brassica napus]	PREDICTED: Brassica rapa protein GLUTAMINE DUMPER 3 (LOC103851693), mRNA
103842173	3584	304.715	85.326	-1.8364	3.63347e-07	Down	3.52829e-08	LOC103842173	XP_009117042.1//molybdate transporter 1 [Brassica rapa]	PREDICTED: Brassica rapa molybdate transporter 1 (LOC103842173), mRNA
103871871	686	1719.93	481.818	-1.83579	5.53862e-12	Down	3.52697e-13	LOC103871871	XP_009148437.1//ferredoxin-1, chloroplastic [Brassica rapa]	PREDICTED: Brassica rapa ferredoxin-1, chloroplastic (LOC103871871), mRNA
103872950	2450	2084.21	583.89	-1.83573	2.79886e-17	Down	1.28767e-18	LOC103872950	XP_033129914.1//probable acyl-activating enzyme 1, peroxisomal isoform X1 [Brassica rapa]	PREDICTED: Brassica rapa probable acyl-activating enzyme 1, peroxisomal (LOC103872950), transcript variant X5, mRNA;PREDICTED: Brassica rapa probable acyl-activating enzyme 1, peroxisomal (LOC103872950), transcript variant X4, mRNA;PREDICTED: Brassica rapa probable acyl-activating enzyme 1, peroxisomal (LOC103872950), transcript variant X3, mRNA;PREDICTED: Brassica rapa probable acyl-activating e…
103857887	1820	144.883	40.6924	-1.83206	5.61198e-06	Down	6.31863e-07	LOC103857887	XP_009133390.1//proline transporter 1 [Brassica rapa]	PREDICTED: Brassica rapa proline transporter 1 (LOC103857887), mRNA
103829133	1385	205.095	57.7192	-1.82917	7.43019e-07	Down	7.47258e-08	LOC103829133	XP_009103047.1//zinc finger protein 7 [Brassica rapa]	PREDICTED: Brassica rapa zinc finger protein 7 (LOC103829133), mRNA
103865842	1815	116.74	32.8881	-1.82766	0.000860518	Down	0.000139184	LOC103865842	XP_009141944.1//squalene monooxygenase 1,1 [Brassica rapa]	PREDICTED: Brassica rapa squalene monooxygenase 1,1 (LOC103865842), mRNA
103830503	694	353.151	99.5246	-1.82716	1.23331e-07	Down	1.14008e-08	LOC103830503	XP_009104554.1//uncharacterized protein LOC103830503 [Brassica rapa]	PREDICTED: Brassica rapa uncharacterized LOC103830503 (LOC103830503), transcript variant X2, mRNA;PREDICTED: Brassica rapa uncharacterized LOC103830503 (LOC103830503), transcript variant X1, misc_RNA
103871770	2108	407.39	114.9	-1.82604	4.14525e-08	Down	3.66284e-09	LOC103871770	XP_009148305.2//pentatricopeptide repeat-containing protein At1g09900 [Brassica rapa]	PREDICTED: Brassica rapa pentatricopeptide repeat-containing protein At1g09900 (LOC103871770), mRNA
103835858	3755	111.087	31.333	-1.82594	2.43496e-06	Down	2.6176e-07	ARF19-1	XP_009110292.2//auxin response factor 19 [Brassica rapa]	PREDICTED: Brassica rapa auxin response factor 19 (ARF19-1), mRNA
103834140	2755	1010.23	285.072	-1.82528	2.60784e-18	Down	1.13584e-19	LOC103834140	XP_009108447.1//potassium transporter 9 [Brassica rapa]	PREDICTED: Brassica rapa potassium transporter 9 (LOC103834140), mRNA
103860437	899	1628.97	459.942	-1.82444	5.84561e-06	Down	6.59571e-07	LOC103860437	XP_009136285.1//CCG-binding protein 1 [Brassica rapa]	PREDICTED: Brassica rapa CCG-binding protein 1 (LOC103860437), mRNA
103863121	3135	107.026	30.2282	-1.82399	0.000370324	Down	5.55644e-05	LOC103863121	XP_009139122.1//probable methyltransferase PMT22 [Brassica rapa]	PREDICTED: Brassica rapa probable methyltransferase PMT22 (LOC103863121), mRNA
103863629	1568	186.03	52.573	-1.82314	1.39733e-05	Down	1.66081e-06	LOC103863629	VDC75165.1//unnamed protein product [Brassica rapa];XP_009139626.1//oxysterol-binding protein-related protein 4B [Brassica rapa]	PREDICTED: Brassica rapa oxysterol-binding protein-related protein 4B (LOC103863629), mRNA
103828713	1107	1317.98	372.564	-1.82277	8.32464e-11	Down	5.81588e-12	LOC103828713	XP_009102589.1//probable xyloglucan endotransglucosylase/hydrolase protein 16 [Brassica rapa]	PREDICTED: Brassica rapa probable xyloglucan endotransglucosylase/hydrolase protein 16 (LOC103828713), mRNA
103863498	1074	190.078	53.8158	-1.82049	6.59651e-07	Down	6.60248e-08	LOC103863498	XP_018513653.1//basic leucine zipper 24 [Brassica rapa];XP_033145724.1//non-functional pseudokinase ZED1 [Brassica rapa]	PREDICTED: Brassica rapa basic leucine zipper 24 (LOC103863498), transcript variant X1, mRNA;PREDICTED: Brassica rapa basic leucine zipper 24 (LOC103863498), transcript variant X3, mRNA;PREDICTED: Brassica rapa basic leucine zipper 24 (LOC103863498), transcript variant X2, mRNA
103869864	995	1165.07	330.157	-1.81919	1.66955e-07	Down	1.56159e-08	LOC103869864	XP_028051960.1//uncharacterized protein At4g06744-like [Camellia sinensis]	PREDICTED: Brassica rapa nuclear transcription factor Y subunit B-3 (LOC103869864), mRNA
103848844	1815	112.481	31.8833	-1.81881	2.42944e-05	Down	2.98402e-06	LOC103848844	VDC90488.1//unnamed protein product [Brassica rapa]	PREDICTED: Brassica rapa VAN3-binding protein (LOC103848844), mRNA
103846434	2087	126.407	35.8455	-1.81821	8.26865e-05	Down	1.10334e-05	LOC103846434	XP_009121602.1//peroxidase 56 [Brassica rapa]	PREDICTED: Brassica rapa peroxidase 56 (LOC103846434), mRNA
103844161	3471	178.395	50.7332	-1.81408	2.04039e-05	Down	2.48223e-06	LOC103844161	CDY49512.1//BnaC05g03240D [Brassica napus]	PREDICTED: Brassica rapa glutamate receptor 3.4 (LOC103844161), transcript variant X1, mRNA;PREDICTED: Brassica rapa glutamate receptor 3.4 (LOC103844161), transcript variant X2, mRNA;PREDICTED: Brassica rapa glutamate receptor 3.4 (LOC103844161), transcript variant X3, mRNA;PREDICTED: Brassica rapa glutamate receptor 3.4 (LOC103844161), transcript variant X4, mRNA
103835068	1232	114.524	32.5888	-1.8132	9.53514e-05	Down	1.28758e-05	LOC103835068	XP_033133145.1//uncharacterized protein LOC103835068 isoform X2 [Brassica rapa];XP_009109415.1//uncharacterized protein LOC103835068 isoform X1 [Brassica rapa]	PREDICTED: Brassica rapa uncharacterized LOC103835068 (LOC103835068), transcript variant X3, mRNA;PREDICTED: Brassica rapa uncharacterized LOC103835068 (LOC103835068), transcript variant X2, mRNA;PREDICTED: Brassica rapa uncharacterized LOC103835068 (LOC103835068), transcript variant X1, mRNA
117127593	2085	99.4009	28.3379	-1.81053	6.84158e-05	Down	8.96868e-06	LOC117127593	RID50686.1//hypothetical protein BRARA_H01394 [Brassica rapa];CDY23255.1//BnaA08g12910D [Brassica napus]	PREDICTED: Brassica rapa small nucleolar RNA snoR103 (LOC117127593), ncRNA
103831555	2053	429.878	122.606	-1.8099	3.06486e-10	Down	2.23598e-11	LOC103831555	XP_033130233.1//protein WVD2-like 7 isoform X2 [Brassica rapa];XP_009105685.1//protein WVD2-like 7 isoform X1 [Brassica rapa]	PREDICTED: Brassica rapa protein WVD2-like 7 (LOC103831555), transcript variant X3, mRNA;PREDICTED: Brassica rapa protein WVD2-like 7 (LOC103831555), transcript variant X2, mRNA;PREDICTED: Brassica rapa protein WVD2-like 7 (LOC103831555), transcript variant X1, mRNA
103839139	1077	75.7083	21.6077	-1.80891	0.000419281	Down	6.36812e-05	LOC103839139	XP_009113878.2//BOI-related E3 ubiquitin-protein ligase 1-like [Brassica rapa]	PREDICTED: Brassica rapa BOI-related E3 ubiquitin-protein ligase 1-like (LOC103839139), mRNA
103841959	2069	179.894	51.3625	-1.80836	2.89392e-08	Down	2.50082e-09	LOC103841959	VDC63155.1//unnamed protein product, partial [Brassica rapa]	PREDICTED: Brassica rapa UPF0187 protein At3g61320, chloroplastic (LOC103841959), mRNA
103875168	1296	302.519	86.3984	-1.80795	3.37025e-08	Down	2.9394e-09	LOC103875168	XP_013711709.2//WAT1-related protein At3g28100-like isoform X2 [Brassica napus];XP_033148851.1//WAT1-related protein At3g28100 isoform X4 [Brassica rapa];XP_018515505.1//WAT1-related protein At3g28100 isoform X6 [Brassica rapa];XP_009151895.1//WAT1-related protein At3g28100 isoform X1 [Brassica rapa];XP_022561939.1//WAT1-related protein At3g28100-like isoform X3 [Brassica napus];XP_009151896.1//W…	PREDICTED: Brassica rapa WAT1-related protein At3g28100 (LOC103875168), transcript variant X5, mRNA;PREDICTED: Brassica rapa WAT1-related protein At3g28100 (LOC103875168), transcript variant X3, mRNA;PREDICTED: Brassica rapa WAT1-related protein At3g28100 (LOC103875168), transcript variant X1, mRNA;PREDICTED: Brassica rapa WAT1-related protein At3g28100 (LOC103875168), transcript variant X7, mRNA…
103869614	1327	1233.48	352.798	-1.80582	2.96174e-19	Down	1.22366e-20	LOC103869614	XP_009145938.1//uncharacterized GPI-anchored protein At4g28100 [Brassica rapa]	PREDICTED: Brassica rapa uncharacterized GPI-anchored protein At4g28100 (LOC103869614), mRNA
103865032	3867	65.6048	18.8144	-1.80196	0.000265142	Down	3.86801e-05	LOC103865032	XP_009141060.1//uncharacterized protein LOC103865032 [Brassica rapa]	PREDICTED: Brassica rapa uncharacterized LOC103865032 (LOC103865032), mRNA
103849024	4675	223.905	64.362	-1.79861	1.01912e-08	Down	8.42113e-10	LOC103849024	XP_033141597.1//transcription repressor OFP1 [Brassica rapa]	PREDICTED: Brassica rapa transcription repressor OFP1 (LOC103849024), mRNA
103841999	1171	156.275	45.0129	-1.79568	1.79886e-06	Down	1.90262e-07	LOC103841999	XP_009116844.1//uncharacterized membrane protein YuiD [Brassica rapa]	PREDICTED: Brassica rapa uncharacterized membrane protein YuiD (LOC103841999), mRNA
103860854	2163	407.325	117.396	-1.7948	8.35904e-13	Down	5.04002e-14	LOC103860854	XP_009136774.1//U-box domain-containing protein 4 [Brassica rapa]	PREDICTED: Brassica rapa U-box domain-containing protein 4 (LOC103860854), mRNA
103831882	1314	812.961	234.977	-1.79067	2.02585e-08	Down	1.72043e-09	LOC103831882	XP_009106065.1//cytosolic sulfotransferase 18 [Brassica rapa]	PREDICTED: Brassica rapa cytosolic sulfotransferase 18 (LOC103831882), mRNA
103846835	1640	429.673	124.252	-1.78997	1.27233e-11	Down	8.34289e-13	LOC103846835	XP_009122119.1//histone deacetylase 14 [Brassica rapa]	PREDICTED: Brassica rapa histone deacetylase 14 (LOC103846835), mRNA
103861527	1111	710.534	205.538	-1.7895	1.8941e-17	Down	8.65864e-19	LOC103861527	XP_009137495.2//magnesium protoporphyrin IX methyltransferase, chloroplastic [Brassica rapa]	PREDICTED: Brassica rapa magnesium protoporphyrin IX methyltransferase, chloroplastic (LOC103861527), mRNA
103855287	1815	143.643	41.6068	-1.7876	1.69782e-06	Down	1.79258e-07	LOC103855287	XP_009130499.1//transcription factor TGA1-like [Brassica rapa]	PREDICTED: Brassica rapa transcription factor TGA1-like (LOC103855287), transcript variant X3, mRNA;PREDICTED: Brassica rapa transcription factor TGA1-like (LOC103855287), transcript variant X2, mRNA;PREDICTED: Brassica rapa transcription factor TGA1-like (LOC103855287), transcript variant X1, mRNA
103852412	1762	108.016	31.2894	-1.78749	0.000113256	Down	1.54899e-05	LOC103852412	XP_009127566.1//remorin 1.4 [Brassica rapa]	PREDICTED: Brassica rapa remorin 1.4 (LOC103852412), mRNA
103830546	515	62.1808	18.0333	-1.78581	0.000486441	Down	7.48541e-05	LOC103830546	XP_009104598.1//uncharacterized protein LOC103830546 [Brassica rapa]	PREDICTED: Brassica rapa uncharacterized LOC103830546 (LOC103830546), mRNA
103827547	1405	1735.55	503.863	-1.78429	7.01332e-14	Down	3.92765e-15	LOC103827547	XP_009101303.1//probable xyloglucan endotransglucosylase/hydrolase protein 27 [Brassica rapa]	PREDICTED: Brassica rapa probable xyloglucan endotransglucosylase/hydrolase protein 27 (LOC103827547), mRNA
103867541	2414	147.633	42.8706	-1.78395	1.2019e-05	Down	1.41379e-06	LOC103867541	XP_009143869.2//uncharacterized protein LOC103867541 [Brassica rapa]	PREDICTED: Brassica rapa uncharacterized LOC103867541 (LOC103867541), mRNA
103829987	1445	2319.98	674.806	-1.78157	1.91806e-08	Down	1.62684e-09	LOC103829987	XP_009103927.1//DJ-1 protein homolog F [Brassica rapa]	PREDICTED: Brassica rapa DJ-1 protein homolog F (LOC103829987), mRNA
103869295	1074	166.809	48.5266	-1.78135	1.08758e-05	Down	1.27352e-06	LOC103869295	XP_009145604.1//pheophorbidase [Brassica rapa]	PREDICTED: Brassica rapa pheophorbidase (LOC103869295), mRNA
117133069	718	88.1925	25.6625	-1.78099	6.36376e-05	Down	8.2999e-06	LOC117133069	XP_013597703.1//PREDICTED: magnesium protoporphyrin IX methyltransferase, chloroplastic [Brassica oleracea var. oleracea]	PREDICTED: Brassica rapa uncharacterized LOC117133069 (LOC117133069), ncRNA
103851993	1605	996.941	290.561	-1.77867	4.21641e-11	Down	2.87492e-12	LOC103851993	RID74310.1//hypothetical protein BRARA_B01415 [Brassica rapa]	PREDICTED: Brassica rapa homogentisate 1,2-dioxygenase (LOC103851993), mRNA
103855895	2135	190.474	55.5397	-1.77801	5.52509e-05	Down	7.12506e-06	LOC103855895	XP_013726322.1//homeobox protein knotted-1-like 4 isoform X2 [Brassica napus];XP_013726318.1//homeobox protein knotted-1-like 4 isoform X1 [Brassica napus]	PREDICTED: Brassica rapa homeobox protein knotted-1-like 4 (LOC103855895), transcript variant X1, mRNA;PREDICTED: Brassica rapa homeobox protein knotted-1-like 4 (LOC103855895), transcript variant X2, mRNA
103829523	1905	92.9012	27.102	-1.7773	7.12429e-05	Down	9.38296e-06	LOC103829523	XP_009103438.1//cyclin-D3-2 [Brassica rapa]	PREDICTED: Brassica rapa cyclin-D3-2 (LOC103829523), mRNA
103840155	864	122.85	35.8853	-1.77543	0.000193006	Down	2.74401e-05	LOC103840155	XP_009114877.1//uncharacterized protein LOC103840155 [Brassica rapa]	PREDICTED: Brassica rapa uncharacterized LOC103840155 (LOC103840155), mRNA
103850456	1921	1113.78	325.695	-1.77387	7.74467e-13	Down	4.66134e-14	LOC103850456	XP_013720267.2//probable protein phosphatase 2C 67 [Brassica napus]	PREDICTED: Brassica rapa probable protein phosphatase 2C 67 (LOC103850456), mRNA
103846262	1648	2497.52	730.463	-1.77362	4.49844e-14	Down	2.47368e-15	LOC103846262	XP_009121405.1//phytoene synthase, chloroplastic [Brassica rapa]	PREDICTED: Brassica rapa phytoene synthase, chloroplastic (LOC103846262), transcript variant X1, mRNA;PREDICTED: Brassica rapa phytoene synthase, chloroplastic (LOC103846262), transcript variant X2, mRNA;PREDICTED: Brassica rapa phytoene synthase, chloroplastic (LOC103846262), transcript variant X3, mRNA
103827532	2175	750.178	219.723	-1.77155	6.9153e-15	Down	3.61839e-16	LOC103827532	XP_033128428.1//protein indeterminate-domain 5, chloroplastic [Brassica rapa]	PREDICTED: Brassica rapa protein indeterminate-domain 5, chloroplastic (LOC103827532), transcript variant X2, misc_RNA;PREDICTED: Brassica rapa protein indeterminate-domain 5, chloroplastic (LOC103827532), transcript variant X1, misc_RNA;PREDICTED: Brassica rapa protein indeterminate-domain 5, chloroplastic (LOC103827532), transcript variant X4, mRNA;PREDICTED: Brassica rapa protein indeterminate…
103870044	2798	2154.68	631.735	-1.77008	1.62698e-10	Down	1.16182e-11	LOC103870044	XP_009146389.2//subtilisin-like protease SBT1.5 [Brassica rapa]	PREDICTED: Brassica rapa subtilisin-like protease SBT1.5 (LOC103870044), mRNA
103829630	2175	174.393	51.2529	-1.76664	3.7112e-07	Down	3.60575e-08	LOC103829630	XP_009103555.1//cytochrome P450 734A1 [Brassica rapa]	PREDICTED: Brassica rapa cytochrome P450 734A1 (LOC103829630), mRNA
103844157	2858	229.279	67.4469	-1.76528	8.49019e-08	Down	7.72617e-09	LOC103844157	CDY46842.1//BnaA10g03260D [Brassica napus]	PREDICTED: Brassica rapa homeobox-leucine zipper protein HDG2 (LOC103844157), transcript variant X7, mRNA;PREDICTED: Brassica rapa homeobox-leucine zipper protein HDG2 (LOC103844157), transcript variant X5, mRNA;PREDICTED: Brassica rapa homeobox-leucine zipper protein HDG2 (LOC103844157), transcript variant X4, mRNA;PREDICTED: Brassica rapa homeobox-leucine zipper protein HDG2 (LOC103844157), tra…
103838805	2373	5372.25	1580.57	-1.76508	9.79926e-13	Down	5.94235e-14	CRY1	XP_009113504.1//cryptochrome-1 isoform X1 [Brassica rapa];NP_001288891.1//cryptochrome-1 [Brassica rapa]	Brassica rapa cryptochrome circadian clock 1 (CRY1), mRNA;PREDICTED: Brassica rapa cryptochrome circadian clock 1 (CRY1), transcript variant X2, mRNA;PREDICTED: Brassica rapa cryptochrome circadian clock 1 (CRY1), transcript variant X1, mRNA
103852734	1936	446.565	131.385	-1.76507	6.93194e-06	Down	7.91382e-07	LOC103852734	XP_033139801.1//sucrose transport protein SUC1 isoform X2 [Brassica rapa];XP_009127880.2//sucrose transport protein SUC1 isoform X1 [Brassica rapa]	PREDICTED: Brassica rapa sucrose transport protein SUC1 (LOC103852734), transcript variant X2, mRNA;PREDICTED: Brassica rapa sucrose transport protein SUC1 (LOC103852734), transcript variant X1, mRNA
103873135	1470	95.3855	28.0638	-1.76506	0.00010888	Down	1.48419e-05	LOC103873135	KAF3513874.1//hypothetical protein F2Q69_00002726 [Brassica cretica]	PREDICTED: Brassica rapa uncharacterized LOC103873135 (LOC103873135), ncRNA
103846841	1971	236.847	69.7072	-1.76458	6.48351e-09	Down	5.28829e-10	LOC103846841	XP_013715712.1//transcription factor TGA4 [Brassica napus]	PREDICTED: Brassica rapa transcription factor TGA4 (LOC103846841), transcript variant X3, mRNA;PREDICTED: Brassica rapa transcription factor TGA4 (LOC103846841), transcript variant X1, mRNA;PREDICTED: Brassica rapa transcription factor TGA4 (LOC103846841), transcript variant X2, mRNA
103847298	1323	302.297	89.0925	-1.76259	8.57738e-08	Down	7.8078e-09	LOC103847298	XP_033137367.1//salicylate/benzoate carboxyl methyltransferase [Brassica rapa]	PREDICTED: Brassica rapa salicylate/benzoate carboxyl methyltransferase (LOC103847298), mRNA
103829534	1646	252.154	74.3504	-1.76189	2.30169e-10	Down	1.66694e-11	LOC103829534	XP_009103449.1//uncharacterized acetyltransferase At3g50280 [Brassica rapa]	PREDICTED: Brassica rapa uncharacterized acetyltransferase At3g50280 (LOC103829534), mRNA
103851391	639	177.489	52.3522	-1.76141	2.20194e-06	Down	2.35654e-07	LOC103851391	XP_033141494.1//uncharacterized protein LOC103851391 isoform X2 [Brassica rapa];XP_013620325.1//PREDICTED: uncharacterized protein LOC106326912 [Brassica oleracea var. oleracea]	PREDICTED: Brassica rapa uncharacterized LOC103851391 (LOC103851391), transcript variant X2, mRNA;PREDICTED: Brassica rapa uncharacterized LOC103851391 (LOC103851391), transcript variant X1, mRNA
103838972	3054	382.834	113.187	-1.75802	3.39917e-10	Down	2.49257e-11	LOC103838972	XP_009113684.1//protein SMG7L [Brassica rapa]	PREDICTED: Brassica rapa protein SMG7L (LOC103838972), transcript variant X3, mRNA;PREDICTED: Brassica rapa protein SMG7L (LOC103838972), transcript variant X2, mRNA;PREDICTED: Brassica rapa protein SMG7L (LOC103838972), transcript variant X1, mRNA
103835525	1445	73.28	21.6834	-1.75683	0.000531352	Down	8.24166e-05	LOC103835525	XP_033133094.1//fatty acid desaturase 4, chloroplastic-like isoform X2 [Brassica rapa];XP_009109956.1//fatty acid desaturase 4, chloroplastic-like isoform X1 [Brassica rapa]	PREDICTED: Brassica rapa fatty acid desaturase 4, chloroplastic-like (LOC103835525), transcript variant X2, mRNA;PREDICTED: Brassica rapa fatty acid desaturase 4, chloroplastic-like (LOC103835525), transcript variant X1, mRNA
103837179	1312	335.733	99.7101	-1.7515	2.47683e-11	Down	1.6624e-12	LOC103837179	XP_009111755.1//peroxisomal adenine nucleotide carrier 2 [Brassica rapa]	PREDICTED: Brassica rapa peroxisomal adenine nucleotide carrier 2 (LOC103837179), mRNA
103867389	2224	339.742	100.974	-1.75046	6.34139e-09	Down	5.16561e-10	LOC103867389	CDY31666.1//BnaA05g08810D [Brassica napus]	PREDICTED: Brassica rapa pentatricopeptide repeat-containing protein At2g35130 (LOC103867389), mRNA
103860835	1041	232.279	69.0549	-1.75004	1.9958e-09	Down	1.55393e-10	LOC103860835	XP_009136749.2//transcription factor bHLH147 [Brassica rapa]	PREDICTED: Brassica rapa transcription factor bHLH147 (LOC103860835), mRNA
103849800	2908	475.802	141.507	-1.74949	8.91916e-16	Down	4.44104e-17	LOC103849800	XP_009124783.2//BAHD acyltransferase At3g29680-like [Brassica rapa]	PREDICTED: Brassica rapa BAHD acyltransferase At3g29680-like (LOC103849800), mRNA
103861149	811	20925.5	6224.4	-1.74925	8.74688e-08	Down	7.97375e-09	LOC103861149	VDC82896.1//unnamed protein product [Brassica rapa]	PREDICTED: Brassica rapa shematrin-like protein 2 (LOC103861149), mRNA
103855985	1798	86.2424	25.658	-1.74899	5.86003e-05	Down	7.59917e-06	LOC103855985	XP_018512588.1//IRK-interacting protein [Brassica rapa]	PREDICTED: Brassica rapa IRK-interacting protein (LOC103855985), mRNA
103844495	2238	112.499	33.4871	-1.74823	2.0033e-05	Down	2.43176e-06	LOC103844495	XP_009119532.2//pentatricopeptide repeat-containing protein At1g03560, mitochondrial [Brassica rapa]	PREDICTED: Brassica rapa pentatricopeptide repeat-containing protein At1g03560, mitochondrial (LOC103844495), mRNA
103854081	2189	1571.24	468.059	-1.74714	1.06632e-16	Down	5.06216e-18	LOC103854081	XP_009129244.1//auxin efflux carrier component 4 [Brassica rapa]	PREDICTED: Brassica rapa auxin efflux carrier component 4 (LOC103854081), mRNA
103865343	1732	1091.67	325.226	-1.74702	1.60024e-09	Down	1.23613e-10	LOC103865343	XP_033146293.1//cytochrome P450 710A1 [Brassica rapa]	PREDICTED: Brassica rapa cytochrome P450 710A1 (LOC103865343), mRNA
103828479	1839	1357.51	404.895	-1.74535	1.31413e-17	Down	5.94434e-19	LOC103828479	XP_009102329.2//3-ketoacyl-CoA synthase 8 [Brassica rapa]	PREDICTED: Brassica rapa 3-ketoacyl-CoA synthase 8 (LOC103828479), mRNA
103839466	1414	8742.3	2607.59	-1.74529	5.10396e-23	Down	1.80807e-24	LOC103839466	XP_009114221.1//uncharacterized protein LOC103839466 [Brassica rapa]	PREDICTED: Brassica rapa uncharacterized LOC103839466 (LOC103839466), mRNA
103836942	2112	1022.44	305.138	-1.74448	2.08265e-10	Down	1.50165e-11	LOC103836942	XP_009111514.1//scarecrow-like protein 6 [Brassica rapa]	PREDICTED: Brassica rapa scarecrow-like protein 6 (LOC103836942), mRNA
103850864	2381	278.036	82.9936	-1.7442	4.12241e-09	Down	3.30971e-10	LOC103850864	XP_009125906.1//protein NRT1/ PTR FAMILY 6.1 [Brassica rapa]	PREDICTED: Brassica rapa protein NRT1/ PTR FAMILY 6.1 (LOC103850864), mRNA
103869748	731	409.345	122.308	-1.74279	2.29853e-09	Down	1.8019e-10	LOC103869748	XP_009146075.2//rapid alkalinization factor 23 [Brassica rapa]	PREDICTED: Brassica rapa rapid alkalinization factor 23 (LOC103869748), mRNA
103862360	2676	339.392	101.5	-1.74148	9.62009e-06	Down	1.11648e-06	LOC103862360	XP_013598996.1//PREDICTED: BEL1-like homeodomain protein 6 isoform X1 [Brassica oleracea var. oleracea];VDC84160.1//unnamed protein product [Brassica rapa]	PREDICTED: Brassica rapa BEL1-like homeodomain protein 6 (LOC103862360), transcript variant X2, mRNA;PREDICTED: Brassica rapa BEL1-like homeodomain protein 6 (LOC103862360), transcript variant X1, mRNA;PREDICTED: Brassica rapa BEL1-like homeodomain protein 6 (LOC103862360), transcript variant X3, mRNA
103869543	1738	72.8779	21.8023	-1.741	0.000468172	Down	7.18307e-05	LOC103869543	VDC72227.1//unnamed protein product [Brassica rapa]	PREDICTED: Brassica rapa protein S-acyltransferase 11 (LOC103869543), mRNA
103859462	1543	788.83	236.089	-1.74039	1.76455e-17	Down	8.04762e-19	LOC103859462	VDC81714.1//unnamed protein product [Brassica rapa]	PREDICTED: Brassica rapa aspartic proteinase NANA, chloroplast (LOC103859462), mRNA
103843502	1369	831.609	249.355	-1.7377	2.07529e-12	Down	1.28337e-13	LOC103843502	KAF3570161.1//hypothetical protein F2Q69_00063726 [Brassica cretica]	PREDICTED: Brassica rapa 1-aminocyclopropane-1-carboxylate oxidase homolog 3 (LOC103843502), transcript variant X1, mRNA;PREDICTED: Brassica rapa 1-aminocyclopropane-1-carboxylate oxidase homolog 3 (LOC103843502), transcript variant X2, mRNA
103844567	2706	8937.69	2683.12	-1.73599	6.96259e-10	Down	5.23549e-11	LOC103844567	XP_013719332.1//probable beta-D-xylosidase 2 [Brassica napus]	PREDICTED: Brassica rapa probable beta-D-xylosidase 2 (LOC103844567), mRNA
103866379	2341	834.409	250.711	-1.73473	2.5237e-16	Down	1.22162e-17	LOC103866379	XP_009142535.1//uncharacterized protein LOC103866379 [Brassica rapa]	PREDICTED: Brassica rapa uncharacterized LOC103866379 (LOC103866379), mRNA
103846599	1140	479.324	144.036	-1.73458	7.08548e-11	Down	4.91051e-12	LOC103846599	XP_009121794.2//uncharacterized protein LOC103846599 [Brassica rapa]	PREDICTED: Brassica rapa uncharacterized LOC103846599 (LOC103846599), mRNA
103840296	1527	111.51	33.5095	-1.73453	0.000498237	Down	7.68817e-05	LOC103840296	XP_033130828.1//uncharacterized protein LOC103831081 isoform X3 [Brassica rapa];VDC75095.1//unnamed protein product [Brassica rapa];XP_033130826.1//uncharacterized protein LOC103831081 isoform X2 [Brassica rapa];XP_033130829.1//uncharacterized protein LOC103831081 isoform X4 [Brassica rapa];XP_033130824.1//uncharacterized protein LOC103831081 isoform X1 [Brassica rapa];KAF3538157.1//hypothetical …	PREDICTED: Brassica rapa uncharacterized LOC103840296 (LOC103840296), transcript variant X7, mRNA;PREDICTED: Brassica rapa uncharacterized LOC103840296 (LOC103840296), transcript variant X2, mRNA;PREDICTED: Brassica rapa uncharacterized LOC103840296 (LOC103840296), transcript variant X4, mRNA;PREDICTED: Brassica rapa uncharacterized LOC103840296 (LOC103840296), transcript variant X8, misc_RNA;PRE…
103829297	2481	650.074	195.746	-1.73162	5.21987e-06	Down	5.84515e-07	LOC103829297	XP_009103205.1//U-box domain-containing protein 11 [Brassica rapa]	PREDICTED: Brassica rapa U-box domain-containing protein 11 (LOC103829297), mRNA
103832158	1486	142.527	42.9251	-1.73135	2.37173e-06	Down	2.54574e-07	LOC103832158	XP_009106367.1//F-box protein SKP2B isoform X1 [Brassica rapa]	PREDICTED: Brassica rapa F-box protein SKP2B (LOC103832158), transcript variant X3, mRNA;PREDICTED: Brassica rapa F-box protein SKP2B (LOC103832158), transcript variant X2, mRNA;PREDICTED: Brassica rapa F-box protein SKP2B (LOC103832158), transcript variant X1, mRNA
103859944	916	1825.33	550.326	-1.7298	2.65965e-12	Down	1.65891e-13	LOC103859944	XP_018490435.1//PREDICTED: cysteine-rich and transmembrane domain-containing protein PCC1-like [Raphanus sativus]	PREDICTED: Brassica rapa uncharacterized LOC103859944 (LOC103859944), ncRNA
103830979	1454	864.295	260.587	-1.72976	9.86798e-14	Down	5.58947e-15	LOC103830979	CDY07393.1//BnaA07g24720D [Brassica napus]	PREDICTED: Brassica rapa putative zinc finger protein At1g68190 (LOC103830979), mRNA
103859618	492	114.896	34.6832	-1.72802	0.000664751	Down	0.000105039	LOC103859618	XP_009135437.1//thioredoxin M4, chloroplastic [Brassica rapa]	PREDICTED: Brassica rapa thioredoxin M4, chloroplastic (LOC103859618), mRNA
103829607	2084	100.016	30.201	-1.72757	0.000162488	Down	2.286e-05	LOC103829607	XP_009103532.2//uncharacterized protein LOC103829607 [Brassica rapa]	PREDICTED: Brassica rapa uncharacterized LOC103829607 (LOC103829607), mRNA
103831002	2250	912.407	275.546	-1.72739	2.04956e-10	Down	1.47615e-11	LOC103831002	XP_009105082.1//BTB/POZ domain-containing protein At1g67900 [Brassica rapa]	PREDICTED: Brassica rapa BTB/POZ domain-containing protein At1g67900 (LOC103831002), transcript variant X2, mRNA;PREDICTED: Brassica rapa BTB/POZ domain-containing protein At1g67900 (LOC103831002), transcript variant X1, mRNA;PREDICTED: Brassica rapa BTB/POZ domain-containing protein At1g67900 (LOC103831002), transcript variant X3, mRNA
103862535	1304	222.131	67.1443	-1.72607	2.63532e-09	Down	2.07996e-10	LOC103862535	XP_009138492.1//alpha/beta hydrolase domain-containing protein 17B [Brassica rapa]	PREDICTED: Brassica rapa alpha/beta hydrolase domain-containing protein 17B (LOC103862535), mRNA
103862238	2032	105.249	31.8413	-1.72483	2.1594e-05	Down	2.63277e-06	LOC103862238	XP_009138190.1//probable polygalacturonase [Brassica rapa]	PREDICTED: Brassica rapa probable polygalacturonase (LOC103862238), mRNA
103855998	989	596.9	180.709	-1.72382	3.92761e-09	Down	3.14599e-10	LOC103855998	VDC78701.1//unnamed protein product, partial [Brassica rapa]	PREDICTED: Brassica rapa uncharacterized LOC103855998 (LOC103855998), mRNA
103844920	1610	155.275	47.1435	-1.7197	2.67619e-05	Down	3.31064e-06	LOC103844920	CDY42473.1//BnaA10g08490D [Brassica napus];VDD17577.1//unnamed protein product [Brassica rapa]	PREDICTED: Brassica rapa terpenoid synthase 1-like (LOC103844920), mRNA
103854382	4772	218.667	66.4238	-1.71896	4.37335e-08	Down	3.87838e-09	LOC103854382	XP_033139858.1//glutathione S-transferase T3-like isoform X2 [Brassica rapa];XP_009128548.2//putative nuclease HARBI1 [Brassica rapa]	PREDICTED: Brassica rapa glutathione S-transferase T3-like (LOC103854382), transcript variant X1, mRNA;PREDICTED: Brassica rapa glutathione S-transferase T3-like (LOC103854382), transcript variant X4, mRNA;PREDICTED: Brassica rapa glutathione S-transferase T3-like (LOC103854382), transcript variant X2, mRNA;PREDICTED: Brassica rapa glutathione S-transferase T3-like (LOC103854382), transcript vari…
103864845	3163	118.342	35.9809	-1.71766	4.45207e-06	Down	4.94385e-07	LOC103864845	XP_009140862.3//non-specific phospholipase C2 [Brassica rapa]	PREDICTED: Brassica rapa non-specific phospholipase C2 (LOC103864845), mRNA
103828705	815	207.586	63.1586	-1.71666	1.05301e-05	Down	1.22995e-06	LOC103828705	XP_009102578.1//protein RALF-like 24 [Brassica rapa]	PREDICTED: Brassica rapa protein RALF-like 24 (LOC103828705), mRNA
103869210	2190	804.462	244.832	-1.71623	2.23444e-14	Down	1.20668e-15	LOC103869210	XP_013638180.1//PREDICTED: ABC transporter G family member 15 isoform X1 [Brassica oleracea var. oleracea]	PREDICTED: Brassica rapa ABC transporter G family member 15 (LOC103869210), transcript variant X2, mRNA;PREDICTED: Brassica rapa ABC transporter G family member 15 (LOC103869210), transcript variant X1, mRNA
103856614	2179	275.851	84.1034	-1.71366	2.82498e-09	Down	2.23492e-10	LOC103856614	RID78115.1//hypothetical protein BRARA_A00969 [Brassica rapa]	PREDICTED: Brassica rapa protein CHUP1, chloroplastic (LOC103856614), mRNA
103834973	1267	1215.17	370.697	-1.71284	1.53787e-17	Down	7.00561e-19	LOC103834973	XP_013625068.1//PREDICTED: transcription factor BEE 2 isoform X1 [Brassica oleracea var. oleracea];XP_018509235.1//transcription factor BEE 2 isoform X2 [Brassica rapa]	PREDICTED: Brassica rapa transcription factor BEE 2 (LOC103834973), transcript variant X2, mRNA;PREDICTED: Brassica rapa transcription factor BEE 2 (LOC103834973), transcript variant X1, mRNA
103831604	1138	538.873	164.432	-1.71246	2.82279e-10	Down	2.05713e-11	LOC103831604	XP_033130265.1//protein TIFY 7 isoform X2 [Brassica rapa];XP_009105739.1//protein TIFY 7 isoform X1 [Brassica rapa]	PREDICTED: Brassica rapa protein TIFY 7 (LOC103831604), transcript variant X2, mRNA;PREDICTED: Brassica rapa protein TIFY 7 (LOC103831604), transcript variant X1, mRNA
103870940	2320	106.31	32.5232	-1.70874	0.000126875	Down	1.75249e-05	LOC103870940	XP_033140394.1//DNA-(apurinic or apyrimidinic site) lyase 2 isoform X2 [Brassica rapa];XP_009147422.1//DNA-(apurinic or apyrimidinic site) lyase 2 isoform X1 [Brassica rapa]	PREDICTED: Brassica rapa DNA-(apurinic or apyrimidinic site) lyase 2 (LOC103870940), transcript variant X2, mRNA;PREDICTED: Brassica rapa DNA-(apurinic or apyrimidinic site) lyase 2 (LOC103870940), transcript variant X3, mRNA;PREDICTED: Brassica rapa DNA-(apurinic or apyrimidinic site) lyase 2 (LOC103870940), transcript variant X1, mRNA
103854713	2678	821.035	251.391	-1.70751	2.07294e-10	Down	1.49409e-11	LOC103854713	XP_009129927.1//DEAD-box ATP-dependent RNA helicase 3, chloroplastic [Brassica rapa]	PREDICTED: Brassica rapa DEAD-box ATP-dependent RNA helicase 3, chloroplastic (LOC103854713), mRNA
103851214	2734	408.353	125.073	-1.70705	1.72896e-05	Down	2.08032e-06	LOC103851214	XP_009126311.1//golgin subfamily A member 6-like protein 7 [Brassica rapa]	PREDICTED: Brassica rapa golgin subfamily A member 6-like protein 7 (LOC103851214), mRNA
103872280	4764	135.027	41.4083	-1.70525	1.23652e-06	Down	1.28246e-07	LOC103872280	XP_009148873.1//nudix hydrolase 18, mitochondrial [Brassica rapa];CAA7033765.1//unnamed protein product [Microthlaspi erraticum]	PREDICTED: Brassica rapa nudix hydrolase 18, mitochondrial (LOC103872280), mRNA
103847833	5472	134.504	41.3892	-1.70033	0.000102573	Down	1.39385e-05	LOC103847833	XP_033143604.1//DNA-directed RNA polymerase IV subunit 1 [Brassica rapa]	PREDICTED: Brassica rapa DNA-directed RNA polymerase IV subunit 1 (LOC103847833), mRNA
103858718	1651	107.574	33.1205	-1.69954	6.69904e-06	Down	7.64079e-07	LOC103858718	XP_009134373.1//rho GTPase-activating protein 2 [Brassica rapa]	PREDICTED: Brassica rapa rho GTPase-activating protein 2 (LOC103858718), mRNA
103839000	4090	439.845	135.472	-1.699	1.31276e-10	Down	9.30791e-12	LOC103839000	XP_009113714.1//ABC transporter B family member 14 [Brassica rapa]	PREDICTED: Brassica rapa ABC transporter B family member 14 (LOC103839000), mRNA
103844641	4449	4139.98	1275.59	-1.69845	9.85175e-12	Down	6.38909e-13	LOC103844641	VDD16644.1//unnamed protein product [Brassica rapa];XP_033138040.1//protein TSS [Brassica rapa]	PREDICTED: Brassica rapa protein TSS (LOC103844641), mRNA
103854240	1508	104.155	32.0945	-1.69834	9.93197e-06	Down	1.15479e-06	LOC103854240	XP_009129422.1//protein WVD2-like 7 [Brassica rapa]	PREDICTED: Brassica rapa protein WVD2-like 7 (LOC103854240), mRNA
103846929	1914	1584.12	488.481	-1.69731	5.74141e-08	Down	5.14211e-09	LOC103846929	XP_009122189.1//UDP-glycosyltransferase 76C1 [Brassica rapa]	PREDICTED: Brassica rapa UDP-glycosyltransferase 76C1 (LOC103846929), transcript variant X1, mRNA;PREDICTED: Brassica rapa UDP-glycosyltransferase 76C1 (LOC103846929), transcript variant X2, misc_RNA
117126501	1962	547.474	168.86	-1.69697	7.27658e-13	Down	4.36602e-14	LOC117126501	XP_033130579.1//transcription factor PIF1 isoform X2 [Brassica rapa];XP_033130578.1//transcription factor PIF1 isoform X1 [Brassica rapa]	PREDICTED: Brassica rapa transcription factor PIF1 (LOC117126501), transcript variant X3, misc_RNA;PREDICTED: Brassica rapa transcription factor PIF1 (LOC117126501), transcript variant X1, mRNA;PREDICTED: Brassica rapa transcription factor PIF1 (LOC117126501), transcript variant X2, mRNA
103867448	1541	692.795	213.717	-1.69673	7.42544e-12	Down	4.77401e-13	LOC103867448	XP_009143769.1//uncharacterized protein LOC103867448 [Brassica rapa]	PREDICTED: Brassica rapa uncharacterized LOC103867448 (LOC103867448), mRNA
103864816	13497	271.318	83.7764	-1.69537	1.30944e-08	Down	1.09492e-09	LOC103864816	XP_013743957.1//Niemann-Pick C1 protein-like [Brassica napus]	PREDICTED: Brassica rapa NPC intracellular cholesterol transporter 1 (LOC103864816), mRNA
117125632	2010	65.4956	20.2811	-1.69126	0.000670035	Down	0.000106017	LOC117125632	XP_013740385.1//la-related protein 1A-like [Brassica napus];XP_009106923.2//la-related protein 1A-like isoform X1 [Brassica rapa]	PREDICTED: Brassica rapa la-related protein 1A-like (LOC117125632), transcript variant X2, mRNA;PREDICTED: Brassica rapa la-related protein 1A-like (LOC117125632), transcript variant X3, mRNA;PREDICTED: Brassica rapa la-related protein 1A-like (LOC117125632), transcript variant X1, mRNA
103838734	1161	268.8	83.2401	-1.69118	3.59364e-08	Down	3.1486e-09	LOC103838734	XP_009113433.1//uncharacterized protein LOC103838734 [Brassica rapa]	PREDICTED: Brassica rapa uncharacterized LOC103838734 (LOC103838734), mRNA
103861233	707	330.74	102.626	-1.68831	8.91101e-07	Down	9.04735e-08	LOC103861233	XP_009137194.1//uncharacterized protein LOC103861233 [Brassica rapa]	PREDICTED: Brassica rapa uncharacterized LOC103861233 (LOC103861233), mRNA
103861818	798	97.455	30.2738	-1.68667	0.000296105	Down	4.36312e-05	EXPB3	NP_001288868.1//expansin-B3-like precursor [Brassica rapa]	Brassica rapa expansin-B3-like (EXPB3), mRNA
103874235	1300	953.274	296.613	-1.68431	8.82101e-17	Down	4.1735e-18	LOC103874235	XP_009150896.1//bidirectional sugar transporter SWEET12 [Brassica rapa]	PREDICTED: Brassica rapa bidirectional sugar transporter SWEET12 (LOC103874235), mRNA
103855492	595	430.897	134.144	-1.68356	1.50866e-09	Down	1.16178e-10	LOC103855492	XP_009130727.1//uncharacterized protein LOC103855492 [Brassica rapa]	PREDICTED: Brassica rapa uncharacterized LOC103855492 (LOC103855492), mRNA
103852936	2397	154.397	48.0672	-1.68352	7.55907e-06	Down	8.66995e-07	LOC103852936	XP_009128079.1//uncharacterized protein At1g01500 [Brassica rapa];XP_013620617.1//PREDICTED: uncharacterized protein At1g01500-like [Brassica oleracea var. oleracea]	PREDICTED: Brassica rapa uncharacterized protein At1g01500 (LOC103852936), transcript variant X2, mRNA;PREDICTED: Brassica rapa uncharacterized protein At1g01500 (LOC103852936), transcript variant X1, mRNA;PREDICTED: Brassica rapa uncharacterized protein At1g01500 (LOC103852936), transcript variant X3, mRNA
103872429	1910	1241.78	386.709	-1.68309	1.07258e-08	Down	8.88575e-10	LOC103872429	XP_009149073.1//dihomomethionine N-hydroxylase [Brassica rapa]	PREDICTED: Brassica rapa dihomomethionine N-hydroxylase (LOC103872429), mRNA
103848936	2435	435.391	135.927	-1.67948	4.06231e-07	Down	3.96638e-08	LOC103848936	XP_009124015.1//uncharacterized protein LOC103848936 [Brassica rapa]	PREDICTED: Brassica rapa uncharacterized LOC103848936 (LOC103848936), mRNA
103873166	3466	2197.69	686.514	-1.67863	2.76389e-12	Down	1.72614e-13	LOC103873166	XP_033128346.1//uncharacterized protein LOC103873166 isoform X1 [Brassica rapa]	PREDICTED: Brassica rapa uncharacterized LOC103873166 (LOC103873166), transcript variant X1, mRNA;PREDICTED: Brassica rapa uncharacterized LOC103873166 (LOC103873166), transcript variant X2, mRNA
103830965	1616	275.888	86.2136	-1.67809	3.49625e-08	Down	3.05488e-09	LOC103830965	XP_009105038.1//ethylene-responsive transcription factor ERF118 [Brassica rapa]	PREDICTED: Brassica rapa ethylene-responsive transcription factor ERF118 (LOC103830965), transcript variant X2, mRNA;PREDICTED: Brassica rapa ethylene-responsive transcription factor ERF118 (LOC103830965), transcript variant X1, mRNA
103841789	966	72.3856	22.6337	-1.67723	0.000260587	Down	3.79461e-05	LOC103841789	XP_009116605.1//calmodulin-like protein 4 [Brassica rapa]	PREDICTED: Brassica rapa calmodulin-like protein 4 (LOC103841789), mRNA
103851503	1332	129.27	40.4244	-1.67708	6.60505e-06	Down	7.52957e-07	LOC103851503	KAF2539274.1//hypothetical protein F2Q68_00019861 [Brassica cretica]	PREDICTED: Brassica rapa uncharacterized LOC103851503 (LOC103851503), transcript variant X4, ncRNA;PREDICTED: Brassica rapa uncharacterized LOC103851503 (LOC103851503), transcript variant X2, ncRNA;PREDICTED: Brassica rapa uncharacterized LOC103851503 (LOC103851503), transcript variant X6, ncRNA;PREDICTED: Brassica rapa uncharacterized LOC103851503 (LOC103851503), transcript variant X5, ncRNA;PRE…
103834484	1482	157.51	49.2713	-1.67663	0.000372407	Down	5.59266e-05	LOC103834484	KAF3542855.1//hypothetical protein DY000_02010062 [Brassica cretica]	PREDICTED: Brassica rapa peroxidase 47 (LOC103834484), mRNA
103853027	2080	81.3639	25.4649	-1.67588	0.000279295	Down	4.09607e-05	LOC103853027	VDC74257.1//unnamed protein product, partial [Brassica rapa]	PREDICTED: Brassica rapa folate synthesis bifunctional protein, mitochondrial (LOC103853027), mRNA
103856454	871	1958.67	613.149	-1.67557	1.80796e-10	Down	1.29636e-11	LOC103856454	XP_009131804.1//germin-like protein subfamily 3 member 3 [Brassica rapa]	PREDICTED: Brassica rapa germin-like protein subfamily 3 member 3 (LOC103856454), mRNA
103853672	1377	443.489	138.932	-1.67452	2.94919e-09	Down	2.33948e-10	LOC103853672	XP_009128831.3//GDSL esterase/lipase At5g45960 [Brassica rapa]	PREDICTED: Brassica rapa GDSL esterase/lipase At5g45960 (LOC103853672), mRNA
103836056	1237	2476.74	777.608	-1.67133	2.49166e-15	Down	1.27054e-16	LOC103836056	ESQ35335.1//hypothetical protein EUTSA_v10008148mg [Eutrema salsugineum]	PREDICTED: Brassica rapa purple acid phosphatase 3 (LOC103836056), mRNA
103850004	996	192.57	60.5032	-1.6703	3.38134e-05	Down	4.24154e-06	LOC103850004	XP_033132496.1//late embryogenesis abundant protein At3g53040 [Brassica rapa]	PREDICTED: Brassica rapa late embryogenesis abundant protein At3g53040 (LOC103850004), mRNA
103851982	2165	223.503	70.3236	-1.66821	3.53596e-07	Down	3.42701e-08	LOC103851982	XP_009127107.1//cyclic nucleotide-gated ion channel 4 [Brassica rapa]	PREDICTED: Brassica rapa cyclic nucleotide-gated ion channel 4 (LOC103851982), mRNA
103829056	2549	127.434	40.1092	-1.66775	8.99484e-06	Down	1.04082e-06	LOC103829056	XP_018508198.1//lecithin-cholesterol acyltransferase-like 1 isoform X2 [Brassica rapa];XP_009102970.1//lecithin-cholesterol acyltransferase-like 1 isoform X1 [Brassica rapa]	PREDICTED: Brassica rapa lecithin-cholesterol acyltransferase-like 1 (LOC103829056), transcript variant X1, mRNA;PREDICTED: Brassica rapa lecithin-cholesterol acyltransferase-like 1 (LOC103829056), transcript variant X2, mRNA
103860379	2259	110.706	34.8743	-1.6665	2.76536e-05	Down	3.42832e-06	LOC103860379	XP_018513596.2//ABC transporter G family member 5 [Brassica rapa]	PREDICTED: Brassica rapa ABC transporter G family member 5 (LOC103860379), mRNA
103855289	1151	126.028	39.7399	-1.66509	1.11347e-05	Down	1.30561e-06	LOC103855289	XP_018512319.1//uncharacterized protein LOC103855289 [Brassica rapa]	PREDICTED: Brassica rapa uncharacterized LOC103855289 (LOC103855289), mRNA
103834703	789	63.1736	19.9248	-1.66476	0.000656909	Down	0.000103695	LOC103834703	XP_018461705.1//PREDICTED: auxin-responsive protein SAUR24-like [Raphanus sativus]	PREDICTED: Brassica rapa auxin-responsive protein SAUR50 (LOC103834703), mRNA
103866084	712	864.341	273.383	-1.66068	0.000163536	Down	2.30248e-05	LOC103866084	XP_013720149.2//defensin-like protein 197 [Brassica napus]	PREDICTED: Brassica rapa defensin-like protein 197 (LOC103866084), mRNA
103837009	5065	464.99	147.119	-1.66022	3.8807e-07	Down	3.77974e-08	LOC103837009	XP_009111587.1//probably inactive leucine-rich repeat receptor-like protein kinase At3g28040 [Brassica rapa]	PREDICTED: Brassica rapa probably inactive leucine-rich repeat receptor-like protein kinase At3g28040 (LOC103837009), mRNA
103874318	2064	268.251	84.9179	-1.65944	0.000461507	Down	7.07588e-05	LOC103874318	VDC67916.1//unnamed protein product [Brassica rapa];NP_001288827.1//two-component response regulator-like APRR5 [Brassica rapa]	PREDICTED: Brassica rapa two-component response regulator-like APRR5 (LOC103874318), transcript variant X1, mRNA;Brassica rapa two-component response regulator-like APRR5 (LOC103874318), mRNA
103844652	1052	305.904	96.8762	-1.65886	2.27772e-09	Down	1.78255e-10	LOC103844652	VDD16615.1//unnamed protein product, partial [Brassica rapa];CDY15173.1//BnaC05g00520D [Brassica napus]	PREDICTED: Brassica rapa heavy metal-associated isoprenylated plant protein 39 (LOC103844652), mRNA
103866507	1108	190.591	60.3772	-1.65841	0.000254139	Down	3.69259e-05	LOC103866507	XP_009142694.1//uncharacterized protein LOC103866507 [Brassica rapa]	PREDICTED: Brassica rapa uncharacterized LOC103866507 (LOC103866507), mRNA
103874039	2525	294.41	93.3502	-1.6571	1.01331e-08	Down	8.36776e-10	LOC103874039	XP_009150689.2//pentatricopeptide repeat-containing protein At5g67570, chloroplastic [Brassica rapa]	PREDICTED: Brassica rapa pentatricopeptide repeat-containing protein At5g67570, chloroplastic (LOC103874039), mRNA
103850898	2036	1967.4	624.399	-1.65575	2.75755e-08	Down	2.3793e-09	LOC103850898	XP_009125945.1//pentatricopeptide repeat-containing protein At5g13770, chloroplastic [Brassica rapa]	PREDICTED: Brassica rapa pentatricopeptide repeat-containing protein At5g13770, chloroplastic (LOC103850898), mRNA
103842519	2214	123.866	39.327	-1.65518	7.62863e-05	Down	1.0094e-05	LOC103842519	KAF3573469.1//hypothetical protein F2Q69_00061527, partial [Brassica cretica];VDC95872.1//unnamed protein product [Brassica rapa];CDY59601.1//BnaCnng35320D, partial [Brassica napus]	PREDICTED: Brassica rapa uncharacterized LOC103842519 (LOC103842519), ncRNA
103859710	1946	848.529	269.489	-1.65474	2.82679e-07	Down	2.70804e-08	LOC103859710	XP_009135531.1//probable GTP diphosphokinase CRSH, chloroplastic [Brassica rapa]	PREDICTED: Brassica rapa probable GTP diphosphokinase CRSH, chloroplastic (LOC103859710), mRNA
103856968	850	580.671	184.447	-1.65452	2.2796e-07	Down	2.16135e-08	LOC103856968	XP_009132355.1//protein TIC 20-v, chloroplastic [Brassica rapa]	PREDICTED: Brassica rapa protein TIC 20-v, chloroplastic (LOC103856968), mRNA
103853320	2178	251.148	79.7866	-1.65432	2.58858e-06	Down	2.79241e-07	LOC103853320	XP_009128495.3//probable methyltransferase PMT15 [Brassica rapa]	PREDICTED: Brassica rapa probable methyltransferase PMT15 (LOC103853320), mRNA
103249162	1733	220.093	70.0936	-1.65076	8.85386e-07	Down	8.97989e-08	LOC103249162	XP_009147047.2//zinc finger protein CONSTANS-LIKE 9 isoform X1 [Brassica rapa];NP_001288819.1//zinc finger protein CONSTANS-LIKE 9 [Brassica rapa]	PREDICTED: Brassica rapa zinc finger protein CONSTANS-LIKE 9 (LOC103249162), transcript variant X2, mRNA;PREDICTED: Brassica rapa zinc finger protein CONSTANS-LIKE 9 (LOC103249162), transcript variant X1, mRNA;Brassica rapa zinc finger protein CONSTANS-LIKE 9 (LOC103249162), mRNA
103839008	3039	110.167	35.1101	-1.64974	0.000125783	Down	1.73675e-05	LOC103839008	XP_033137134.1//ABC transporter B family member 13 isoform X2 [Brassica rapa];XP_033137133.1//ABC transporter B family member 13 isoform X1 [Brassica rapa];VYS47361.1//unnamed protein product [Arabidopsis thaliana];XP_033137135.1//ABC transporter B family member 13 isoform X3 [Brassica rapa]	PREDICTED: Brassica rapa ABC transporter B family member 13 (LOC103839008), transcript variant X4, mRNA;PREDICTED: Brassica rapa ABC transporter B family member 13 (LOC103839008), transcript variant X3, mRNA;PREDICTED: Brassica rapa ABC transporter B family member 13 (LOC103839008), transcript variant X2, mRNA;PREDICTED: Brassica rapa ABC transporter B family member 13 (LOC103839008), transcript …
103862890	2711	970.965	309.617	-1.64894	1.11121e-13	Down	6.31491e-15	LOC103862890	XP_009138843.1//nitrate regulatory gene2 protein [Brassica rapa]	PREDICTED: Brassica rapa nitrate regulatory gene2 protein (LOC103862890), mRNA
103859639	1200	429.263	136.928	-1.64844	1.18547e-11	Down	7.7544e-13	LOC103859639	XP_009135457.1//phosphatidylcholine:diacylglycerol cholinephosphotransferase 1 isoform X1 [Brassica rapa]	PREDICTED: Brassica rapa phosphatidylcholine:diacylglycerol cholinephosphotransferase 1 (LOC103859639), transcript variant X2, mRNA;PREDICTED: Brassica rapa phosphatidylcholine:diacylglycerol cholinephosphotransferase 1 (LOC103859639), transcript variant X1, mRNA;PREDICTED: Brassica rapa phosphatidylcholine:diacylglycerol cholinephosphotransferase 1 (LOC103859639), transcript variant X3, mRNA
103875351	1755	812.528	259.28	-1.6479	0.000156718	Down	2.19855e-05	LOC103875351	XP_009152112.1//transcription factor HHO1 [Brassica rapa]	PREDICTED: Brassica rapa transcription factor HHO1 (LOC103875351), mRNA
103851031	2551	207.585	66.2588	-1.64751	1.6228e-08	Down	1.36603e-09	LOC103851031	XP_009126099.1//chloroplastic group IIA intron splicing facilitator CRS1, chloroplastic [Brassica rapa]	PREDICTED: Brassica rapa chloroplastic group IIA intron splicing facilitator CRS1, chloroplastic (LOC103851031), mRNA
103860578	1712	126.559	40.4105	-1.647	0.000151776	Down	2.12153e-05	LOC103860578	XP_009136449.1//transcription factor PIF7 [Brassica rapa]	PREDICTED: Brassica rapa transcription factor PIF7 (LOC103860578), mRNA
103871869	2124	150.986	48.2183	-1.64676	8.48682e-06	Down	9.79754e-07	LOC103871869	RID57357.1//hypothetical protein BRARA_F00732 [Brassica rapa]	PREDICTED: Brassica rapa pentatricopeptide repeat-containing protein At1g10910, chloroplastic (LOC103871869), mRNA
103862518	1460	586.471	187.363	-1.64623	8.29882e-14	Down	4.66969e-15	LOC103862518	XP_009138473.1//uncharacterized protein LOC103862518 isoform X2 [Brassica rapa];XP_009138472.1//uncharacterized protein LOC103862518 isoform X1 [Brassica rapa]	PREDICTED: Brassica rapa uncharacterized LOC103862518 (LOC103862518), transcript variant X1, mRNA;PREDICTED: Brassica rapa uncharacterized LOC103862518 (LOC103862518), transcript variant X2, mRNA
103829755	2636	235.996	75.4188	-1.64577	2.34956e-08	Down	2.00849e-09	LOC103829755	VDC98625.1//unnamed protein product, partial [Brassica rapa]	PREDICTED: Brassica rapa 3-ketoacyl-CoA synthase 12 (LOC103829755), mRNA
103843039	1110	435.985	139.347	-1.6456	1.30929e-08	Down	1.09444e-09	LOC103843039	XP_009117979.1//probable 6-phosphogluconolactonase 1 [Brassica rapa]	PREDICTED: Brassica rapa probable 6-phosphogluconolactonase 1 (LOC103843039), transcript variant X4, mRNA;PREDICTED: Brassica rapa probable 6-phosphogluconolactonase 1 (LOC103843039), transcript variant X2, mRNA;PREDICTED: Brassica rapa probable 6-phosphogluconolactonase 1 (LOC103843039), transcript variant X1, mRNA;PREDICTED: Brassica rapa probable 6-phosphogluconolactonase 1 (LOC103843039), tra…
103835309	1382	246.932	78.9363	-1.64535	9.08326e-07	Down	9.24161e-08	LOC103835309	XP_033133548.1//sinapine esterase [Brassica rapa]	PREDICTED: Brassica rapa sinapine esterase (LOC103835309), transcript variant X1, misc_RNA;PREDICTED: Brassica rapa sinapine esterase (LOC103835309), transcript variant X2, mRNA
108870179	3887	196.698	62.9609	-1.64345	7.69214e-07	Down	7.74832e-08	LOC108870179	VDD53972.1//unnamed protein product [Brassica oleracea]	PREDICTED: Brassica rapa uncharacterized LOC108870179 (LOC108870179), transcript variant X2, ncRNA;PREDICTED: Brassica rapa uncharacterized LOC108870179 (LOC108870179), transcript variant X1, ncRNA;PREDICTED: Brassica rapa uncharacterized LOC108870179 (LOC108870179), transcript variant X3, ncRNA
103870562	966	283.031	90.695	-1.64186	1.78931e-08	Down	1.51192e-09	LOC103870562	XP_009146951.1//uncharacterized protein LOC103870562 [Brassica rapa]	PREDICTED: Brassica rapa uncharacterized LOC103870562 (LOC103870562), mRNA
103850162	1164	339.982	109.004	-1.64107	8.3785e-09	Down	6.88307e-10	LOC103850162	XP_009125130.1//calcineurin B-like protein 10 [Brassica rapa]	PREDICTED: Brassica rapa calcineurin B-like protein 10 (LOC103850162), transcript variant X2, misc_RNA;PREDICTED: Brassica rapa calcineurin B-like protein 10 (LOC103850162), transcript variant X1, mRNA;PREDICTED: Brassica rapa calcineurin B-like protein 10 (LOC103850162), transcript variant X3, misc_RNA
103857911	1600	213.658	68.503	-1.64106	7.58084e-06	Down	8.70112e-07	LOC103857911	XP_009133414.1//protein trichome birefringence-like 28 [Brassica rapa]	PREDICTED: Brassica rapa protein trichome birefringence-like 28 (LOC103857911), mRNA
103858260	1451	164.758	52.8334	-1.64082	1.23331e-07	Down	1.14041e-08	LOC103858260	XP_009133832.1//transcription termination factor MTERF8, chloroplastic [Brassica rapa]	PREDICTED: Brassica rapa transcription termination factor MTERF8, chloroplastic (LOC103858260), mRNA
103837588	787	1767.18	567.185	-1.63956	1.06548e-20	Down	4.12092e-22	LOC103837588	XP_009112192.1//uncharacterized protein At5g65660 [Brassica rapa]	PREDICTED: Brassica rapa uncharacterized protein At5g65660 (LOC103837588), mRNA
103831758	2748	612.378	197.169	-1.63499	1.89145e-10	Down	1.35723e-11	LOC103831758	XP_009105911.1//inter alpha-trypsin inhibitor, heavy chain 4 [Brassica rapa]	PREDICTED: Brassica rapa inter alpha-trypsin inhibitor, heavy chain 4 (LOC103831758), mRNA
103862622	1659	510.146	164.323	-1.63437	1.18952e-08	Down	9.89894e-10	LOC103862622	XP_033142229.1//uncharacterized protein LOC103862622 [Brassica rapa]	PREDICTED: Brassica rapa uncharacterized LOC103862622 (LOC103862622), mRNA
103849860	2772	591.892	190.698	-1.63405	2.52868e-10	Down	1.83538e-11	LOC103849860	XP_009124820.1//potassium transporter 4 [Brassica rapa]	PREDICTED: Brassica rapa potassium transporter 4 (LOC103849860), mRNA
103867576	3432	137.879	44.4259	-1.63393	4.46571e-06	Down	4.96256e-07	LOC103867576	XP_009143902.1//receptor like protein 26 [Brassica rapa]	PREDICTED: Brassica rapa receptor like protein 26 (LOC103867576), mRNA
103875093	2996	444.486	143.227	-1.63383	3.24852e-09	Down	2.58472e-10	LOC103875093	KAF2534455.1//hypothetical protein F2Q70_00032040 [Brassica cretica]	PREDICTED: Brassica rapa pentatricopeptide repeat-containing protein At3g29230 (LOC103875093), mRNA
103833510	5025	161.437	52.0256	-1.63367	5.04717e-05	Down	6.48319e-06	LOC103833510	CAA7056322.1//unnamed protein product [Microthlaspi erraticum]	PREDICTED: Brassica rapa CSC1-like protein At4g15430 (LOC103833510), mRNA
103860625	3500	676.226	218.373	-1.63071	1.1225e-07	Down	1.03285e-08	LOC103860625	VDC82645.1//unnamed protein product [Brassica rapa]	PREDICTED: Brassica rapa leucine-rich repeat receptor-like serine/threonine-protein kinase BAM2 (LOC103860625), transcript variant X2, misc_RNA;PREDICTED: Brassica rapa leucine-rich repeat receptor-like serine/threonine-protein kinase BAM2 (LOC103860625), transcript variant X1, mRNA
103830198	2467	288.046	93.1174	-1.62918	2.24065e-09	Down	1.75233e-10	LOC103830198	XP_009104186.1//probable receptor-like protein kinase At2g42960 [Brassica rapa]	PREDICTED: Brassica rapa probable receptor-like protein kinase At2g42960 (LOC103830198), mRNA
103836317	1116	202.857	65.5856	-1.62901	8.31523e-08	Down	7.55809e-09	LOC103836317	XP_009110809.1//double-stranded RNA-binding protein 1 [Brassica rapa]	PREDICTED: Brassica rapa double-stranded RNA-binding protein 1 (LOC103836317), mRNA
103842922	2238	187.877	60.7663	-1.62845	3.88648e-07	Down	3.78641e-08	LOC103842922	XP_009117851.1//uncharacterized protein LOC103842922 [Brassica rapa]	PREDICTED: Brassica rapa uncharacterized LOC103842922 (LOC103842922), mRNA
117125636	1759	132.769	42.9604	-1.62784	0.000167178	Down	2.35866e-05	LOC117125636	XP_009132041.1//beta-glucosidase 3-like [Brassica rapa]	PREDICTED: Brassica rapa beta-glucosidase 3-like (LOC117125636), mRNA
103873494	1882	376.621	121.981	-1.62646	2.61544e-08	Down	2.24972e-09	LOC103873494	XP_009150153.1//protein IQ-DOMAIN 1 [Brassica rapa]	PREDICTED: Brassica rapa protein IQ-DOMAIN 1 (LOC103873494), transcript variant X2, mRNA;PREDICTED: Brassica rapa protein IQ-DOMAIN 1 (LOC103873494), transcript variant X1, mRNA
103835038	4277	140.799	45.6547	-1.6248	8.05608e-05	Down	1.07132e-05	LOC103835038	XP_009109382.1//BTB/POZ domain-containing protein NPY5 [Brassica rapa]	PREDICTED: Brassica rapa BTB/POZ domain-containing protein NPY5 (LOC103835038), transcript variant X1, mRNA;PREDICTED: Brassica rapa BTB/POZ domain-containing protein NPY5 (LOC103835038), transcript variant X2, mRNA
103867454	984	17446.9	5658.61	-1.62445	5.03781e-07	Down	4.97255e-08	LOC103867454	XP_009143774.2//chlorophyll a-b binding protein 1, chloroplastic [Brassica rapa]	PREDICTED: Brassica rapa chlorophyll a-b binding protein 1, chloroplastic (LOC103867454), mRNA
103828649	20014	221.391	71.864	-1.62325	3.42787e-07	Down	3.31767e-08	LOC103828649	XP_013752038.1//ammonium transporter 1 member 3 [Brassica napus]	PREDICTED: Brassica rapa ammonium transporter 1 member 3 (LOC103828649), transcript variant X4, mRNA;PREDICTED: Brassica rapa ammonium transporter 1 member 3 (LOC103828649), transcript variant X6, mRNA;PREDICTED: Brassica rapa ammonium transporter 1 member 3 (LOC103828649), transcript variant X2, mRNA;PREDICTED: Brassica rapa ammonium transporter 1 member 3 (LOC103828649), transcript variant X5, …
103834233	3463	535.131	173.804	-1.62243	4.96879e-07	Down	4.90177e-08	LOC103834233	XP_009108543.1//probable F-box protein At4g22060 [Brassica rapa]	PREDICTED: Brassica rapa probable F-box protein At4g22060 (LOC103834233), mRNA
103830836	1541	843.636	274.14	-1.62171	9.96851e-10	Down	7.57815e-11	LOC103830836	XP_009104899.1//peroxidase 12 [Brassica rapa]	PREDICTED: Brassica rapa peroxidase 12 (LOC103830836), mRNA
103844771	22097	113.662	36.9552	-1.6209	0.000470985	Down	7.23375e-05	LOC103844771	XP_018510875.2//uncharacterized protein LOC103846086 [Brassica rapa]	PREDICTED: Brassica rapa probable membrane-associated kinase regulator 6 (LOC103844771), transcript variant X6, mRNA;PREDICTED: Brassica rapa probable membrane-associated kinase regulator 6 (LOC103844771), transcript variant X4, mRNA;PREDICTED: Brassica rapa probable membrane-associated kinase regulator 6 (LOC103844771), transcript variant X3, mRNA;PREDICTED: Brassica rapa probable membrane-assoc…
103875307	2352	96.8829	31.5024	-1.62078	0.000333041	Down	4.9562e-05	LOC103875307	XP_009152066.1//cytochrome P450 71B34 [Brassica rapa]	PREDICTED: Brassica rapa cytochrome P450 71B34 (LOC103875307), mRNA
117128108	3784	244.833	79.616	-1.62067	3.05233e-07	Down	2.93224e-08	LOC117128108	VDC61427.1//unnamed protein product [Brassica rapa]	PREDICTED: Brassica rapa uncharacterized LOC117128108 (LOC117128108), ncRNA
103868800	3238	369.42	120.161	-1.62029	4.80706e-08	Down	4.27838e-09	LOC103868800	KAF3596895.1//hypothetical protein DY000_02020758 [Brassica cretica]	PREDICTED: Brassica rapa uncharacterized LOC103868800 (LOC103868800), ncRNA
103839452	1992	275.024	89.4768	-1.61997	1.96767e-06	Down	2.09324e-07	LOC103839452	XP_033136407.1//protein indeterminate-domain 4, chloroplastic [Brassica rapa]	PREDICTED: Brassica rapa protein indeterminate-domain 4, chloroplastic (LOC103839452), transcript variant X2, mRNA;PREDICTED: Brassica rapa protein indeterminate-domain 4, chloroplastic (LOC103839452), transcript variant X3, mRNA;PREDICTED: Brassica rapa protein indeterminate-domain 4, chloroplastic (LOC103839452), transcript variant X1, mRNA
103841763	2217	246.335	80.1954	-1.61903	9.9835e-07	Down	1.02108e-07	LOC103841763	XP_009116572.1//peptide-N4-(N-acetyl-beta-glucosaminyl)asparagine amidase A [Brassica rapa]	PREDICTED: Brassica rapa peptide-N4-(N-acetyl-beta-glucosaminyl)asparagine amidase A (LOC103841763), mRNA
103830378	3239	325.891	106.14	-1.61842	4.0426e-08	Down	3.56782e-09	LOC103830378	RID54689.1//hypothetical protein BRARA_G01991 [Brassica rapa]	PREDICTED: Brassica rapa protein TRANSPORT INHIBITOR RESPONSE 1 (LOC103830378), mRNA
103842661	1717	273.488	89.0995	-1.61799	2.73359e-09	Down	2.15898e-10	LOC103842661	XP_009117671.1//ABSCISIC ACID-INSENSITIVE 5-like protein 6 [Brassica rapa]	PREDICTED: Brassica rapa ABSCISIC ACID-INSENSITIVE 5-like protein 6 (LOC103842661), transcript variant X1, mRNA;PREDICTED: Brassica rapa ABSCISIC ACID-INSENSITIVE 5-like protein 6 (LOC103842661), transcript variant X2, mRNA
103842918	1629	144.546	47.148	-1.61627	5.68593e-06	Down	6.40494e-07	LOC103842918	XP_009117846.1//CDP-diacylglycerol--serine O-phosphatidyltransferase 1 isoform X2 [Brassica rapa];XP_033135635.1//CDP-diacylglycerol--serine O-phosphatidyltransferase 1 isoform X1 [Brassica rapa]	PREDICTED: Brassica rapa CDP-diacylglycerol--serine O-phosphatidyltransferase 1 (LOC103842918), transcript variant X4, mRNA;PREDICTED: Brassica rapa CDP-diacylglycerol--serine O-phosphatidyltransferase 1 (LOC103842918), transcript variant X5, mRNA;PREDICTED: Brassica rapa CDP-diacylglycerol--serine O-phosphatidyltransferase 1 (LOC103842918), transcript variant X3, mRNA;PREDICTED: Brassica rapa CD…
103843706	2360	1269.53	414.206	-1.61588	1.8279e-06	Down	1.9348e-07	LOC103843706	XP_009118714.1//methylcrotonoyl-CoA carboxylase subunit alpha, mitochondrial isoform X2 [Brassica rapa];XP_013664865.1//methylcrotonoyl-CoA carboxylase subunit alpha, mitochondrial isoform X1 [Brassica napus]	PREDICTED: Brassica rapa methylcrotonoyl-CoA carboxylase subunit alpha, mitochondrial (LOC103843706), transcript variant X2, mRNA;PREDICTED: Brassica rapa methylcrotonoyl-CoA carboxylase subunit alpha, mitochondrial (LOC103843706), transcript variant X1, mRNA;PREDICTED: Brassica rapa methylcrotonoyl-CoA carboxylase subunit alpha, mitochondrial (LOC103843706), transcript variant X3, mRNA
103843501	1423	240.84	78.6212	-1.61508	2.93018e-08	Down	2.53372e-09	LOC103843501	XP_009118490.2//1-aminocyclopropane-1-carboxylate oxidase homolog 3 isoform X1 [Brassica rapa];XP_009118491.2//1-aminocyclopropane-1-carboxylate oxidase homolog 3 isoform X2 [Brassica rapa]	PREDICTED: Brassica rapa 1-aminocyclopropane-1-carboxylate oxidase homolog 3 (LOC103843501), transcript variant X1, mRNA;PREDICTED: Brassica rapa 1-aminocyclopropane-1-carboxylate oxidase homolog 3 (LOC103843501), transcript variant X2, mRNA
103843622	3843	180.391	58.9477	-1.61362	5.71711e-05	Down	7.40012e-06	LOC103843622	KAF3574862.1//hypothetical protein F2Q69_00063791 [Brassica cretica]	PREDICTED: Brassica rapa glutamate receptor 3.4 (LOC103843622), transcript variant X1, mRNA;PREDICTED: Brassica rapa glutamate receptor 3.4 (LOC103843622), transcript variant X2, mRNA;PREDICTED: Brassica rapa glutamate receptor 3.4 (LOC103843622), transcript variant X3, mRNA
103858623	2217	1495.67	488.969	-1.61298	3.51486e-08	Down	3.07302e-09	LOC103858623	XP_013735504.1//cytochrome P450 76C2-like [Brassica napus];XP_009134259.2//flavonoid 3'-monooxygenase CYP75B137 isoform X1 [Brassica rapa];XP_009134260.2//flavonoid 3'-monooxygenase CYP75B137 isoform X2 [Brassica rapa];XP_009134258.2//flavonoid 3'-monooxygenase CYP75B137 [Brassica rapa]	PREDICTED: Brassica rapa flavonoid 3'-monooxygenase CYP75B137 (LOC103858623), transcript variant X2, mRNA;PREDICTED: Brassica rapa flavonoid 3'-monooxygenase CYP75B137 (LOC103858623), transcript variant X1, mRNA
103860645	1750	74.7063	24.4443	-1.61173	0.000648789	Down	0.000102275	LOC103860645	XP_009136538.1//UPF0481 protein At3g47200 [Brassica rapa]	PREDICTED: Brassica rapa UPF0481 protein At3g47200 (LOC103860645), mRNA
103871896	1197	161.507	52.8569	-1.61143	0.000153106	Down	2.14217e-05	LOC103871896	XP_009148468.1//uncharacterized protein LOC103871896 [Brassica rapa]	PREDICTED: Brassica rapa uncharacterized LOC103871896 (LOC103871896), mRNA
103844818	1301	82.461	26.9883	-1.61138	0.000133361	Down	1.84875e-05	LOC103844818	XP_009119885.1//putative zinc finger protein CONSTANS-LIKE 11 isoform X1 [Brassica rapa]	PREDICTED: Brassica rapa putative zinc finger protein CONSTANS-LIKE 11 (LOC103844818), transcript variant X3, mRNA;PREDICTED: Brassica rapa putative zinc finger protein CONSTANS-LIKE 11 (LOC103844818), transcript variant X2, mRNA;PREDICTED: Brassica rapa putative zinc finger protein CONSTANS-LIKE 11 (LOC103844818), transcript variant X1, mRNA
103832565	2034	121.35	39.7302	-1.61087	2.47349e-05	Down	3.04406e-06	LOC103832565	XP_006392612.1//uncharacterized WD repeat-containing protein C2A9.03 [Eutrema salsugineum]	PREDICTED: Brassica rapa uncharacterized WD repeat-containing protein C2A9.03-like (LOC103832565), mRNA
103841077	818	405.352	133.018	-1.60755	7.57986e-05	Down	1.00234e-05	LOC103841077	XP_009115838.1//uncharacterized protein LOC103841077 [Brassica rapa]	PREDICTED: Brassica rapa uncharacterized LOC103841077 (LOC103841077), mRNA
103864605	2168	730.011	239.672	-1.60686	1.43524e-09	Down	1.10294e-10	LOC103864605	XP_009140616.1//CBL-interacting serine/threonine-protein kinase 16 [Brassica rapa]	PREDICTED: Brassica rapa CBL-interacting serine/threonine-protein kinase 16 (LOC103864605), transcript variant X5, mRNA;PREDICTED: Brassica rapa CBL-interacting serine/threonine-protein kinase 16 (LOC103864605), transcript variant X3, mRNA;PREDICTED: Brassica rapa CBL-interacting serine/threonine-protein kinase 16 (LOC103864605), transcript variant X4, mRNA;PREDICTED: Brassica rapa CBL-interactin…
103835967	3399	139.432	45.8375	-1.60496	5.95896e-06	Down	6.73631e-07	LOC103835967	XP_009110421.1//uncharacterized protein LOC103835967 isoform X2 [Brassica rapa];XP_033132690.1//uncharacterized protein LOC103835967 isoform X1 [Brassica rapa]	PREDICTED: Brassica rapa uncharacterized LOC103835967 (LOC103835967), transcript variant X1, mRNA;PREDICTED: Brassica rapa uncharacterized LOC103835967 (LOC103835967), transcript variant X2, mRNA
103850563	2572	208.133	68.5536	-1.6022	1.65237e-06	Down	1.74152e-07	LOC103850563	VDC74032.1//unnamed protein product [Brassica rapa]	PREDICTED: Brassica rapa proline-rich receptor-like protein kinase PERK14 (LOC103850563), mRNA
103840697	2684	534.459	176.07	-1.60193	4.69784e-08	Down	4.17491e-09	LOC103840697	XP_009115457.1//TORTIFOLIA1-like protein 4 isoform X2 [Brassica rapa];XP_009115456.1//TORTIFOLIA1-like protein 4 isoform X1 [Brassica rapa];XP_009115460.1//TORTIFOLIA1-like protein 4 isoform X4 [Brassica rapa];XP_009115459.1//TORTIFOLIA1-like protein 4 isoform X3 [Brassica rapa]	PREDICTED: Brassica rapa TORTIFOLIA1-like protein 4 (LOC103840697), transcript variant X2, mRNA;PREDICTED: Brassica rapa TORTIFOLIA1-like protein 4 (LOC103840697), transcript variant X3, mRNA;PREDICTED: Brassica rapa TORTIFOLIA1-like protein 4 (LOC103840697), transcript variant X4, mRNA;PREDICTED: Brassica rapa TORTIFOLIA1-like protein 4 (LOC103840697), transcript variant X1, mRNA
103858199	1129	1108.18	365.258	-1.6012	1.17842e-11	Down	7.70199e-13	LOC103858199	XP_009133759.2//aquaporin PIP1-2 [Brassica rapa]	PREDICTED: Brassica rapa aquaporin PIP1-2 (LOC103858199), mRNA
103829084	2722	199.329	65.7012	-1.60116	3.95171e-08	Down	3.48235e-09	LOC103829084	XP_009103004.1//U-box domain-containing protein 6 [Brassica rapa]	PREDICTED: Brassica rapa U-box domain-containing protein 6 (LOC103829084), transcript variant X2, mRNA;PREDICTED: Brassica rapa U-box domain-containing protein 6 (LOC103829084), transcript variant X1, mRNA
103851554	1884	875.117	288.497	-1.60092	1.95742e-06	Down	2.08018e-07	LOC103851554	XP_009126669.1//monofunctional riboflavin biosynthesis protein RIBA 3, chloroplastic isoform X1 [Brassica rapa]	PREDICTED: Brassica rapa monofunctional riboflavin biosynthesis protein RIBA 3, chloroplastic (LOC103851554), transcript variant X2, mRNA;PREDICTED: Brassica rapa monofunctional riboflavin biosynthesis protein RIBA 3, chloroplastic (LOC103851554), transcript variant X1, mRNA
103849142	2483	877.99	289.551	-1.60039	5.77986e-11	Down	3.98101e-12	LOC103849142	XP_009124196.1//pentatricopeptide repeat-containing protein At3g04760, chloroplastic [Brassica rapa]	PREDICTED: Brassica rapa pentatricopeptide repeat-containing protein At3g04760, chloroplastic (LOC103849142), mRNA
103831090	3289	2118.09	699.508	-1.59835	2.71935e-18	Down	1.18658e-19	LOC103831090	XP_009105191.1//receptor protein kinase TMK1 [Brassica rapa]	PREDICTED: Brassica rapa receptor protein kinase TMK1 (LOC103831090), mRNA
103836610	811	921.307	304.279	-1.59829	3.13239e-08	Down	2.71776e-09	LOC103836610	XP_009111150.1//photosystem II repair protein PSB27-H1, chloroplastic [Brassica rapa]	PREDICTED: Brassica rapa photosystem II repair protein PSB27-H1, chloroplastic (LOC103836610), mRNA
103844078	909	462.662	152.877	-1.59759	7.30794e-12	Down	4.69651e-13	LOC103844078	NP_001288990.1//salt tolerance protein [Brassica rapa];VDD17018.1//unnamed protein product [Brassica rapa]	PREDICTED: Brassica rapa salt tolerance protein (LOC103844078), transcript variant X1, mRNA;Brassica rapa salt tolerance protein (LOC103844078), mRNA
103873524	958	527.091	174.226	-1.59709	3.32858e-10	Down	2.43814e-11	LOC103873524	XP_009150184.1//calmodulin-like protein 5 [Brassica rapa]	PREDICTED: Brassica rapa calmodulin-like protein 5 (LOC103873524), mRNA
103874079	1413	348.668	115.259	-1.59698	2.31253e-05	Down	2.83179e-06	LOC103874079	XP_009150738.2//transcription factor HBI1 isoform X2 [Brassica rapa];XP_009150737.2//transcription factor HBI1 isoform X1 [Brassica rapa];XP_009150739.2//transcription factor HBI1 isoform X3 [Brassica rapa]	PREDICTED: Brassica rapa transcription factor HBI1 (LOC103874079), transcript variant X1, mRNA;PREDICTED: Brassica rapa transcription factor HBI1 (LOC103874079), transcript variant X3, mRNA;PREDICTED: Brassica rapa transcription factor HBI1 (LOC103874079), transcript variant X2, mRNA
103868525	1268	428.996	141.815	-1.59696	2.00295e-06	Down	2.1329e-07	LOC103868525	XP_013749022.1//jacalin-related lectin 4 [Brassica napus]	PREDICTED: Brassica rapa myrosinase-binding protein 2 (LOC103868525), transcript variant X1, mRNA;PREDICTED: Brassica rapa myrosinase-binding protein 2 (LOC103868525), transcript variant X2, mRNA
103858210	579	275.049	90.9298	-1.59686	3.18819e-07	Down	3.07041e-08	LOC103858210	XP_009133771.1//arabinogalactan protein 16 [Brassica rapa]	PREDICTED: Brassica rapa arabinogalactan protein 16 (LOC103858210), mRNA
103862383	2516	1571.35	519.991	-1.59545	3.59466e-17	Down	1.66146e-18	LOC103862383	XP_009138332.1//subtilisin-like protease SBT1.6 [Brassica rapa]	PREDICTED: Brassica rapa subtilisin-like protease SBT1.6 (LOC103862383), mRNA
103844559	680	135.898	44.9864	-1.59496	3.37562e-05	Down	4.23167e-06	LOC103844559	XP_009119608.1//late embryogenis abundant protein 2 [Brassica rapa]	PREDICTED: Brassica rapa late embryogenis abundant protein 2 (LOC103844559), mRNA
103866087	1346	771.481	255.566	-1.59393	2.17402e-10	Down	1.571e-11	LOC103866087	XP_009142212.1//transcription antitermination protein NusB [Brassica rapa]	PREDICTED: Brassica rapa transcription antitermination protein NusB (LOC103866087), mRNA
103871783	2040	613.161	203.807	-1.58906	2.19962e-11	Down	1.47165e-12	LOC103871783	XP_009148322.1//uncharacterized protein LOC103871783 [Brassica rapa]	PREDICTED: Brassica rapa uncharacterized LOC103871783 (LOC103871783), mRNA
103828082	1881	876.534	292.014	-1.58578	9.70287e-11	Down	6.80463e-12	LOC103828082	XP_009101923.2//transcription factor VIP1 [Brassica rapa]	PREDICTED: Brassica rapa transcription factor VIP1 (LOC103828082), transcript variant X2, mRNA;PREDICTED: Brassica rapa transcription factor VIP1 (LOC103828082), transcript variant X3, mRNA;PREDICTED: Brassica rapa transcription factor VIP1 (LOC103828082), transcript variant X1, mRNA
103870681	1476	455.102	151.64	-1.58554	4.47427e-06	Down	4.97446e-07	LOC103870681	XP_009147087.1//UV-B-induced protein At3g17800, chloroplastic [Brassica rapa]	PREDICTED: Brassica rapa UV-B-induced protein At3g17800, chloroplastic (LOC103870681), mRNA
103837460	1316	1126.23	375.472	-1.58472	2.00833e-14	Down	1.0819e-15	LOC103837460	XP_009112068.1//probable inactive purple acid phosphatase 29 [Brassica rapa]	PREDICTED: Brassica rapa probable inactive purple acid phosphatase 29 (LOC103837460), mRNA
103844512	3005	203.336	67.8307	-1.58386	8.90757e-07	Down	9.04148e-08	LOC103844512	XP_009119548.1//putative E3 ubiquitin-protein ligase RF4 [Brassica rapa]	PREDICTED: Brassica rapa putative E3 ubiquitin-protein ligase RF4 (LOC103844512), mRNA
103864932	941	1084.33	361.747	-1.58375	9.47671e-12	Down	6.13576e-13	EXPA6	NP_001288899.1//expansin-A6 precursor [Brassica rapa]	PREDICTED: Brassica rapa expansin-A6 (EXPA6), transcript variant X1, mRNA;Brassica rapa expansin-A6 (EXPA6), mRNA
103851953	7339	328.133	109.522	-1.58306	2.63218e-05	Down	3.25409e-06	LOC103851953	XP_033140827.1//uncharacterized protein LOC103851953 [Brassica rapa];ACP30598.1//disease resistance protein [Brassica rapa subsp. pekinensis]	PREDICTED: Brassica rapa uncharacterized LOC103851953 (LOC103851953), mRNA
103848310	1968	80.8765	26.9998	-1.58277	0.000984264	Down	0.000161901	LOC103848310	XP_033146723.1//transcription factor bHLH67 isoform X1 [Brassica rapa]	PREDICTED: Brassica rapa transcription factor bHLH67 (LOC103848310), transcript variant X2, mRNA;PREDICTED: Brassica rapa transcription factor bHLH67 (LOC103848310), transcript variant X3, mRNA;PREDICTED: Brassica rapa transcription factor bHLH67 (LOC103848310), transcript variant X1, mRNA
103859848	1730	109.173	36.4489	-1.58267	0.000384729	Down	5.79333e-05	LOC103859848	XP_009135678.2//uncharacterized protein LOC103859848 [Brassica rapa];VDC82102.1//unnamed protein product [Brassica rapa]	PREDICTED: Brassica rapa uncharacterized LOC103859848 (LOC103859848), mRNA
103829761	1122	89.822	29.9918	-1.5825	0.000243081	Down	3.51934e-05	LOC103829761	XP_009103707.2//uncharacterized protein LOC103829761 [Brassica rapa]	PREDICTED: Brassica rapa uncharacterized LOC103829761 (LOC103829761), mRNA
103862810	2139	233.853	78.0894	-1.5824	6.7669e-08	Down	6.10204e-09	ARF18-2	XP_009138752.1//auxin response factor 18 [Brassica rapa]	PREDICTED: Brassica rapa auxin response factor 18 (ARF18-2), mRNA
103844518	2965	202.307	67.6037	-1.58137	2.61101e-06	Down	2.81869e-07	LOC103844518	XP_009119555.1//isoamylase 2, chloroplastic [Brassica rapa]	PREDICTED: Brassica rapa isoamylase 2, chloroplastic (LOC103844518), transcript variant X2, mRNA;PREDICTED: Brassica rapa isoamylase 2, chloroplastic (LOC103844518), transcript variant X1, mRNA
103869727	1991	3064.34	1024.88	-1.58012	1.13005e-11	Down	7.37686e-13	LOC103869727	NP_188316.1//acyl-activating enzyme 7 [Arabidopsis thaliana]	PREDICTED: Brassica rapa acetate/butyrate--CoA ligase AAE7, peroxisomal (LOC103869727), mRNA
103831742	1368	181.607	60.7411	-1.58007	1.30026e-05	Down	1.53677e-06	LOC103831742	XP_009105892.1//RING-H2 finger protein ATL3 [Brassica rapa]	PREDICTED: Brassica rapa RING-H2 finger protein ATL3 (LOC103831742), mRNA
103868309	1187	159.696	53.423	-1.5798	0.000141858	Down	1.97382e-05	LOC103868309	XP_009144661.1//phosphoinositide phospholipase C 1 isoform X3 [Brassica rapa];XP_009144663.1//phosphoinositide phospholipase C 1 isoform X6 [Brassica rapa];XP_009144659.1//uncharacterized protein LOC103868309 isoform X1 [Brassica rapa];XP_009144662.1//phosphoinositide phospholipase C 1 isoform X4 [Brassica rapa];XP_033147792.1//phosphoinositide phospholipase C 1 isoform X5 [Brassica rapa];XP_0331…	PREDICTED: Brassica rapa phosphoinositide phospholipase C 8 (LOC103868309), transcript variant X2, mRNA;PREDICTED: Brassica rapa phosphoinositide phospholipase C 8 (LOC103868309), transcript variant X9, mRNA;PREDICTED: Brassica rapa phosphoinositide phospholipase C 8 (LOC103868309), transcript variant X7, mRNA;PREDICTED: Brassica rapa phosphoinositide phospholipase C 8 (LOC103868309), transcript …
103861112	1669	1717.29	574.884	-1.57879	1.58766e-06	Down	1.66993e-07	LOC103861112	XP_013672919.1//methylthioalkylmalate synthase 2, chloroplastic isoform X1 [Brassica napus];XP_013593685.1//PREDICTED: methylthioalkylmalate synthase 2, chloroplastic-like [Brassica oleracea var. oleracea]	PREDICTED: Brassica rapa methylthioalkylmalate synthase 2, chloroplastic (LOC103861112), mRNA
103861870	1591	306.313	102.546	-1.57874	8.60394e-09	Down	7.07745e-10	LOC103861870	XP_009137827.1//transcription factor bHLH68 [Brassica rapa]	PREDICTED: Brassica rapa transcription factor bHLH68 (LOC103861870), mRNA
103828283	12938	218.136	73.0835	-1.57761	1.09455e-07	Down	1.00656e-08	LOC103828283	XP_033130171.1//receptor-like kinase TMK3 [Brassica rapa]	PREDICTED: Brassica rapa receptor-like kinase TMK3 (LOC103828283), transcript variant X7, mRNA;PREDICTED: Brassica rapa receptor-like kinase TMK3 (LOC103828283), transcript variant X1, mRNA;PREDICTED: Brassica rapa receptor-like kinase TMK3 (LOC103828283), transcript variant X3, mRNA;PREDICTED: Brassica rapa receptor-like kinase TMK3 (LOC103828283), transcript variant X8, mRNA;PREDICTED: Brassica…
103854033	2646	163.883	54.9451	-1.57661	5.65647e-05	Down	7.31107e-06	LOC103854033	XP_018512313.1//probable xyloglucan endotransglucosylase/hydrolase protein 27 [Brassica rapa]	PREDICTED: Brassica rapa probable xyloglucan endotransglucosylase/hydrolase protein 27 (LOC103854033), transcript variant X2, mRNA;PREDICTED: Brassica rapa probable xyloglucan endotransglucosylase/hydrolase protein 27 (LOC103854033), transcript variant X1, mRNA
103856978	1990	247.804	83.1443	-1.57551	4.30146e-06	Down	4.76514e-07	LOC103856978	XP_033144558.1//transcription termination factor MTERF9, chloroplastic isoform X2 [Brassica rapa];XP_009132370.1//transcription termination factor MTERF9, chloroplastic isoform X1 [Brassica rapa]	PREDICTED: Brassica rapa transcription termination factor MTERF9, chloroplastic (LOC103856978), transcript variant X2, mRNA;PREDICTED: Brassica rapa transcription termination factor MTERF9, chloroplastic (LOC103856978), transcript variant X1, mRNA
103873150	1573	163.954	55.0774	-1.57376	5.17299e-07	Down	5.11839e-08	LOC103873150	CDY08069.1//BnaA06g16570D [Brassica napus]	PREDICTED: Brassica rapa protein LAZ1 homolog 2 (LOC103873150), mRNA
103846910	1771	197.077	66.2469	-1.57283	2.00461e-05	Down	2.43389e-06	LOC103846910	XP_033137773.1//cytochrome P450 90A1 isoform X1 [Brassica rapa];XP_009122168.1//cytochrome P450 90A1 isoform X2 [Brassica rapa]	PREDICTED: Brassica rapa cytochrome P450 90A1 (LOC103846910), transcript variant X1, mRNA;PREDICTED: Brassica rapa cytochrome P450 90A1 (LOC103846910), transcript variant X2, mRNA
103846387	1340	12400.9	4172.35	-1.57151	8.40548e-11	Down	5.87685e-12	LOC103846387	XP_009121547.2//WAS/WASL-interacting protein family member 3 [Brassica rapa]	PREDICTED: Brassica rapa WAS/WASL-interacting protein family member 3 (LOC103846387), mRNA
103852596	1170	167.078	56.2586	-1.57037	9.251e-05	Down	1.24527e-05	LOC103852596	XP_009127747.1//zinc-finger homeodomain protein 11 [Brassica rapa]	PREDICTED: Brassica rapa zinc-finger homeodomain protein 11 (LOC103852596), mRNA
103837689	1549	282.859	95.377	-1.56837	3.30843e-06	Down	3.6171e-07	LOC103837689	XP_013652814.1//mannan endo-1,4-beta-mannosidase 7-like [Brassica napus]	PREDICTED: Brassica rapa mannan endo-1,4-beta-mannosidase 7 (LOC103837689), mRNA
103838237	2214	138.265	46.7899	-1.56317	0.000203876	Down	2.9119e-05	LOC103838237	KAF3603231.1//hypothetical protein F2Q69_00038005 [Brassica cretica]	PREDICTED: Brassica rapa uncharacterized LOC103838237 (LOC103838237), ncRNA
103861459	1882	135.057	45.722	-1.56261	0.0007349	Down	0.000117338	LOC103861459	XP_033144436.1//short-chain dehydrogenase TIC 32 B, chloroplastic isoform X2 [Brassica rapa];XP_033144435.1//short-chain dehydrogenase TIC 32 B, chloroplastic isoform X1 [Brassica rapa]	PREDICTED: Brassica rapa short-chain dehydrogenase TIC 32 B, chloroplastic (LOC103861459), transcript variant X2, mRNA;PREDICTED: Brassica rapa short-chain dehydrogenase TIC 32 B, chloroplastic (LOC103861459), transcript variant X1, mRNA
103858400	1937	332.465	112.584	-1.56221	2.20644e-05	Down	2.69482e-06	LOC103858400	XP_009134010.1//berberine bridge enzyme-like 18 [Brassica rapa]	PREDICTED: Brassica rapa berberine bridge enzyme-like 18 (LOC103858400), mRNA
117132375	1195	156.891	53.1339	-1.56205	0.000142606	Down	1.98498e-05	LOC117132375	CDY30374.1//BnaA04g24750D [Brassica napus]	PREDICTED: Brassica rapa uncharacterized LOC117132375 (LOC117132375), ncRNA
103839261	751	101.683	34.4669	-1.5608	0.000775397	Down	0.0001243	LOC103839261	XP_009114014.1//uncharacterized protein ycf20 [Brassica rapa]	PREDICTED: Brassica rapa uncharacterized protein ycf20 (LOC103839261), mRNA
103834981	1017	185.271	62.8451	-1.55976	0.00014062	Down	1.95585e-05	LOC103834981	XP_022547776.1//protein phosphatase 2C 70-like [Brassica napus]	PREDICTED: Brassica rapa uncharacterized LOC103834981 (LOC103834981), ncRNA
103845976	1557	220.181	74.6962	-1.55958	4.43488e-07	Down	4.35143e-08	LOC103845976	XP_009121141.1//protein phosphatase 2C 37 [Brassica rapa]	PREDICTED: Brassica rapa protein phosphatase 2C 37 (LOC103845976), mRNA
103841980	1720	1050.54	356.652	-1.55854	7.90763e-11	Down	5.50769e-12	LOC103841980	XP_018485887.1//PREDICTED: delta(8)-fatty-acid desaturase 1 [Raphanus sativus]	PREDICTED: Brassica rapa delta(8)-fatty-acid desaturase 1 (LOC103841980), mRNA
103865761	2491	250.627	85.0942	-1.55841	2.23866e-06	Down	2.39762e-07	LOC103865761	XP_009141862.1//S-type anion channel SLAH3 [Brassica rapa]	PREDICTED: Brassica rapa S-type anion channel SLAH3 (LOC103865761), mRNA
103839593	2280	94.8522	32.2273	-1.5574	0.000452618	Down	6.92271e-05	LOC103839593	XP_009114343.1//probable methyltransferase PMT14 [Brassica rapa]	PREDICTED: Brassica rapa probable methyltransferase PMT14 (LOC103839593), mRNA
103831923	1569	14825.5	5038.94	-1.55689	1.70832e-09	Down	1.32145e-10	LOC103831923	XP_009106116.2//geranylgeranyl diphosphate reductase, chloroplastic [Brassica rapa];KAF3520621.1//hypothetical protein DY000_02063887 [Brassica cretica]	PREDICTED: Brassica rapa geranylgeranyl diphosphate reductase, chloroplastic (LOC103831923), mRNA
103840798	2215	2421.91	823.294	-1.55667	2.34267e-14	Down	1.267e-15	LOC103840798	XP_010552708.1//PREDICTED: probable sulfate transporter 3.3 [Tarenaya hassleriana]	PREDICTED: Brassica rapa probable sulfate transporter 3.3 (LOC103840798), mRNA
103866689	2756	147.075	50.0934	-1.55386	0.000330482	Down	4.91636e-05	LOC103866689	XP_009142905.1//probable pectinesterase/pectinesterase inhibitor 16 [Brassica rapa]	PREDICTED: Brassica rapa probable pectinesterase/pectinesterase inhibitor 16 (LOC103866689), mRNA
103836857	1511	102.342	34.8754	-1.55311	0.000114928	Down	1.573e-05	LOC103836857	XP_009111403.1//uncharacterized protein At4g00950 [Brassica rapa]	PREDICTED: Brassica rapa uncharacterized protein At4g00950 (LOC103836857), mRNA
117125625	1785	222.901	76.0406	-1.55156	8.02658e-07	Down	8.0959e-08	LOC117125625	VDD49140.1//unnamed protein product [Brassica oleracea];XP_033138430.1//uncharacterized protein LOC117125625 isoform X2 [Brassica rapa];CDY31000.1//BnaC04g24240D [Brassica napus];XP_033138431.1//uncharacterized protein LOC117125625 isoform X3 [Brassica rapa];XP_033138428.1//uncharacterized protein LOC117125625 isoform X1 [Brassica rapa]	PREDICTED: Brassica rapa uncharacterized LOC117125625 (LOC117125625), transcript variant X19, misc_RNA;PREDICTED: Brassica rapa uncharacterized LOC117125625 (LOC117125625), transcript variant X4, mRNA;PREDICTED: Brassica rapa uncharacterized LOC117125625 (LOC117125625), transcript variant X22, misc_RNA;PREDICTED: Brassica rapa uncharacterized LOC117125625 (LOC117125625), transcript variant X15, m…
103868853	3959	434.509	148.297	-1.5509	2.04363e-05	Down	2.48672e-06	LOC103868853	XP_009145155.1//probable LRR receptor-like serine/threonine-protein kinase At1g34110 [Brassica rapa]	PREDICTED: Brassica rapa probable LRR receptor-like serine/threonine-protein kinase At1g34110 (LOC103868853), mRNA
103868973	5747	377.134	128.847	-1.54942	6.25632e-07	Down	6.24531e-08	LOC103868973	XP_009145264.1//protein NETWORKED 1A [Brassica rapa]	PREDICTED: Brassica rapa protein NETWORKED 1A (LOC103868973), transcript variant X4, mRNA;PREDICTED: Brassica rapa protein NETWORKED 1A (LOC103868973), transcript variant X3, mRNA;PREDICTED: Brassica rapa protein NETWORKED 1A (LOC103868973), transcript variant X1, mRNA;PREDICTED: Brassica rapa protein NETWORKED 1A (LOC103868973), transcript variant X2, mRNA
103834553	3391	307.87	105.364	-1.54694	3.40842e-08	Down	2.97542e-09	LOC103834553	XP_009108869.2//transcriptional corepressor LEUNIG [Brassica rapa]	PREDICTED: Brassica rapa transcriptional corepressor LEUNIG (LOC103834553), mRNA
103867315	1583	242.947	83.2126	-1.54577	6.41404e-06	Down	7.29008e-07	LOC103867315	XP_009143618.1//uncharacterized protein LOC103867315 [Brassica rapa]	PREDICTED: Brassica rapa uncharacterized LOC103867315 (LOC103867315), transcript variant X2, mRNA;PREDICTED: Brassica rapa uncharacterized LOC103867315 (LOC103867315), transcript variant X1, mRNA
103874010	3376	3634.76	1245.76	-1.54483	2.79064e-19	Down	1.15148e-20	LOC103874010	XP_013643323.1//leucine-rich repeat receptor-like serine/threonine-protein kinase BAM1 [Brassica napus]	PREDICTED: Brassica rapa leucine-rich repeat receptor-like serine/threonine-protein kinase BAM1 (LOC103874010), mRNA
103875279	2081	91.7242	31.4514	-1.54418	0.000679283	Down	0.000107679	LOC103875279	XP_009152029.1//nodulation receptor kinase [Brassica rapa]	PREDICTED: Brassica rapa nodulation receptor kinase (LOC103875279), mRNA
103872597	1100	410.063	140.676	-1.54346	1.22859e-09	Down	9.39882e-11	EPR1	XP_033148846.1//protein REVEILLE 7 isoform X1 [Brassica rapa];NP_001288892.1//protein REVEILLE 7 [Brassica rapa]	PREDICTED: Brassica rapa protein REVEILLE 7 (EPR1), transcript variant X1, mRNA;Brassica rapa protein REVEILLE 7 (EPR1), mRNA
103829282	1016	428.47	147.056	-1.54282	7.03442e-06	Down	8.03644e-07	LOC103829282	XP_009103189.1//21 kDa protein [Brassica rapa]	PREDICTED: Brassica rapa 21 kDa protein (LOC103829282), mRNA
103832495	1716	1127.66	387.755	-1.54011	3.91611e-12	Down	2.4708e-13	LOC103832495	XP_009106761.1//molybdate transporter 2 [Brassica rapa]	PREDICTED: Brassica rapa molybdate transporter 2 (LOC103832495), mRNA
103844260	2211	988.927	340.615	-1.53772	7.30839e-08	Down	6.60396e-09	LOC103844260	XP_018511055.2//cryptochrome-2 isoform X1 [Brassica rapa];XP_009119306.3//cryptochrome-1 isoform X2 [Brassica rapa]	PREDICTED: Brassica rapa cryptochrome-2 (LOC103844260), transcript variant X1, mRNA;PREDICTED: Brassica rapa cryptochrome-2 (LOC103844260), transcript variant X4, mRNA;PREDICTED: Brassica rapa cryptochrome-2 (LOC103844260), transcript variant X3, mRNA;PREDICTED: Brassica rapa cryptochrome-2 (LOC103844260), transcript variant X2, mRNA
103863549	740	803.189	276.666	-1.53759	4.32384e-06	Down	4.79223e-07	LOC103863549	XP_009139536.1//polyadenylate-binding protein-interacting protein 2 [Brassica rapa]	PREDICTED: Brassica rapa polyadenylate-binding protein-interacting protein 2 (LOC103863549), transcript variant X2, mRNA;PREDICTED: Brassica rapa polyadenylate-binding protein-interacting protein 2 (LOC103863549), transcript variant X1, mRNA
103855330	2212	1520.35	523.945	-1.53691	6.17138e-14	Down	3.43311e-15	LOC103855330	XP_009130549.2//BTB/POZ domain-containing protein SR1IP1 [Brassica rapa]	PREDICTED: Brassica rapa BTB/POZ domain-containing protein SR1IP1 (LOC103855330), mRNA
103839788	5743	286.275	98.6688	-1.53674	4.26271e-07	Down	4.17453e-08	LOC103839788	NP_567278.1//glucan synthase-like 1 [Arabidopsis thaliana]	PREDICTED: Brassica rapa callose synthase 11 (LOC103839788), mRNA
103858566	906	338.28	116.627	-1.53632	3.23582e-06	Down	3.53114e-07	LOC103858566	XP_009134559.1//auxin-responsive protein SAUR50 [Brassica rapa]	PREDICTED: Brassica rapa auxin-responsive protein SAUR50 (LOC103858566), mRNA
103861917	671	244.807	84.4857	-1.53486	5.88049e-05	Down	7.6304e-06	LOC103861917	XP_009137877.1//uncharacterized protein LOC103861917 [Brassica rapa]	PREDICTED: Brassica rapa uncharacterized LOC103861917 (LOC103861917), mRNA
103859188	4118	596.177	205.777	-1.53466	9.48985e-11	Down	6.65271e-12	LOC103859188	VDC81456.1//unnamed protein product [Brassica rapa];XP_033142914.1//putative E3 ubiquitin-protein ligase LIN-1 isoform X2 [Brassica rapa];XP_009134935.1//putative E3 ubiquitin-protein ligase LIN-1 isoform X1 [Brassica rapa];XP_033142915.1//putative E3 ubiquitin-protein ligase LIN-1 isoform X3 [Brassica rapa]	PREDICTED: Brassica rapa putative E3 ubiquitin-protein ligase LIN-1 (LOC103859188), transcript variant X3, mRNA;PREDICTED: Brassica rapa putative E3 ubiquitin-protein ligase LIN-1 (LOC103859188), transcript variant X2, mRNA;PREDICTED: Brassica rapa putative E3 ubiquitin-protein ligase LIN-1 (LOC103859188), transcript variant X1, mRNA
103857725	1479	478.209	165.097	-1.53432	5.56135e-10	Down	4.14626e-11	LOC103857725	XP_009133196.1//transcription factor AS1 [Brassica rapa]	PREDICTED: Brassica rapa transcription factor AS1 (LOC103857725), transcript variant X1, mRNA;PREDICTED: Brassica rapa transcription factor AS1 (LOC103857725), transcript variant X2, mRNA
103870678	3072	186.225	64.3059	-1.53402	1.11872e-06	Down	1.15313e-07	LOC103870678	XP_009147085.1//transcription factor bHLH62 [Brassica rapa]	PREDICTED: Brassica rapa transcription factor bHLH62 (LOC103870678), mRNA
103835184	2303	5657.61	1953.87	-1.53386	5.57869e-09	Down	4.5198e-10	LOC103835184	XP_009109554.1//serine/threonine-protein kinase STY46 [Brassica rapa]	PREDICTED: Brassica rapa serine/threonine-protein kinase STY46 (LOC103835184), mRNA
103829936	3041	126.561	43.7158	-1.5336	2.03028e-05	Down	2.46885e-06	LOC103829936	XP_033130187.1//uncharacterized protein LOC103829936 isoform X2 [Brassica rapa];XP_009103867.1//uncharacterized protein LOC103829936 isoform X1 [Brassica rapa]	PREDICTED: Brassica rapa uncharacterized LOC103829936 (LOC103829936), transcript variant X1, mRNA;PREDICTED: Brassica rapa uncharacterized LOC103829936 (LOC103829936), transcript variant X2, mRNA
103845982	1555	1341.47	463.395	-1.5335	3.29211e-13	Down	1.92528e-14	LOC103845982	KAF3593155.1//hypothetical protein DY000_02021068 [Brassica cretica]	PREDICTED: Brassica rapa protein EXORDIUM-like 5 (LOC103845982), mRNA
103868126	2133	256.584	88.6664	-1.53297	2.89748e-05	Down	3.59752e-06	LOC103868126	XP_009144481.1//uncharacterized protein LOC103868126 [Brassica rapa]	PREDICTED: Brassica rapa uncharacterized LOC103868126 (LOC103868126), mRNA
103829654	2482	285.748	98.7636	-1.53269	3.04482e-09	Down	2.41777e-10	LOC103829654	XP_009103583.1//transcription factor LHW [Brassica rapa]	PREDICTED: Brassica rapa transcription factor LHW (LOC103829654), transcript variant X2, mRNA;PREDICTED: Brassica rapa transcription factor LHW (LOC103829654), transcript variant X1, mRNA
103844509	2032	255.085	88.195	-1.53221	1.17718e-06	Down	1.21621e-07	LOC103844509	XP_009119545.1//1-aminocyclopropane-1-carboxylate oxidase homolog 5 [Brassica rapa]	PREDICTED: Brassica rapa 1-aminocyclopropane-1-carboxylate oxidase homolog 5 (LOC103844509), mRNA
103872942	1513	232.825	80.5263	-1.53171	4.32824e-05	Down	5.51124e-06	LOC103872942	XP_013642036.1//24-methylenesterol C-methyltransferase 2-like [Brassica napus];VDD24926.1//unnamed protein product, partial [Brassica oleracea];XP_033128786.1//uncharacterized protein LOC103872942 [Brassica rapa];XP_018511350.2//24-methylenesterol C-methyltransferase 2 [Brassica rapa]	PREDICTED: Brassica rapa uncharacterized LOC103872942 (LOC103872942), transcript variant X1, mRNA;PREDICTED: Brassica rapa uncharacterized LOC103872942 (LOC103872942), transcript variant X2, misc_RNA
103867377	1458	1227.54	424.601	-1.53159	2.97185e-11	Down	2.00494e-12	LOC103867377	XP_009143686.1//uncharacterized protein LOC103867377 [Brassica rapa]	PREDICTED: Brassica rapa uncharacterized LOC103867377 (LOC103867377), transcript variant X1, mRNA;PREDICTED: Brassica rapa uncharacterized LOC103867377 (LOC103867377), transcript variant X2, misc_RNA
103856061	2066	2327.44	805.22	-1.53129	5.78548e-08	Down	5.1862e-09	LOC103856061	XP_009131387.1//protein NUCLEAR FUSION DEFECTIVE 4 [Brassica rapa]	PREDICTED: Brassica rapa protein NUCLEAR FUSION DEFECTIVE 4 (LOC103856061), mRNA
103832545	3049	263.423	91.1955	-1.53034	1.61972e-06	Down	1.70538e-07	LOC103832545	XP_009106813.1//serine acetyltransferase 1, chloroplastic [Brassica rapa]	PREDICTED: Brassica rapa serine acetyltransferase 1, chloroplastic (LOC103832545), mRNA
103867394	2822	1981.1	686.056	-1.5299	1.15018e-09	Down	8.78055e-11	LOC103867394	OAP19080.1//KUP10 [Arabidopsis thaliana]	PREDICTED: Brassica rapa potassium transporter 11 (LOC103867394), transcript variant X3, mRNA;PREDICTED: Brassica rapa potassium transporter 11 (LOC103867394), transcript variant X2, mRNA;PREDICTED: Brassica rapa potassium transporter 11 (LOC103867394), transcript variant X1, mRNA
103841944	4619	92.1637	31.9333	-1.52913	0.000102961	Down	1.40022e-05	LOC103841944	NA	PREDICTED: Brassica rapa uncharacterized LOC103841944 (LOC103841944), transcript variant X3, ncRNA;PREDICTED: Brassica rapa uncharacterized LOC103841944 (LOC103841944), transcript variant X2, ncRNA;PREDICTED: Brassica rapa uncharacterized LOC103841944 (LOC103841944), transcript variant X7, ncRNA;PREDICTED: Brassica rapa uncharacterized LOC103841944 (LOC103841944), transcript variant X1, ncRNA;PRE…
103830973	842	464.232	161.144	-1.5265	9.91562e-09	Down	8.18285e-10	LOC103830973	XP_009105049.2//uncharacterized protein LOC103830973 [Brassica rapa]	PREDICTED: Brassica rapa uncharacterized LOC103830973 (LOC103830973), mRNA
103862115	2403	397.206	137.956	-1.52567	1.29854e-05	Down	1.53396e-06	LOC103862115	KAF2533426.1//hypothetical protein F2Q70_00033406, partial [Brassica cretica];XP_009138073.1//auxin-responsive protein IAA29 [Brassica rapa]	PREDICTED: Brassica rapa auxin-responsive protein IAA29 (LOC103862115), transcript variant X3, mRNA;PREDICTED: Brassica rapa auxin-responsive protein IAA29 (LOC103862115), transcript variant X1, misc_RNA;PREDICTED: Brassica rapa auxin-responsive protein IAA29 (LOC103862115), transcript variant X2, misc_RNA
103869653	2263	1549.32	538.158	-1.52553	1.02173e-08	Down	8.44539e-10	LOC103869653	XP_009145978.2//putative 3,4-dihydroxy-2-butanone kinase [Brassica rapa]	PREDICTED: Brassica rapa putative 3,4-dihydroxy-2-butanone kinase (LOC103869653), mRNA
103832199	2936	129.267	44.9152	-1.52508	4.26451e-05	Down	5.42442e-06	LOC103832199	XP_018508797.1//filament-like plant protein 1 isoform X2 [Brassica rapa]	PREDICTED: Brassica rapa filament-like plant protein 1 (LOC103832199), transcript variant X3, mRNA;PREDICTED: Brassica rapa filament-like plant protein 1 (LOC103832199), transcript variant X2, mRNA;PREDICTED: Brassica rapa filament-like plant protein 1 (LOC103832199), transcript variant X1, mRNA
103835696	1341	5174.32	1798.93	-1.52423	9.56246e-10	Down	7.25417e-11	LOC103835696	KAF3602110.1//hypothetical protein F2Q69_00037742 [Brassica cretica];VVA98954.1//unnamed protein product [Arabis nemorensis]	PREDICTED: Brassica rapa DNA damage-repair/toleration protein DRT100 (LOC103835696), mRNA
103828111	2241	672.665	233.872	-1.52417	4.14179e-10	Down	3.0605e-11	LOC103828111	XP_009101959.1//CDPK-related kinase 5 isoform X1 [Brassica rapa];XP_010550381.1//PREDICTED: CDPK-related kinase 5 isoform X2 [Tarenaya hassleriana];XP_018511230.1//CDPK-related kinase 5 isoform X3 [Brassica rapa];XP_009101966.1//CDPK-related kinase 5 isoform X2 [Brassica rapa]	PREDICTED: Brassica rapa CDPK-related kinase 5 (LOC103828111), transcript variant X2, mRNA;PREDICTED: Brassica rapa CDPK-related kinase 5 (LOC103828111), transcript variant X1, mRNA;PREDICTED: Brassica rapa CDPK-related kinase 5 (LOC103828111), transcript variant X3, mRNA
103842489	878	441.609	153.573	-1.52385	3.55657e-07	Down	3.44982e-08	LOC103842489	VDC63569.1//unnamed protein product, partial [Brassica rapa]	PREDICTED: Brassica rapa stress enhanced protein 2, chloroplastic (LOC103842489), mRNA
103842512	1177	108.883	37.8828	-1.52316	0.000222426	Down	3.20038e-05	LOC103842512	XP_009117387.1//uncharacterized protein LOC103842512 [Brassica rapa]	PREDICTED: Brassica rapa uncharacterized LOC103842512 (LOC103842512), mRNA
103847303	1798	406.967	141.607	-1.52302	8.70835e-05	Down	1.16712e-05	LOC103847303	XP_022549506.1//S-protein homolog 9 [Brassica napus]	PREDICTED: Brassica rapa S-protein homolog 9 (LOC103847303), mRNA
103830609	1365	338.089	117.72	-1.52204	5.65191e-07	Down	5.61786e-08	LOC103830609	XP_009104670.1//protein PIN-LIKES 3 [Brassica rapa]	PREDICTED: Brassica rapa protein PIN-LIKES 3 (LOC103830609), transcript variant X1, mRNA;PREDICTED: Brassica rapa protein PIN-LIKES 3 (LOC103830609), transcript variant X2, mRNA
103857333	1842	179.891	62.6562	-1.5216	5.14419e-06	Down	5.75767e-07	LOC103857333	XP_009132748.1//uncharacterized GPI-anchored protein At1g61900 isoform X1 [Brassica rapa]	PREDICTED: Brassica rapa uncharacterized GPI-anchored protein At1g61900 (LOC103857333), transcript variant X1, mRNA;PREDICTED: Brassica rapa uncharacterized GPI-anchored protein At1g61900 (LOC103857333), transcript variant X2, mRNA
103875243	3924	219.884	76.6063	-1.5212	8.13891e-05	Down	1.08386e-05	LOC103875243	XP_013644677.2//chloride channel protein CLC-b-like [Brassica napus]	PREDICTED: Brassica rapa chloride channel protein CLC-b (LOC103875243), mRNA
103847975	1846	237.753	82.8687	-1.52056	0.00097499	Down	0.000160133	LOC103847975	XP_009123219.1//myrosinase [Brassica rapa]	PREDICTED: Brassica rapa myrosinase (LOC103847975), mRNA
103856075	4772	285.154	99.4561	-1.51961	4.92464e-07	Down	4.8556e-08	LOC103856075	XP_009131404.1//phytochrome E [Brassica rapa]	PREDICTED: Brassica rapa phytochrome E (LOC103856075), mRNA
103870091	1858	299.97	104.653	-1.51921	1.20664e-07	Down	1.1135e-08	LOC103870091	XP_033147816.1//protein indeterminate-domain 11 isoform X2 [Brassica rapa];XP_009146441.1//protein indeterminate-domain 11 isoform X1 [Brassica rapa]	PREDICTED: Brassica rapa protein indeterminate-domain 11 (LOC103870091), transcript variant X2, mRNA;PREDICTED: Brassica rapa protein indeterminate-domain 11 (LOC103870091), transcript variant X1, mRNA;PREDICTED: Brassica rapa protein indeterminate-domain 11 (LOC103870091), transcript variant X3, misc_RNA;PREDICTED: Brassica rapa protein indeterminate-domain 11 (LOC103870091), transcript variant …
103871923	1931	348.773	121.751	-1.51835	9.86347e-11	Down	6.92778e-12	LOC103871923	XP_009148506.1//transcription termination factor MTERF5, chloroplastic isoform X1 [Brassica rapa];XP_033148532.1//transcription termination factor MTERF5, chloroplastic isoform X2 [Brassica rapa]	PREDICTED: Brassica rapa transcription termination factor MTERF5, chloroplastic (LOC103871923), transcript variant X4, mRNA;PREDICTED: Brassica rapa transcription termination factor MTERF5, chloroplastic (LOC103871923), transcript variant X5, mRNA;PREDICTED: Brassica rapa transcription termination factor MTERF5, chloroplastic (LOC103871923), transcript variant X3, mRNA;PREDICTED: Brassica rapa tr…
103865339	3049	357.774	125.034	-1.51673	6.51194e-07	Down	6.51263e-08	LOC103865339	XP_009141384.2//receptor like protein 24 [Brassica rapa]	PREDICTED: Brassica rapa receptor like protein 24 (LOC103865339), mRNA
103843352	1253	324.751	113.543	-1.5161	0.000122323	Down	1.68441e-05	LOC103843352	ACP20257.1//cinnamyl-alcohol dehydrogenase [Brassica rapa subsp. oleifera]	PREDICTED: Brassica rapa cinnamoyl-CoA reductase 1 (LOC103843352), mRNA
103870149	1957	1114.54	389.783	-1.5157	9.3021e-14	Down	5.26398e-15	LOC103870149	XP_009146509.1//shikimate O-hydroxycinnamoyltransferase [Brassica rapa]	PREDICTED: Brassica rapa shikimate O-hydroxycinnamoyltransferase (LOC103870149), mRNA
103835883	1501	160.558	56.1646	-1.51536	1.10171e-05	Down	1.29065e-06	LOC103835883	XP_009110320.1//protein PHYTOCHROME KINASE SUBSTRATE 3 [Brassica rapa]	PREDICTED: Brassica rapa protein PHYTOCHROME KINASE SUBSTRATE 3 (LOC103835883), mRNA
103860565	2163	172.284	60.2811	-1.51501	1.2038e-06	Down	1.2466e-07	LOC103860565	XP_009136429.1//uncharacterized protein LOC103860565 [Brassica rapa]	PREDICTED: Brassica rapa uncharacterized LOC103860565 (LOC103860565), mRNA
103848959	1270	462.223	161.773	-1.51462	5.01476e-06	Down	5.60345e-07	LOC103848959	XP_009124042.1//LOW QUALITY PROTEIN: uncharacterized protein LOC103848959 [Brassica rapa]	PREDICTED: Brassica rapa uncharacterized LOC103848959 (LOC103848959), mRNA
103845155	707	450.028	157.596	-1.51378	3.00306e-08	Down	2.60154e-09	LOC103845155	XP_010483219.2//PREDICTED: macrophage migration inhibitory factor homolog [Camelina sativa]	PREDICTED: Brassica rapa macrophage migration inhibitory factor homolog (LOC103845155), mRNA
103829585	2177	153.148	53.6591	-1.51303	1.37547e-06	Down	1.43502e-07	LOC103829585	XP_009103507.1//uncharacterized protein LOC103829585 [Brassica rapa]	PREDICTED: Brassica rapa uncharacterized LOC103829585 (LOC103829585), transcript variant X3, mRNA;PREDICTED: Brassica rapa uncharacterized LOC103829585 (LOC103829585), transcript variant X2, mRNA;PREDICTED: Brassica rapa uncharacterized LOC103829585 (LOC103829585), transcript variant X1, mRNA
103836840	3234	129.181	45.3153	-1.51132	6.30066e-05	Down	8.21255e-06	LOC103836840	XP_013666418.1//WAT1-related protein At4g01440 isoform X2 [Brassica napus];XP_009111382.1//WAT1-related protein At4g01440 isoform X1 [Brassica rapa]	PREDICTED: Brassica rapa WAT1-related protein At4g01440 (LOC103836840), transcript variant X2, mRNA;PREDICTED: Brassica rapa WAT1-related protein At4g01440 (LOC103836840), transcript variant X1, mRNA
103874387	1845	390.852	137.251	-1.50981	2.84798e-11	Down	1.91682e-12	LOC103874387	XP_009151045.2//homeobox protein knotted-1-like 3 isoform X1 [Brassica rapa];XP_009151046.2//homeobox protein knotted-1-like 3 isoform X2 [Brassica rapa]	PREDICTED: Brassica rapa homeobox protein knotted-1-like 3 (LOC103874387), transcript variant X1, mRNA;PREDICTED: Brassica rapa homeobox protein knotted-1-like 3 (LOC103874387), transcript variant X2, mRNA
103851380	3460	395.736	138.969	-1.50978	1.32428e-08	Down	1.10839e-09	LOC103851380	XP_009126484.1//phosphoinositide phosphatase SAC4 [Brassica rapa]	PREDICTED: Brassica rapa phosphoinositide phosphatase SAC4 (LOC103851380), mRNA
103856771	1672	165.94	58.2809	-1.50957	0.000281163	Down	4.12572e-05	LOC103856771	XP_009132149.1//nucleotide-sugar uncharacterized transporter 1 [Brassica rapa]	PREDICTED: Brassica rapa nucleotide-sugar uncharacterized transporter 1 (LOC103856771), mRNA
103857509	699	7781.92	2734.4	-1.5089	2.20056e-05	Down	2.68705e-06	LOC103857509	XP_009132956.2//dormancy-associated protein homolog 1 isoform X2 [Brassica rapa];XP_009132955.2//dormancy-associated protein homolog 1 isoform X1 [Brassica rapa]	PREDICTED: Brassica rapa dormancy-associated protein homolog 1 (LOC103857509), transcript variant X2, mRNA;PREDICTED: Brassica rapa dormancy-associated protein homolog 1 (LOC103857509), transcript variant X1, mRNA
103848837	1579	109.708	38.5547	-1.50869	5.69761e-05	Down	7.36942e-06	LOC103848837	XP_033140634.1//26S proteasome regulatory subunit 10B homolog A [Brassica rapa];RID75372.1//hypothetical protein BRARA_B02419, partial [Brassica rapa]	PREDICTED: Brassica rapa 26S proteasome regulatory subunit 10B homolog A (LOC103848837), mRNA
103862534	1823	709.082	249.534	-1.50672	9.59246e-10	Down	7.27949e-11	LOC103862534	XP_013599452.1//PREDICTED: cytochrome P450 81D11-like [Brassica oleracea var. oleracea]	PREDICTED: Brassica rapa cytochrome P450 81D11 (LOC103862534), mRNA
103866082	655	107.553	37.8585	-1.50635	0.000629399	Down	9.89497e-05	LOC103866082	XP_009142202.1//uncharacterized protein LOC103866082 [Brassica rapa]	PREDICTED: Brassica rapa uncharacterized LOC103866082 (LOC103866082), mRNA
103851277	1685	371.558	130.81	-1.50612	0.000147723	Down	2.06213e-05	LOC103851277	XP_033141626.1//tryptophan-specific transport protein isoform X2 [Brassica rapa];XP_009126367.1//tyrosine-specific transport protein isoform X3 [Brassica rapa];XP_033141625.1//tyrosine-specific transport protein isoform X1 [Brassica rapa]	PREDICTED: Brassica rapa tyrosine-specific transport protein (LOC103851277), transcript variant X2, mRNA;PREDICTED: Brassica rapa tyrosine-specific transport protein (LOC103851277), transcript variant X1, mRNA;PREDICTED: Brassica rapa tyrosine-specific transport protein (LOC103851277), transcript variant X3, mRNA
103865484	2843	614.715	216.544	-1.50526	2.11648e-07	Down	2.00275e-08	LOC103865484	XP_009141522.2//mitochondrial substrate carrier family protein C [Brassica rapa]	PREDICTED: Brassica rapa mitochondrial substrate carrier family protein C (LOC103865484), mRNA
103866284	1240	514.59	181.334	-1.50477	8.35339e-12	Down	5.39733e-13	LOC103866284	XP_009142426.1//uncharacterized protein LOC103866284 isoform X2 [Brassica rapa];XP_009142425.1//uncharacterized protein LOC103866284 isoform X1 [Brassica rapa]	PREDICTED: Brassica rapa uncharacterized LOC103866284 (LOC103866284), transcript variant X2, mRNA;PREDICTED: Brassica rapa uncharacterized LOC103866284 (LOC103866284), transcript variant X1, mRNA
103854290	2754	449.226	158.348	-1.50435	4.75578e-08	Down	4.22894e-09	LOC103854290	XP_009129474.1//protein AUXIN SIGNALING F-BOX 2 [Brassica rapa];KAF3492440.1//hypothetical protein DY000_02064417 [Brassica cretica]	PREDICTED: Brassica rapa protein AUXIN SIGNALING F-BOX 2 (LOC103854290), mRNA
103867920	1621	137.759	48.5784	-1.50376	3.42532e-05	Down	4.30037e-06	LOC103867920	XP_033148186.1//uncharacterized protein LOC103867920 isoform X1 [Brassica rapa]	PREDICTED: Brassica rapa uncharacterized LOC103867920 (LOC103867920), transcript variant X3, mRNA;PREDICTED: Brassica rapa uncharacterized LOC103867920 (LOC103867920), transcript variant X1, mRNA;PREDICTED: Brassica rapa uncharacterized LOC103867920 (LOC103867920), transcript variant X2, mRNA
103852946	2916	1492.38	526.512	-1.50307	1.0518e-16	Down	4.99041e-18	LOC103852946	XP_009128096.1//bifunctional nuclease 1 [Brassica rapa]	PREDICTED: Brassica rapa bifunctional nuclease 1 (LOC103852946), transcript variant X2, mRNA;PREDICTED: Brassica rapa bifunctional nuclease 1 (LOC103852946), transcript variant X1, mRNA
103856699	1620	139.96	49.3936	-1.50262	0.00071807	Down	0.000114291	LOC103856699	XP_033144557.1//protein NETWORKED 4A [Brassica rapa]	PREDICTED: Brassica rapa protein NETWORKED 4A (LOC103856699), mRNA
103865154	1613	1177.43	415.597	-1.50239	3.50773e-10	Down	2.57706e-11	UGT74C1-2	XP_009141182.1//UDP-glycosyltransferase 74C1 [Brassica rapa]	PREDICTED: Brassica rapa UDP-glycosyltransferase 74C1 (UGT74C1-2), mRNA
103872408	1246	228.085	80.5346	-1.50189	2.50579e-06	Down	2.69642e-07	LOC103872408	XP_009149051.1//uncharacterized protein LOC103872408 [Brassica rapa]	PREDICTED: Brassica rapa uncharacterized LOC103872408 (LOC103872408), mRNA
103871039	1345	492.863	174.577	-1.49732	1.43315e-08	Down	1.20257e-09	LOC103871039	XP_009147504.1//protein NDH-DEPENDENT CYCLIC ELECTRON FLOW 5 [Brassica rapa]	PREDICTED: Brassica rapa protein NDH-DEPENDENT CYCLIC ELECTRON FLOW 5 (LOC103871039), mRNA
103861948	1106	607.45	215.389	-1.49582	0.00027005	Down	3.94681e-05	LOC103861948	XP_009137907.1//xyloglucan endotransglucosylase/hydrolase protein 24 [Brassica rapa]	PREDICTED: Brassica rapa xyloglucan endotransglucosylase/hydrolase protein 24 (LOC103861948), mRNA
103842124	2211	137.325	48.7065	-1.49541	6.9255e-05	Down	9.087e-06	LOC103842124	XP_009116987.1//protein MARD1 [Brassica rapa]	PREDICTED: Brassica rapa protein MARD1 (LOC103842124), mRNA
103849175	1440	154.398	54.8052	-1.49427	1.87074e-05	Down	2.26188e-06	LOC103849175	XP_009124232.1//zinc finger protein CONSTANS-LIKE 9 [Brassica rapa]	PREDICTED: Brassica rapa zinc finger protein CONSTANS-LIKE 9 (LOC103849175), transcript variant X3, mRNA;PREDICTED: Brassica rapa zinc finger protein CONSTANS-LIKE 9 (LOC103849175), transcript variant X5, mRNA;PREDICTED: Brassica rapa zinc finger protein CONSTANS-LIKE 9 (LOC103849175), transcript variant X4, misc_RNA;PREDICTED: Brassica rapa zinc finger protein CONSTANS-LIKE 9 (LOC103849175), tra…
103855767	5389	238.441	84.6771	-1.49359	1.29546e-06	Down	1.34705e-07	LOC103855767	XP_018512318.1//probable transcriptional regulator RABBIT EARS [Brassica rapa]	PREDICTED: Brassica rapa probable transcriptional regulator RABBIT EARS (LOC103855767), transcript variant X3, mRNA;PREDICTED: Brassica rapa probable transcriptional regulator RABBIT EARS (LOC103855767), transcript variant X1, mRNA;PREDICTED: Brassica rapa probable transcriptional regulator RABBIT EARS (LOC103855767), transcript variant X2, mRNA
103874747	2105	854.761	304.207	-1.49047	2.76193e-06	Down	2.98897e-07	LOC103874747	XP_009151431.1//protein NRT1/ PTR FAMILY 7.3 [Brassica rapa]	PREDICTED: Brassica rapa protein NRT1/ PTR FAMILY 7.3 (LOC103874747), mRNA
103843176	848	159.144	56.8038	-1.48627	0.000324682	Down	4.82229e-05	LOC103843176	XP_033134445.1//serine carboxypeptidase-like 50 [Brassica rapa]	PREDICTED: Brassica rapa serine carboxypeptidase-like 50 (LOC103843176), mRNA
103868134	2013	101.749	36.3276	-1.48587	9.99622e-05	Down	1.35384e-05	LOC103868134	XP_009144488.1//flavonoid 3'-monooxygenase CYP75B137 [Brassica rapa]	PREDICTED: Brassica rapa flavonoid 3'-monooxygenase CYP75B137 (LOC103868134), transcript variant X1, mRNA;PREDICTED: Brassica rapa flavonoid 3'-monooxygenase CYP75B137 (LOC103868134), transcript variant X2, mRNA
103853304	1964	1427.7	509.944	-1.48528	1.4031e-06	Down	1.46533e-07	LOC103853304	XP_009128472.1//RNA polymerase sigma factor sigA [Brassica rapa]	PREDICTED: Brassica rapa RNA polymerase sigma factor sigA (LOC103853304), transcript variant X2, mRNA;PREDICTED: Brassica rapa RNA polymerase sigma factor sigA (LOC103853304), transcript variant X3, mRNA;PREDICTED: Brassica rapa RNA polymerase sigma factor sigA (LOC103853304), transcript variant X1, mRNA
103852142	1340	1520.55	543.165	-1.48513	3.19678e-09	Down	2.5427e-10	LOC103852142	XP_009127297.1//protein EXORDIUM-like 3 [Brassica rapa]	PREDICTED: Brassica rapa protein EXORDIUM-like 3 (LOC103852142), mRNA
103839209	1185	839.084	300.134	-1.48321	7.62011e-07	Down	7.67374e-08	LOC103839209	VDD30206.1//unnamed protein product, partial [Brassica oleracea]	PREDICTED: Brassica rapa acid phosphatase 1 (LOC103839209), mRNA
103849346	1199	2847.49	1020.09	-1.48099	2.84128e-12	Down	1.77675e-13	LOC103849346	XP_009124371.2//expansin-A6 [Brassica rapa]	PREDICTED: Brassica rapa expansin-A6 (LOC103849346), mRNA
103855663	677	90.6527	32.4813	-1.48074	0.000669514	Down	0.000105881	LOC103855663	XP_009130925.1//uncharacterized protein LOC103855663 isoform X1 [Brassica rapa]	PREDICTED: Brassica rapa uncharacterized LOC103855663 (LOC103855663), transcript variant X2, mRNA;PREDICTED: Brassica rapa uncharacterized LOC103855663 (LOC103855663), transcript variant X1, mRNA
103842381	3454	267.299	95.9234	-1.4785	1.58211e-05	Down	1.8952e-06	LOC103842381	VVB15790.1//unnamed protein product [Arabis nemorensis]	PREDICTED: Brassica rapa DNA-directed RNA polymerase 3, chloroplastic (LOC103842381), mRNA
103857438	1303	189.109	67.9086	-1.47755	3.22999e-06	Down	3.52393e-07	LOC103857438	XP_009132868.1//cyclin-dependent kinase inhibitor 4 isoform X1 [Brassica rapa];XP_009132869.1//cyclin-dependent kinase inhibitor 4 isoform X2 [Brassica rapa]	PREDICTED: Brassica rapa cyclin-dependent kinase inhibitor 4 (LOC103857438), transcript variant X2, mRNA;PREDICTED: Brassica rapa cyclin-dependent kinase inhibitor 4 (LOC103857438), transcript variant X1, mRNA
103862554	2687	399.428	143.462	-1.47727	2.29323e-09	Down	1.79713e-10	LOC103862554	XP_009138500.2//BTB/POZ domain-containing protein NPY5 [Brassica rapa]	PREDICTED: Brassica rapa BTB/POZ domain-containing protein NPY5 (LOC103862554), mRNA
103827917	1879	471.421	169.517	-1.47558	0.000169651	Down	2.39716e-05	LOC103827917	XP_009101727.2//zinc finger CCCH domain-containing protein 61 [Brassica rapa]	PREDICTED: Brassica rapa zinc finger CCCH domain-containing protein 61 (LOC103827917), mRNA
103863500	2243	631.688	227.312	-1.47454	5.83199e-11	Down	4.01847e-12	LOC103863500	XP_009139492.1//zinc finger CCCH domain-containing protein 46 [Brassica rapa]	PREDICTED: Brassica rapa zinc finger CCCH domain-containing protein 46 (LOC103863500), mRNA
103829121	2057	276.28	99.6633	-1.471	2.06068e-07	Down	1.9461e-08	LOC103829121	XP_009103036.1//ALBINO3-like protein 1, chloroplastic [Brassica rapa]	PREDICTED: Brassica rapa ALBINO3-like protein 1, chloroplastic (LOC103829121), mRNA
103859030	1441	275.357	99.3491	-1.47073	0.00017113	Down	2.41852e-05	LOC103859030	XP_010558733.1//PREDICTED: GDSL esterase/lipase LTL1 [Tarenaya hassleriana]	PREDICTED: Brassica rapa GDSL esterase/lipase LTL1 (LOC103859030), mRNA
103833109	1110	457.006	165.061	-1.46921	7.90097e-08	Down	7.17102e-09	LOC103833109	XP_009107447.1//protein DCL homolog, chloroplastic [Brassica rapa]	PREDICTED: Brassica rapa protein DCL homolog, chloroplastic (LOC103833109), mRNA
103831625	2575	3953.37	1428.99	-1.46809	5.1618e-17	Down	2.40919e-18	LOC103831625	XP_009105760.2//auxin efflux carrier component 3 [Brassica rapa]	PREDICTED: Brassica rapa auxin efflux carrier component 3 (LOC103831625), mRNA
103843506	1467	734.28	265.428	-1.46801	2.74938e-08	Down	2.37152e-09	LOC103843506	XP_009118497.2//WAT1-related protein At3g02690, chloroplastic [Brassica rapa]	PREDICTED: Brassica rapa WAT1-related protein At3g02690, chloroplastic (LOC103843506), mRNA
103872803	1390	179.68	64.9593	-1.46782	2.60521e-06	Down	2.81174e-07	LOC103872803	XP_009149492.3//HVA22-like protein h isoform X1 [Brassica rapa]	PREDICTED: Brassica rapa HVA22-like protein h (LOC103872803), transcript variant X1, mRNA;PREDICTED: Brassica rapa HVA22-like protein h (LOC103872803), transcript variant X2, mRNA
103873017	3196	235.383	85.0978	-1.46782	4.59355e-07	Down	4.51322e-08	LOC103873017	XP_009149694.1//kinesin-like protein KIN-7C, mitochondrial [Brassica rapa]	PREDICTED: Brassica rapa kinesin-like protein KIN-7C, mitochondrial (LOC103873017), mRNA
103847701	963	1290.67	466.793	-1.46726	9.51494e-12	Down	6.16305e-13	LOC103847701	XP_009123030.1//pheophorbidase [Brassica rapa]	PREDICTED: Brassica rapa pheophorbidase (LOC103847701), mRNA
103849930	12028	332.968	120.425	-1.46725	0.000116239	Down	1.59225e-05	LOC103849930	XP_033148750.1//ethylene-responsive transcription factor ERF055 [Brassica rapa]	PREDICTED: Brassica rapa ethylene-responsive transcription factor ERF055 (LOC103849930), mRNA
103831289	2471	108.834	39.3712	-1.46692	0.000237819	Down	3.43771e-05	LOC103831289	XP_009105428.1//piriformospora indica-insensitive protein 2 [Brassica rapa]	PREDICTED: Brassica rapa piriformospora indica-insensitive protein 2 (LOC103831289), mRNA
103842218	2655	107.706	39.0068	-1.4653	0.000357645	Down	5.35227e-05	LOC103842218	XP_009117092.1//phosphoinositide phosphatase SAC2 isoform X1 [Brassica rapa];XP_033141161.1//phosphoinositide phosphatase SAC2 isoform X3 [Brassica rapa];XP_033141156.1//phosphoinositide phosphatase SAC2 isoform X2 [Brassica rapa]	PREDICTED: Brassica rapa phosphoinositide phosphatase SAC2 (LOC103842218), transcript variant X2, mRNA;PREDICTED: Brassica rapa phosphoinositide phosphatase SAC2 (LOC103842218), transcript variant X4, mRNA;PREDICTED: Brassica rapa phosphoinositide phosphatase SAC2 (LOC103842218), transcript variant X3, misc_RNA;PREDICTED: Brassica rapa phosphoinositide phosphatase SAC2 (LOC103842218), transcript …
103865058	2819	278.367	101.027	-1.46224	5.31627e-08	Down	4.74718e-09	LOC103865058	XP_009141083.1//BTB/POZ domain-containing protein At2g30600 isoform X2 [Brassica rapa];XP_033145610.1//BTB/POZ domain-containing protein At2g30600 isoform X3 [Brassica rapa];CDY29657.1//BnaA04g17700D [Brassica napus]	PREDICTED: Brassica rapa BTB/POZ domain-containing protein At2g30600 (LOC103865058), transcript variant X4, mRNA;PREDICTED: Brassica rapa BTB/POZ domain-containing protein At2g30600 (LOC103865058), transcript variant X6, mRNA;PREDICTED: Brassica rapa BTB/POZ domain-containing protein At2g30600 (LOC103865058), transcript variant X5, mRNA;PREDICTED: Brassica rapa BTB/POZ domain-containing protein A…
103875171	3400	1716.58	623.315	-1.4615	1.62417e-11	Down	1.0728e-12	LOC103875171	XP_009151898.1//probably inactive leucine-rich repeat receptor-like protein kinase At3g28040 [Brassica rapa]	PREDICTED: Brassica rapa probably inactive leucine-rich repeat receptor-like protein kinase At3g28040 (LOC103875171), mRNA
103870527	2726	7458.67	2709.83	-1.46071	3.86143e-11	Down	2.62774e-12	LOC103870527	XP_006414485.1//1-deoxy-D-xylulose-5-phosphate synthase, chloroplastic [Eutrema salsugineum]	PREDICTED: Brassica rapa 1-deoxy-D-xylulose-5-phosphate synthase, chloroplastic (LOC103870527), mRNA
103836057	1132	134.583	48.8985	-1.46063	2.45376e-05	Down	3.01651e-06	LOC103836057	XP_009110520.1//E3 ubiquitin-protein ligase SP1 isoform X1 [Brassica rapa];XP_033133803.1//E3 ubiquitin-protein ligase SP1 isoform X2 [Brassica rapa]	PREDICTED: Brassica rapa E3 ubiquitin-protein ligase SP1 (LOC103836057), transcript variant X2, mRNA;PREDICTED: Brassica rapa E3 ubiquitin-protein ligase SP1 (LOC103836057), transcript variant X1, mRNA;PREDICTED: Brassica rapa E3 ubiquitin-protein ligase SP1 (LOC103836057), transcript variant X3, mRNA
103833189	1765	136.826	49.715	-1.46058	3.34058e-05	Down	4.18241e-06	LOC103833189	XP_009107533.1//uncharacterized protein LOC103833189 [Brassica rapa]	PREDICTED: Brassica rapa uncharacterized LOC103833189 (LOC103833189), mRNA
103856964	797	212.834	77.3328	-1.46058	4.64629e-07	Down	4.57123e-08	LOC103856964	XP_009132352.1//uncharacterized protein LOC103856964 [Brassica rapa]	PREDICTED: Brassica rapa uncharacterized LOC103856964 (LOC103856964), mRNA
103863400	2997	112.728	40.9905	-1.45948	8.28784e-05	Down	1.10612e-05	LOC103863400	XP_009139395.2//uncharacterized protein LOC103863400 [Brassica rapa]	PREDICTED: Brassica rapa uncharacterized LOC103863400 (LOC103863400), mRNA
103849764	1978	106.241	38.6358	-1.45933	0.000325638	Down	4.83821e-05	LOC103849764	XP_009124748.1//INO80 complex subunit B [Brassica rapa]	PREDICTED: Brassica rapa INO80 complex subunit B (LOC103849764), mRNA
103837831	1206	1028.5	374.32	-1.4582	6.81293e-06	Down	7.77433e-07	LOC103837831	XP_009112461.1//chaperone protein dnaJ 11, chloroplastic [Brassica rapa]	PREDICTED: Brassica rapa chaperone protein dnaJ 11, chloroplastic (LOC103837831), mRNA
103869622	7005	268.364	97.7155	-1.45753	4.80865e-06	Down	5.36288e-07	LOC103869622	XP_009145947.1//WUSCHEL-related homeobox 1 [Brassica rapa]	PREDICTED: Brassica rapa WUSCHEL-related homeobox 1 (LOC103869622), mRNA
103839475	978	407.284	148.36	-1.45693	2.32947e-05	Down	2.85503e-06	LOC103839475	XP_009114229.1//protein LURP-one-related 13 [Brassica rapa]	PREDICTED: Brassica rapa protein LURP-one-related 13 (LOC103839475), mRNA
103865254	1009	82.8483	30.2455	-1.45375	0.000606681	Down	9.49739e-05	LOC103865254	XP_009141298.1//uncharacterized protein LOC103865254 [Brassica rapa]	PREDICTED: Brassica rapa uncharacterized LOC103865254 (LOC103865254), transcript variant X2, mRNA;PREDICTED: Brassica rapa uncharacterized LOC103865254 (LOC103865254), transcript variant X1, mRNA
103867537	978	2184.21	797.556	-1.45345	6.61922e-12	Down	4.24332e-13	LOC103867537	XP_009143867.2//rhodanese-like domain-containing protein 14, chloroplastic [Brassica rapa]	PREDICTED: Brassica rapa rhodanese-like domain-containing protein 14, chloroplastic (LOC103867537), mRNA
103858500	1503	367.93	134.511	-1.45171	1.17984e-08	Down	9.81206e-10	LOC103858500	XP_009134118.1//F-box protein FBW2 [Brassica rapa]	PREDICTED: Brassica rapa F-box protein FBW2 (LOC103858500), transcript variant X2, mRNA;PREDICTED: Brassica rapa F-box protein FBW2 (LOC103858500), transcript variant X1, mRNA
103850812	3358	108.64	39.7373	-1.45099	0.00019058	Down	2.70813e-05	LOC103850812	XP_009125846.2//protein BIG GRAIN 1-like D [Brassica rapa]	PREDICTED: Brassica rapa protein BIG GRAIN 1-like D (LOC103850812), mRNA
103862633	2132	191.744	70.2105	-1.44943	8.15708e-06	Down	9.40164e-07	LOC103862633	XP_009138569.1//pentatricopeptide repeat-containing protein At1g59720, chloroplastic/mitochondrial [Brassica rapa]	PREDICTED: Brassica rapa pentatricopeptide repeat-containing protein At1g59720, chloroplastic/mitochondrial (LOC103862633), mRNA
103845038	3820	733.985	268.85	-1.44895	3.85521e-13	Down	2.26898e-14	LOC103845038	XP_009120114.1//LRR receptor-like serine/threonine-protein kinase [Brassica rapa]	PREDICTED: Brassica rapa LRR receptor-like serine/threonine-protein kinase (LOC103845038), mRNA
103834069	2333	193.314	70.8468	-1.44817	6.31813e-06	Down	7.17265e-07	LOC103834069	XP_012451952.1//PREDICTED: protein CHUP1, chloroplastic-like [Gossypium raimondii]	PREDICTED: Brassica rapa protein CHUP1, chloroplastic (LOC103834069), mRNA
103874430	1810	259.466	95.1117	-1.44785	1.28497e-06	Down	1.33512e-07	LOC103874430	XP_009151105.1//GATA transcription factor 12 [Brassica rapa]	PREDICTED: Brassica rapa GATA transcription factor 12 (LOC103874430), mRNA
103834996	1056	443.638	162.671	-1.44743	1.74061e-07	Down	1.6313e-08	LOC103834996	XP_009109369.1//probable ribosome-binding factor A, chloroplastic [Brassica rapa]	PREDICTED: Brassica rapa probable ribosome-binding factor A, chloroplastic (LOC103834996), transcript variant X2, mRNA;PREDICTED: Brassica rapa probable ribosome-binding factor A, chloroplastic (LOC103834996), transcript variant X1, mRNA
103849738	1428	214.348	78.7085	-1.44536	0.000218436	Down	3.13657e-05	LOC103849738	XP_009124707.1//phosphatidylcholine transfer protein [Brassica rapa]	PREDICTED: Brassica rapa phosphatidylcholine transfer protein (LOC103849738), transcript variant X2, mRNA;PREDICTED: Brassica rapa phosphatidylcholine transfer protein (LOC103849738), transcript variant X1, mRNA
103828589	1231	176.943	65.0135	-1.44447	3.13095e-06	Down	3.41003e-07	LOC103828589	XP_013593256.1//PREDICTED: uncharacterized protein LOC106301415 isoform X1 [Brassica oleracea var. oleracea];XP_009102442.1//putative E3 ubiquitin-protein ligase XBAT35 [Brassica rapa]	PREDICTED: Brassica rapa putative E3 ubiquitin-protein ligase XBAT35 (LOC103828589), transcript variant X4, mRNA;PREDICTED: Brassica rapa putative E3 ubiquitin-protein ligase XBAT35 (LOC103828589), transcript variant X2, mRNA;PREDICTED: Brassica rapa putative E3 ubiquitin-protein ligase XBAT35 (LOC103828589), transcript variant X6, mRNA;PREDICTED: Brassica rapa putative E3 ubiquitin-protein ligas…
103864742	5331	104.968	38.5788	-1.44407	0.000871582	Down	0.00014109	LOC103864742	XP_009140750.2//protein kinase PINOID 2 [Brassica rapa]	PREDICTED: Brassica rapa protein kinase PINOID 2 (LOC103864742), mRNA
103845132	15919	202.894	74.719	-1.44118	1.10735e-05	Down	1.29785e-06	LOC103845132	XP_033138641.1//pathogen-associated molecular patterns-induced protein A70-like [Brassica rapa]	PREDICTED: Brassica rapa pathogen-associated molecular patterns-induced protein A70-like (LOC103845132), transcript variant X3, mRNA;PREDICTED: Brassica rapa pathogen-associated molecular patterns-induced protein A70-like (LOC103845132), transcript variant X1, mRNA;PREDICTED: Brassica rapa pathogen-associated molecular patterns-induced protein A70-like (LOC103845132), transcript variant X2, mRNA
103848479	1368	731.571	269.524	-1.44058	6.62133e-05	Down	8.65451e-06	LOC103848479	RID75766.1//hypothetical protein BRARA_B02794 [Brassica rapa]	PREDICTED: Brassica rapa DNA-3-methyladenine glycosylase 1 (LOC103848479), mRNA
103840387	1210	107.858	39.7471	-1.44021	0.00020873	Down	2.9894e-05	LOC103840387	XP_009115140.2//nuclear transcription factor Y subunit B-3 [Brassica rapa]	PREDICTED: Brassica rapa nuclear transcription factor Y subunit B-3 (LOC103840387), mRNA
103874664	1214	545.25	200.95	-1.44008	1.88352e-05	Down	2.27884e-06	LOC103874664	XP_009151348.1//uncharacterized protein LOC103874664 [Brassica rapa]	PREDICTED: Brassica rapa uncharacterized LOC103874664 (LOC103874664), mRNA
103828817	691	429.332	158.356	-1.43892	1.0079e-05	Down	1.17377e-06	LOC103828817	XP_009102710.1//uncharacterized protein LOC103828817 [Brassica rapa]	PREDICTED: Brassica rapa uncharacterized LOC103828817 (LOC103828817), mRNA
103871127	1685	163.7	60.3949	-1.43856	7.28761e-05	Down	9.61554e-06	LOC103871127	XP_009147604.1//uncharacterized protein LOC103871127 [Brassica rapa]	PREDICTED: Brassica rapa uncharacterized LOC103871127 (LOC103871127), mRNA
103861507	1004	1825.76	673.61	-1.43851	1.36142e-08	Down	1.14056e-09	LOC103861507	XP_009137479.1//NAD(P)H-quinone oxidoreductase subunit S, chloroplastic [Brassica rapa]	PREDICTED: Brassica rapa NAD(P)H-quinone oxidoreductase subunit S, chloroplastic (LOC103861507), mRNA
103858845	1601	579.619	213.86	-1.43844	3.24306e-11	Down	2.19743e-12	LOC103858845	RID77201.1//hypothetical protein BRARA_A00129 [Brassica rapa]	PREDICTED: Brassica rapa formamidase (LOC103858845), mRNA
103875225	1239	134.688	49.6975	-1.43838	5.65647e-05	Down	7.31018e-06	LOC103875225	XP_009151969.1//protein WVD2-like 7 [Brassica rapa]	PREDICTED: Brassica rapa protein WVD2-like 7 (LOC103875225), mRNA
103850431	1540	157.631	58.2232	-1.43689	3.46222e-05	Down	4.35314e-06	LOC103850431	XP_009125432.1//L-type lectin-domain containing receptor kinase VIII.2-like [Brassica rapa]	PREDICTED: Brassica rapa L-type lectin-domain containing receptor kinase VIII.2-like (LOC103850431), mRNA
103859574	1662	4537.26	1676.41	-1.43645	5.71537e-10	Down	4.26565e-11	LOC103859574	XP_009135383.2//(S)-2-hydroxy-acid oxidase GLO2 isoform X2 [Brassica rapa];XP_009135382.2//(S)-2-hydroxy-acid oxidase GLO2 isoform X1 [Brassica rapa]	PREDICTED: Brassica rapa (S)-2-hydroxy-acid oxidase GLO2 (LOC103859574), transcript variant X2, mRNA;PREDICTED: Brassica rapa (S)-2-hydroxy-acid oxidase GLO2 (LOC103859574), transcript variant X3, mRNA;PREDICTED: Brassica rapa (S)-2-hydroxy-acid oxidase GLO2 (LOC103859574), transcript variant X1, mRNA
103846410	1883	623.363	230.474	-1.43547	3.09709e-08	Down	2.68465e-09	LOC103846410	VDC58332.1//unnamed protein product, partial [Brassica rapa]	PREDICTED: Brassica rapa cytochrome P450 71B26 (LOC103846410), mRNA
103845815	1574	1880.45	695.723	-1.43449	4.85948e-10	Down	3.60484e-11	LOC103845815	XP_009120952.1//E3 ubiquitin-protein ligase MIEL1 [Brassica rapa]	PREDICTED: Brassica rapa E3 ubiquitin-protein ligase MIEL1 (LOC103845815), mRNA
103867027	3245	116.194	42.9949	-1.4343	0.000569183	Down	8.87698e-05	LOC103867027	XP_009143301.1//uncharacterized protein LOC103867027 [Brassica rapa]	PREDICTED: Brassica rapa uncharacterized LOC103867027 (LOC103867027), mRNA
103840763	1778	600.494	222.218	-1.43417	1.187e-11	Down	7.76759e-13	LOC103840763	XP_009115531.1//CRS2-associated factor 2, chloroplastic [Brassica rapa]	PREDICTED: Brassica rapa CRS2-associated factor 2, chloroplastic (LOC103840763), mRNA
103830062	3185	394.331	146.075	-1.4327	3.74916e-08	Down	3.29485e-09	LRRII1	XP_009104025.1//protein NSP-INTERACTING KINASE 3 isoform X2 [Brassica rapa];XP_009104018.1//protein NSP-INTERACTING KINASE 3 isoform X1 [Brassica rapa]	PREDICTED: Brassica rapa protein NSP-INTERACTING KINASE 3 (LRRII1), transcript variant X1, mRNA;PREDICTED: Brassica rapa protein NSP-INTERACTING KINASE 3 (LRRII1), transcript variant X2, mRNA
103830468	2053	467.493	173.351	-1.43125	1.48621e-08	Down	1.24828e-09	LOC103830468	XP_009104505.2//aspartyl protease family protein At5g10770 [Brassica rapa]	PREDICTED: Brassica rapa aspartyl protease family protein At5g10770 (LOC103830468), mRNA
103827888	1722	4768.87	1768.53	-1.4311	0.000215278	Down	3.09007e-05	LOC103827888	XP_009101694.1//elongation factor Tu, chloroplastic [Brassica rapa]	PREDICTED: Brassica rapa elongation factor Tu, chloroplastic (LOC103827888), mRNA
103851406	1092	1446.86	536.613	-1.43097	0.000130494	Down	1.80631e-05	LOC103851406	XP_009126510.1//SNF1-related protein kinase regulatory subunit beta-1 [Brassica rapa]	PREDICTED: Brassica rapa SNF1-related protein kinase regulatory subunit beta-1 (LOC103851406), mRNA
103843923	3366	236.261	87.6285	-1.43091	7.65693e-06	Down	8.79416e-07	LOC103843923	XP_009118945.2//uncharacterized protein LOC103843923 [Brassica rapa]	PREDICTED: Brassica rapa uncharacterized LOC103843923 (LOC103843923), mRNA
103875458	1600	475.965	176.687	-1.42966	2.59182e-09	Down	2.04494e-10	LOC103875458	XP_009152228.1//protein PHYTOCHROME KINASE SUBSTRATE 1 [Brassica rapa]	PREDICTED: Brassica rapa protein PHYTOCHROME KINASE SUBSTRATE 1 (LOC103875458), mRNA
103865892	3294	8821.77	3274.84	-1.42964	3.64514e-09	Down	2.91487e-10	LOC103865892	XP_009141999.1//calcium-transporting ATPase 4, plasma membrane-type [Brassica rapa]	PREDICTED: Brassica rapa calcium-transporting ATPase 4, plasma membrane-type (LOC103865892), mRNA
103835932	2933	99.1231	36.8017	-1.42945	0.000885297	Down	0.000143711	LOC103835932	XP_009110376.1//homeobox-leucine zipper protein HDG12 [Brassica rapa]	PREDICTED: Brassica rapa homeobox-leucine zipper protein HDG12 (LOC103835932), mRNA
103858729	1342	2147.8	797.546	-1.42922	3.32286e-07	Down	3.2063e-08	LOC103858729	XP_018513434.1//uncharacterized protein LOC103858729 isoform X2 [Brassica rapa];XP_009134387.1//uncharacterized protein LOC103858729 isoform X4 [Brassica rapa];XP_009134386.1//uncharacterized protein LOC103858729 isoform X3 [Brassica rapa];XP_018513433.1//uncharacterized protein LOC103858729 isoform X1 [Brassica rapa]	PREDICTED: Brassica rapa uncharacterized LOC103858729 (LOC103858729), transcript variant X1, mRNA;PREDICTED: Brassica rapa uncharacterized LOC103858729 (LOC103858729), transcript variant X3, mRNA;PREDICTED: Brassica rapa uncharacterized LOC103858729 (LOC103858729), transcript variant X2, mRNA;PREDICTED: Brassica rapa uncharacterized LOC103858729 (LOC103858729), transcript variant X4, mRNA
103836858	1982	602.779	223.885	-1.42887	0.000867846	Down	0.000140439	LOC103836858	XP_009111404.1//ammonium transporter 1 member 2 [Brassica rapa]	PREDICTED: Brassica rapa ammonium transporter 1 member 2 (LOC103836858), mRNA
103834237	2643	774.439	288.466	-1.42475	1.27982e-10	Down	9.0675e-12	LOC103834237	XP_010434078.1//PREDICTED: calcium permeable stress-gated cation channel 1-like [Camelina sativa]	PREDICTED: Brassica rapa calcium permeable stress-gated cation channel 1 (LOC103834237), transcript variant X4, mRNA;PREDICTED: Brassica rapa calcium permeable stress-gated cation channel 1 (LOC103834237), transcript variant X1, mRNA;PREDICTED: Brassica rapa calcium permeable stress-gated cation channel 1 (LOC103834237), transcript variant X2, mRNA;PREDICTED: Brassica rapa calcium permeable stres…
103853620	2526	249.027	92.7878	-1.42429	3.04741e-07	Down	2.9267e-08	LOC103853620	XP_009128776.2//protein NUCLEAR FUSION DEFECTIVE 4 isoform X1 [Brassica rapa]	PREDICTED: Brassica rapa protein NUCLEAR FUSION DEFECTIVE 4 (LOC103853620), transcript variant X2, mRNA;PREDICTED: Brassica rapa protein NUCLEAR FUSION DEFECTIVE 4 (LOC103853620), transcript variant X1, mRNA
103847382	1984	154.494	57.6005	-1.4234	4.4683e-05	Down	5.69912e-06	LOC103847382	XP_033137651.1//protein PTST homolog 3, chloroplastic isoform X4 [Brassica rapa];XP_009122700.1//protein PTST homolog 3, chloroplastic isoform X1 [Brassica rapa];XP_009122703.1//protein PTST homolog 3, chloroplastic isoform X3 [Brassica rapa];XP_009122702.1//protein PTST homolog 3, chloroplastic isoform X2 [Brassica rapa]	PREDICTED: Brassica rapa protein PTST homolog 3, chloroplastic (LOC103847382), transcript variant X3, mRNA;PREDICTED: Brassica rapa protein PTST homolog 3, chloroplastic (LOC103847382), transcript variant X2, mRNA;PREDICTED: Brassica rapa protein PTST homolog 3, chloroplastic (LOC103847382), transcript variant X4, mRNA;PREDICTED: Brassica rapa protein PTST homolog 3, chloroplastic (LOC103847382),…
103854263	2662	96.9663	36.1698	-1.4227	0.000773077	Down	0.000123887	LOC103854263	XP_018462284.1//PREDICTED: chloride channel protein CLC-b-like [Raphanus sativus]	PREDICTED: Brassica rapa chloride channel protein CLC-b (LOC103854263), mRNA
103838386	1519	892.794	333.196	-1.42196	0.000618399	Down	9.69566e-05	FMOGS-OX1	XP_009113068.1//flavin-containing monooxygenase FMO GS-OX2 [Brassica rapa]	PREDICTED: Brassica rapa flavin-containing monooxygenase FMO GS-OX2 (FMOGS-OX1), mRNA
103835282	3664	91.2701	34.0873	-1.42091	0.000961068	Down	0.000157522	LOC103835282	XP_009109673.1//protein GRAVITROPIC IN THE LIGHT 1 [Brassica rapa]	PREDICTED: Brassica rapa protein GRAVITROPIC IN THE LIGHT 1 (LOC103835282), mRNA
103828345	4276	269.383	100.661	-1.42015	3.13984e-07	Down	3.01882e-08	LOC103828345	XP_009102202.2//cadmium/zinc-transporting ATPase HMA3 [Brassica rapa]	PREDICTED: Brassica rapa cadmium/zinc-transporting ATPase HMA3 (LOC103828345), mRNA
103827998	2920	186.21	69.6083	-1.4196	0.000569724	Down	8.88846e-05	LOC103827998	XP_009101817.2//probable inactive receptor kinase At5g67200 [Brassica rapa]	PREDICTED: Brassica rapa probable inactive receptor kinase At5g67200 (LOC103827998), mRNA
103834271	1123	235.496	88.0691	-1.419	3.37123e-05	Down	4.22527e-06	LOC103834271	XP_009108590.1//magnesium dechelatase SGR1, chloroplastic [Brassica rapa]	PREDICTED: Brassica rapa magnesium dechelatase SGR1, chloroplastic (LOC103834271), mRNA
103843573	1146	397.203	148.569	-1.41874	9.05829e-07	Down	9.21137e-08	LOC103843573	XP_009118559.1//B-box zinc finger protein 24 isoform X1 [Brassica rapa];XP_009118560.1//B-box zinc finger protein 24 isoform X2 [Brassica rapa]	PREDICTED: Brassica rapa B-box zinc finger protein 24 (LOC103843573), transcript variant X2, mRNA;PREDICTED: Brassica rapa B-box zinc finger protein 24 (LOC103843573), transcript variant X1, mRNA
103851804	2448	361.027	135.044	-1.41868	5.40257e-06	Down	6.06328e-07	LOC103851804	VDC86722.1//unnamed protein product, partial [Brassica rapa]	PREDICTED: Brassica rapa beta-galactosidase 4 (LOC103851804), mRNA
103853319	4544	138.644	51.868	-1.41847	0.000530696	Down	8.22865e-05	LOC103853319	XP_033140938.1//FT-interacting protein 3 isoform X1 [Brassica rapa]	PREDICTED: Brassica rapa FT-interacting protein 3 (LOC103853319), transcript variant X1, mRNA;PREDICTED: Brassica rapa FT-interacting protein 3 (LOC103853319), transcript variant X2, mRNA
103846371	1757	1463.54	547.561	-1.41837	3.04197e-05	Down	3.78341e-06	LOC103846371	XP_009121533.3//S-adenosylmethionine decarboxylase proenzyme 2 [Brassica rapa]	PREDICTED: Brassica rapa S-adenosylmethionine decarboxylase proenzyme 2 (LOC103846371), mRNA
103827771	2403	290.885	108.839	-1.41825	0.000204571	Down	2.92384e-05	LOC103827771	XP_009101565.2//calmodulin-binding receptor kinase CaMRLK [Brassica rapa]	PREDICTED: Brassica rapa calmodulin-binding receptor kinase CaMRLK (LOC103827771), mRNA
103864298	1729	255.132	95.4717	-1.4181	5.30944e-05	Down	6.83564e-06	LOC103864298	XP_009140306.1//uncharacterized protein LOC103864298 [Brassica rapa]	PREDICTED: Brassica rapa uncharacterized LOC103864298 (LOC103864298), mRNA
103864744	1959	1369.02	512.718	-1.41691	1.34269e-07	Down	1.24656e-08	LOC103864744	XP_009140753.1//CBL-interacting serine/threonine-protein kinase 3 [Brassica rapa]	PREDICTED: Brassica rapa CBL-interacting serine/threonine-protein kinase 3 (LOC103864744), mRNA
103872730	1279	32527.5	12201.8	-1.41456	5.79609e-12	Down	3.70019e-13	LOC103872730	XP_009149414.1//oxygen-evolving enhancer protein 1-2, chloroplastic [Brassica rapa]	PREDICTED: Brassica rapa oxygen-evolving enhancer protein 1-2, chloroplastic (LOC103872730), mRNA
103861470	2000	239.696	89.9681	-1.41372	0.000823465	Down	0.00013259	LOC103861470	XP_009137431.1//acyl-CoA-binding domain-containing protein 3 isoform X3 [Brassica rapa];XP_009137432.1//acyl-CoA-binding domain-containing protein 3 isoform X4 [Brassica rapa];XP_009137430.1//acyl-CoA-binding domain-containing protein 3 isoform X2 [Brassica rapa];XP_033142227.1//acyl-CoA-binding domain-containing protein 3 isoform X6 [Brassica rapa];XP_009137429.1//acyl-CoA-binding domain-contain…	PREDICTED: Brassica rapa acyl-CoA-binding domain-containing protein 3 (LOC103861470), transcript variant X6, mRNA;PREDICTED: Brassica rapa acyl-CoA-binding domain-containing protein 3 (LOC103861470), transcript variant X2, mRNA;PREDICTED: Brassica rapa acyl-CoA-binding domain-containing protein 3 (LOC103861470), transcript variant X3, mRNA;PREDICTED: Brassica rapa acyl-CoA-binding domain-containi…
103857922	2206	80.0349	30.051	-1.41322	0.000834927	Down	0.000134622	LOC103857922	XP_013734522.1//fatty alcohol:caffeoyl-CoA acyltransferase-like isoform X1 [Brassica napus]	PREDICTED: Brassica rapa fatty alcohol:caffeoyl-CoA acyltransferase (LOC103857922), mRNA
103831768	904	103.217	38.7615	-1.41299	0.000193872	Down	2.75801e-05	LOC103831768	VDD64283.1//unnamed protein product, partial [Brassica oleracea]	PREDICTED: Brassica rapa protein ELF4-LIKE 2 (LOC103831768), mRNA
103827949	3453	737.815	277.265	-1.41199	2.03486e-11	Down	1.356e-12	LOC103827949	XP_009101761.1//protein argonaute 10 isoform X2 [Brassica rapa];XP_033128233.1//protein argonaute 10 isoform X4 [Brassica rapa];XP_002865401.1//protein argonaute 10 [Arabidopsis lyrata subsp. lyrata];RID60646.1//hypothetical protein BRARA_F03787 [Brassica rapa];RID60648.1//hypothetical protein BRARA_F03787 [Brassica rapa]	PREDICTED: Brassica rapa protein argonaute 10 (LOC103827949), transcript variant X1, mRNA;PREDICTED: Brassica rapa protein argonaute 10 (LOC103827949), transcript variant X4, mRNA;PREDICTED: Brassica rapa protein argonaute 10 (LOC103827949), transcript variant X5, mRNA;PREDICTED: Brassica rapa protein argonaute 10 (LOC103827949), transcript variant X3, mRNA;PREDICTED: Brassica rapa protein argona…
103839175	3575	107.579	40.4314	-1.41185	0.000557221	Down	8.68151e-05	LOC103839175	XP_009113913.1//berberine bridge enzyme-like 27 [Brassica rapa]	PREDICTED: Brassica rapa berberine bridge enzyme-like 27 (LOC103839175), mRNA
103845286	1332	114.183	42.951	-1.41059	0.000688135	Down	0.000109174	LOC103845286	XP_009120369.1//uncharacterized protein LOC103845286 [Brassica rapa];XP_009120370.1//farnesol kinase, chloroplastic [Brassica rapa]	PREDICTED: Brassica rapa uncharacterized LOC103845286 (LOC103845286), mRNA
103866882	4494	124.112	46.6979	-1.41021	0.000256891	Down	3.73462e-05	LOC103866882	AEN99831.1//chlororespiratory reduction 4 [Brassica rapa]	PREDICTED: Brassica rapa pentatricopeptide repeat-containing protein At2g45350, chloroplastic (LOC103866882), mRNA
103860788	2532	9860.76	3712.02	-1.4095	1.0854e-12	Down	6.59641e-14	LOC103860788	XP_018484529.1//PREDICTED: 1-deoxy-D-xylulose-5-phosphate synthase, chloroplastic [Raphanus sativus]	Brassica rapa 1-deoxy-D-xylulose-5-phosphate synthase, chloroplastic (LOC103860788), mRNA
103829071	3648	107.757	40.5834	-1.40883	0.000137061	Down	1.90306e-05	LOC103829071	XP_009102987.1//F-box only protein 6 [Brassica rapa]	PREDICTED: Brassica rapa F-box only protein 6 (LOC103829071), transcript variant X1, mRNA;PREDICTED: Brassica rapa F-box only protein 6 (LOC103829071), transcript variant X2, mRNA
103859491	2169	359.384	135.441	-1.40786	1.97532e-05	Down	2.39611e-06	LOC103859491	XP_009135275.1//myb family transcription factor PHL6 isoform X2 [Brassica rapa];XP_033142311.1//myb family transcription factor PHL6 isoform X1 [Brassica rapa];XP_009135277.1//myb family transcription factor PHL6 isoform X3 [Brassica rapa]	PREDICTED: Brassica rapa myb family transcription factor PHL6 (LOC103859491), transcript variant X3, mRNA;PREDICTED: Brassica rapa myb family transcription factor PHL6 (LOC103859491), transcript variant X5, mRNA;PREDICTED: Brassica rapa myb family transcription factor PHL6 (LOC103859491), transcript variant X4, mRNA;PREDICTED: Brassica rapa myb family transcription factor PHL6 (LOC103859491), tra…
103865501	945	1598.28	602.619	-1.40721	3.89267e-16	Down	1.91023e-17	LOC103865501	XP_009141538.1//NDR1/HIN1-like protein 12 [Brassica rapa]	PREDICTED: Brassica rapa NDR1/HIN1-like protein 12 (LOC103865501), mRNA
103830140	1501	553.825	209.09	-1.4053	1.09051e-07	Down	1.00255e-08	LOC103830140	XP_009104108.1//basic leucine zipper 61 [Brassica rapa]	PREDICTED: Brassica rapa basic leucine zipper 61 (LOC103830140), mRNA
103869680	1783	350.556	132.358	-1.40519	3.93527e-06	Down	4.33366e-07	LOC103869680	XP_009146008.1//CBL-interacting serine/threonine-protein kinase 1 [Brassica rapa]	PREDICTED: Brassica rapa CBL-interacting serine/threonine-protein kinase 1 (LOC103869680), mRNA
103841427	2548	381.858	144.228	-1.40469	6.02613e-05	Down	7.83063e-06	LOC103841427	XP_009116212.1//ABC transporter G family member 18 [Brassica rapa]	PREDICTED: Brassica rapa ABC transporter G family member 18 (LOC103841427), transcript variant X1, mRNA;PREDICTED: Brassica rapa ABC transporter G family member 18 (LOC103841427), transcript variant X2, mRNA
108869435	796	8342.03	3151.14	-1.40452	3.40852e-11	Down	2.31226e-12	LOC108869435	RID50137.1//hypothetical protein BRARA_H00885 [Brassica rapa]	PREDICTED: Brassica rapa shematrin-like protein 2 (LOC108869435), mRNA
103842378	1481	1003.67	379.21	-1.40422	9.26531e-09	Down	7.63136e-10	LOC103842378	XP_009117243.1//heptahelical transmembrane protein 3 [Brassica rapa]	PREDICTED: Brassica rapa heptahelical transmembrane protein 3 (LOC103842378), mRNA
103851645	1648	139.331	52.6764	-1.40329	0.000189884	Down	2.69722e-05	LOC103851645	XP_009126763.1//malate dehydrogenase [NADP], chloroplastic [Brassica rapa]	PREDICTED: Brassica rapa malate dehydrogenase [NADP], chloroplastic (LOC103851645), transcript variant X2, misc_RNA;PREDICTED: Brassica rapa malate dehydrogenase [NADP], chloroplastic (LOC103851645), transcript variant X1, mRNA
103869868	1441	2507.38	948.79	-1.40202	4.17568e-09	Down	3.3547e-10	LOC103869868	XP_009146193.1//palmitoyl-monogalactosyldiacylglycerol delta-7 desaturase, chloroplastic [Brassica rapa]	PREDICTED: Brassica rapa palmitoyl-monogalactosyldiacylglycerol delta-7 desaturase, chloroplastic (LOC103869868), mRNA
103873054	2857	109.143	41.3424	-1.40053	0.000344041	Down	5.12908e-05	LOC103873054	XP_009149733.1//uncharacterized protein LOC103873054 [Brassica rapa]	PREDICTED: Brassica rapa uncharacterized LOC103873054 (LOC103873054), mRNA
103833968	1552	872.824	330.837	-1.39957	3.53101e-06	Down	3.87022e-07	LOC103833968	VDC76824.1//unnamed protein product [Brassica rapa];XP_009108270.1//uncharacterized protein LOC103833968 isoform X2 [Brassica rapa];XP_009108264.1//uncharacterized protein LOC103833968 isoform X1 [Brassica rapa]	PREDICTED: Brassica rapa uncharacterized LOC103833968 (LOC103833968), transcript variant X2, mRNA;PREDICTED: Brassica rapa uncharacterized LOC103833968 (LOC103833968), transcript variant X1, mRNA
103844780	2708	180.581	68.51	-1.39826	3.02183e-06	Down	3.28394e-07	LOC103844780	XP_009119840.1//golgin subfamily A member 6-like protein 22 [Brassica rapa]	PREDICTED: Brassica rapa golgin subfamily A member 6-like protein 22 (LOC103844780), transcript variant X1, mRNA;PREDICTED: Brassica rapa golgin subfamily A member 6-like protein 22 (LOC103844780), transcript variant X2, mRNA
103827673	1735	533.259	202.393	-1.39768	7.59056e-08	Down	6.8812e-09	LOC103827673	XP_009101453.2//BOI-related E3 ubiquitin-protein ligase 1 isoform X2 [Brassica rapa];XP_009101452.2//BOI-related E3 ubiquitin-protein ligase 1 isoform X1 [Brassica rapa]	PREDICTED: Brassica rapa BOI-related E3 ubiquitin-protein ligase 1 (LOC103827673), transcript variant X2, mRNA;PREDICTED: Brassica rapa BOI-related E3 ubiquitin-protein ligase 1 (LOC103827673), transcript variant X1, mRNA
103848198	2834	5684.63	2160.94	-1.39541	0.000715478	Down	0.000113817	LOC103848198	XP_033143583.1//14 kDa proline-rich protein DC2.15 [Brassica rapa]	PREDICTED: Brassica rapa 14 kDa proline-rich protein DC2.15 (LOC103848198), mRNA
103837464	1838	321.53	122.337	-1.39409	7.38715e-08	Down	6.68108e-09	LOC103837464	XP_009112073.1//heme chaperone HemW [Brassica rapa]	PREDICTED: Brassica rapa heme chaperone HemW (LOC103837464), mRNA
103859061	2294	186.281	70.917	-1.39328	2.24348e-06	Down	2.40399e-07	LOC103859061	XP_009134788.2//serine/threonine-protein kinase Nek2 [Brassica rapa]	PREDICTED: Brassica rapa serine/threonine-protein kinase Nek2 (LOC103859061), mRNA
103865912	1769	793.642	302.441	-1.39183	0.000408264	Down	6.17903e-05	LOC103865912	XP_009142022.1//cytochrome P450 83A1 [Brassica rapa]	PREDICTED: Brassica rapa cytochrome P450 83A1 (LOC103865912), mRNA
103852956	1571	851.953	324.672	-1.39179	7.59383e-08	Down	6.88619e-09	LOC103852956	XP_009128107.1//protein WALLS ARE THIN 1 [Brassica rapa]	PREDICTED: Brassica rapa protein WALLS ARE THIN 1 (LOC103852956), mRNA
103835180	4671	660.908	252.268	-1.38949	8.40327e-11	Down	5.87306e-12	LOC103835180	XP_033133952.1//uncharacterized protein LOC103835180 isoform X1 [Brassica rapa];XP_033133981.1//uncharacterized protein LOC103835180 isoform X2 [Brassica rapa]	PREDICTED: Brassica rapa uncharacterized LOC103835180 (LOC103835180), transcript variant X2, mRNA;PREDICTED: Brassica rapa uncharacterized LOC103835180 (LOC103835180), transcript variant X1, mRNA
103870577	1064	48397	18475	-1.38935	5.73405e-09	Down	4.65559e-10	LOC103870577	XP_009146970.1//chlorophyll a-b binding protein CP29.2, chloroplastic [Brassica rapa]	PREDICTED: Brassica rapa chlorophyll a-b binding protein CP29.2, chloroplastic (LOC103870577), mRNA
103872340	1287	177.553	67.796	-1.38898	9.16481e-05	Down	1.23269e-05	LOC103872340	XP_013734399.2//diacylglycerol O-acyltransferase 2 [Brassica napus]	PREDICTED: Brassica rapa diacylglycerol O-acyltransferase 2 (LOC103872340), transcript variant X1, mRNA;PREDICTED: Brassica rapa diacylglycerol O-acyltransferase 2 (LOC103872340), transcript variant X2, misc_RNA
103829124	4773	487.355	186.191	-1.38819	1.35258e-07	Down	1.25682e-08	LOC103829124	XP_033131514.1//protein JINGUBANG [Brassica rapa]	PREDICTED: Brassica rapa protein JINGUBANG (LOC103829124), mRNA
103835693	697	891.536	340.694	-1.38782	3.00849e-06	Down	3.26863e-07	LOC103835693	XP_009110130.1//uncharacterized protein LOC103835693 isoform X1 [Brassica rapa];XP_009110131.1//uncharacterized protein LOC103835693 isoform X2 [Brassica rapa]	PREDICTED: Brassica rapa uncharacterized LOC103835693 (LOC103835693), transcript variant X1, mRNA;PREDICTED: Brassica rapa uncharacterized LOC103835693 (LOC103835693), transcript variant X2, mRNA
103830703	3654	160.617	61.4	-1.38732	0.000151911	Down	2.12382e-05	LOC103830703	XP_009104765.1//fucosyltransferase 3 [Brassica rapa]	PREDICTED: Brassica rapa fucosyltransferase 3 (LOC103830703), mRNA
103831565	2023	633.659	242.342	-1.38666	8.70756e-10	Down	6.58011e-11	LOC103831565	XP_009105696.2//uncharacterized protein LOC103831565 [Brassica rapa]	PREDICTED: Brassica rapa uncharacterized LOC103831565 (LOC103831565), mRNA
103868004	2383	199.454	76.2832	-1.38662	0.000123444	Down	1.70214e-05	LOC103868004	CDY70113.1//BnaAnng32650D [Brassica napus]	PREDICTED: Brassica rapa pentatricopeptide repeat-containing protein At2g29760, chloroplastic (LOC103868004), mRNA
103871280	789	3121.43	1193.86	-1.38657	1.40389e-05	Down	1.66898e-06	LOC103871280	XP_009147799.1//chaperone protein dnaJ 11, chloroplastic [Brassica rapa]	PREDICTED: Brassica rapa chaperone protein dnaJ 11, chloroplastic (LOC103871280), mRNA
103871508	824	281.771	107.909	-1.38471	4.38698e-05	Down	5.58956e-06	LOC103871508	XP_009148010.1//cell wall / vacuolar inhibitor of fructosidase 1 [Brassica rapa]	PREDICTED: Brassica rapa cell wall / vacuolar inhibitor of fructosidase 1 (LOC103871508), mRNA
117126216	2562	129.805	49.7181	-1.38451	0.000452392	Down	6.91683e-05	LOC117126216	XP_033129773.1//kinesin-like protein KIN-UA isoform X1 [Brassica rapa];XP_009107955.2//glutathione S-transferase T3-like [Brassica rapa];XP_033129774.1//kinesin-like protein KIN-UA isoform X2 [Brassica rapa]	PREDICTED: Brassica rapa kinesin-like protein KIN-UA (LOC117126216), transcript variant X2, mRNA;PREDICTED: Brassica rapa kinesin-like protein KIN-UA (LOC117126216), transcript variant X1, mRNA
103862546	1626	1241.49	475.517	-1.3845	3.07797e-11	Down	2.07982e-12	LOC103862546	VDC84365.1//unnamed protein product, partial [Brassica rapa];CDY69569.1//BnaCnng64230D, partial [Brassica napus]	PREDICTED: Brassica rapa uncharacterized LOC103862546 (LOC103862546), transcript variant X3, ncRNA;PREDICTED: Brassica rapa uncharacterized LOC103862546 (LOC103862546), transcript variant X4, ncRNA;PREDICTED: Brassica rapa uncharacterized LOC103862546 (LOC103862546), transcript variant X6, ncRNA;PREDICTED: Brassica rapa uncharacterized LOC103862546 (LOC103862546), transcript variant X5, ncRNA;PRE…
103849723	1361	200.743	76.947	-1.38342	6.039e-06	Down	6.83163e-07	LOC103849723	XP_009124689.1//protein Iojap, chloroplastic [Brassica rapa]	PREDICTED: Brassica rapa protein Iojap, chloroplastic (LOC103849723), mRNA
103872675	10718	83.4751	32.0072	-1.38295	0.000918241	Down	0.000149824	LOC103872675	XP_009149358.1//transcription factor MYB41 [Brassica rapa]	PREDICTED: Brassica rapa transcription factor MYB41 (LOC103872675), mRNA
103859330	582	3785.45	1451.78	-1.38264	1.64661e-11	Down	1.08805e-12	LOC103859330	XP_009135090.1//non-specific lipid-transfer protein 6 [Brassica rapa]	PREDICTED: Brassica rapa non-specific lipid-transfer protein 6 (LOC103859330), mRNA
103830361	1508	479.39	184.006	-1.38145	3.50303e-06	Down	3.83769e-07	LOC103830361	XP_009104387.1//uncharacterized protein LOC103830361 [Brassica rapa]	PREDICTED: Brassica rapa uncharacterized LOC103830361 (LOC103830361), mRNA
103836923	2067	404.576	155.35	-1.38089	1.49607e-08	Down	1.25696e-09	LOC103836923	XP_009111488.1//probable glycerol-3-phosphate acyltransferase 8 [Brassica rapa]	PREDICTED: Brassica rapa probable glycerol-3-phosphate acyltransferase 8 (LOC103836923), mRNA
103856983	1633	190.19	73.0721	-1.38005	7.55712e-05	Down	9.99128e-06	LOC103856983	XP_009132376.2//uncharacterized protein LOC103856983 [Brassica rapa]	PREDICTED: Brassica rapa uncharacterized LOC103856983 (LOC103856983), transcript variant X5, mRNA;PREDICTED: Brassica rapa uncharacterized LOC103856983 (LOC103856983), transcript variant X3, mRNA;PREDICTED: Brassica rapa uncharacterized LOC103856983 (LOC103856983), transcript variant X1, mRNA;PREDICTED: Brassica rapa uncharacterized LOC103856983 (LOC103856983), transcript variant X2, mRNA;PREDICT…
103839428	2043	108.723	41.7835	-1.37966	0.000379289	Down	5.70207e-05	LOC103839428	XP_033136425.1//agamous-like MADS-box protein AGL30 isoform X1 [Brassica rapa];XP_033136427.1//agamous-like MADS-box protein AGL30 isoform X2 [Brassica rapa]	PREDICTED: Brassica rapa agamous-like MADS-box protein AGL30 (LOC103839428), transcript variant X4, misc_RNA;PREDICTED: Brassica rapa agamous-like MADS-box protein AGL30 (LOC103839428), transcript variant X1, mRNA;PREDICTED: Brassica rapa agamous-like MADS-box protein AGL30 (LOC103839428), transcript variant X2, mRNA;PREDICTED: Brassica rapa agamous-like MADS-box protein AGL30 (LOC103839428), tra…
103849151	1071	630.035	242.17	-1.37941	8.06605e-11	Down	5.62448e-12	LOC103849151	XP_009124204.1//DNA damage-repair/toleration protein DRT102 [Brassica rapa]	PREDICTED: Brassica rapa DNA damage-repair/toleration protein DRT102 (LOC103849151), mRNA
103874705	2268	1679.15	645.88	-1.3784	4.52565e-10	Down	3.35238e-11	LOC103874705	AQZ59925.1//GTR2B2 [Brassica juncea]	PREDICTED: Brassica rapa protein NRT1/ PTR FAMILY 2.11 (LOC103874705), mRNA
103837555	510	631.652	242.971	-1.37835	4.297e-05	Down	5.46918e-06	LOC103837555	XP_009135611.2//uncharacterized protein LOC103859789 [Brassica rapa]	PREDICTED: Brassica rapa uncharacterized LOC103837555 (LOC103837555), mRNA
103830723	822	584.298	224.792	-1.37811	2.31004e-08	Down	1.97286e-09	LOC103830723	XP_009104786.1//uncharacterized protein LOC103830723 [Brassica rapa]	PREDICTED: Brassica rapa uncharacterized LOC103830723 (LOC103830723), mRNA
103852641	3224	3480.2	1340.13	-1.3768	3.16205e-07	Down	3.04355e-08	LOC103852641	XP_018470751.1//PREDICTED: probable alpha,alpha-trehalose-phosphate synthase [UDP-forming] 8 [Raphanus sativus]	PREDICTED: Brassica rapa probable alpha,alpha-trehalose-phosphate synthase [UDP-forming] 8 (LOC103852641), transcript variant X3, mRNA;PREDICTED: Brassica rapa probable alpha,alpha-trehalose-phosphate synthase [UDP-forming] 8 (LOC103852641), transcript variant X1, mRNA;PREDICTED: Brassica rapa probable alpha,alpha-trehalose-phosphate synthase [UDP-forming] 8 (LOC103852641), transcript variant X2,…
103841766	1679	1628.57	627.455	-1.37602	1.32257e-07	Down	1.22718e-08	LOC103841766	RID47469.1//hypothetical protein BRARA_I04061 [Brassica rapa];XP_033135987.1//LOW QUALITY PROTEIN: transcription factor PIF5 [Brassica rapa]	PREDICTED: Brassica rapa transcription factor PIF5 (LOC103841766), mRNA
103846830	2556	183.715	70.9422	-1.37275	0.00050792	Down	7.85112e-05	LOC103846830	XP_013620784.1//PREDICTED: sulfate transporter 2.1 [Brassica oleracea var. oleracea]	PREDICTED: Brassica rapa sulfate transporter 2.1 (LOC103846830), mRNA
103865655	1771	2877.55	1111.19	-1.37273	1.84309e-09	Down	1.42865e-10	LOC103865655	XP_009141725.1//vacuolar cation/proton exchanger 1 [Brassica rapa]	PREDICTED: Brassica rapa vacuolar cation/proton exchanger 1 (LOC103865655), mRNA
103843620	2365	118.522	45.7795	-1.37238	0.000723381	Down	0.000115267	LOC103843620	XP_033136637.1//homeobox-leucine zipper protein HDG2 isoform X2 [Brassica rapa];XP_033136632.1//homeobox-leucine zipper protein HDG2 isoform X1 [Brassica rapa];XP_013664795.1//homeobox-leucine zipper protein HDG2-like [Brassica napus]	PREDICTED: Brassica rapa homeobox-leucine zipper protein HDG2 (LOC103843620), transcript variant X5, mRNA;PREDICTED: Brassica rapa homeobox-leucine zipper protein HDG2 (LOC103843620), transcript variant X4, mRNA;PREDICTED: Brassica rapa homeobox-leucine zipper protein HDG2 (LOC103843620), transcript variant X2, mRNA;PREDICTED: Brassica rapa homeobox-leucine zipper protein HDG2 (LOC103843620), tra…
103874106	2547	314.427	121.61	-1.37046	1.80575e-07	Down	1.6962e-08	LOC103874106	XP_009150775.1//serine/threonine-protein kinase STY8 isoform X1 [Brassica rapa];XP_018515201.1//serine/threonine-protein kinase STY8 isoform X2 [Brassica rapa]	PREDICTED: Brassica rapa serine/threonine-protein kinase STY8 (LOC103874106), transcript variant X2, mRNA;PREDICTED: Brassica rapa serine/threonine-protein kinase STY8 (LOC103874106), transcript variant X1, mRNA
103851282	1590	490.009	189.538	-1.37032	2.49767e-09	Down	1.96799e-10	LOC103851282	XP_009126372.1//uncharacterized protein LOC103851282 [Brassica rapa]	PREDICTED: Brassica rapa uncharacterized LOC103851282 (LOC103851282), mRNA
103871298	1642	218.858	84.7085	-1.36942	8.92002e-05	Down	1.19739e-05	LOC103871298	XP_009147780.1//transcription factor bHLH122 [Brassica rapa]	PREDICTED: Brassica rapa transcription factor bHLH122 (LOC103871298), mRNA
103846413	2529	1750.32	677.831	-1.36862	2.73496e-07	Down	2.61496e-08	LOC103846413	XP_009121575.2//cyclic nucleotide-gated ion channel 2 [Brassica rapa]	PREDICTED: Brassica rapa cyclic nucleotide-gated ion channel 2 (LOC103846413), mRNA
103872776	1147	653.213	253.504	-1.36555	6.42015e-06	Down	7.29873e-07	LOC103872776	XP_009149460.1//lon protease [Brassica rapa]	PREDICTED: Brassica rapa lon protease (LOC103872776), mRNA
103839821	1443	7675.23	2981.49	-1.36418	8.90146e-10	Down	6.73375e-11	LOC103839821	XP_009114554.1//ATP synthase gamma chain 1, chloroplastic [Brassica rapa]	PREDICTED: Brassica rapa ATP synthase gamma chain 1, chloroplastic (LOC103839821), mRNA
103857564	1488	1090.34	423.567	-1.36412	1.42391e-09	Down	1.09348e-10	LOC103857564	KAF3511733.1//hypothetical protein F2Q69_00001680, partial [Brassica cretica]	PREDICTED: Brassica rapa uncharacterized LOC103857564 (LOC103857564), mRNA
103831944	3120	667.66	259.957	-1.36084	2.02893e-07	Down	1.91503e-08	LOC103831944	XP_009106140.1//pentatricopeptide repeat-containing protein At1g74850, chloroplastic [Brassica rapa]	PREDICTED: Brassica rapa pentatricopeptide repeat-containing protein At1g74850, chloroplastic (LOC103831944), mRNA
103854908	1947	2012.45	783.871	-1.36027	6.05736e-10	Down	4.53382e-11	LOC103854908	XP_009130122.1//serine carboxypeptidase-like 34 [Brassica rapa]	PREDICTED: Brassica rapa serine carboxypeptidase-like 34 (LOC103854908), mRNA
103870976	3154	426.853	166.268	-1.36023	5.58236e-09	Down	4.52499e-10	LOC103870976	XP_009147427.2//CRM-domain containing factor CFM2, chloroplastic [Brassica rapa]	PREDICTED: Brassica rapa CRM-domain containing factor CFM2, chloroplastic (LOC103870976), mRNA
103871755	2089	169.642	66.1215	-1.3593	0.000209405	Down	3.00075e-05	LOC103871755	XP_009148282.1//YTH domain-containing protein ECT1 [Brassica rapa]	PREDICTED: Brassica rapa YTH domain-containing protein ECT1 (LOC103871755), mRNA
103829160	1829	257.809	100.493	-1.3592	4.40832e-06	Down	4.89056e-07	LOC103829160	XP_009103072.1//protein ASPARTIC PROTEASE IN GUARD CELL 1 [Brassica rapa]	PREDICTED: Brassica rapa protein ASPARTIC PROTEASE IN GUARD CELL 1 (LOC103829160), mRNA
103847110	4413	130.664	50.9494	-1.35872	0.000804038	Down	0.000129213	LOC103847110	XP_009122400.2//flavin-containing monooxygenase FMO GS-OX-like 9 [Brassica rapa]	PREDICTED: Brassica rapa flavin-containing monooxygenase FMO GS-OX-like 9 (LOC103847110), mRNA
103827927	2387	139.557	54.4378	-1.35818	0.000277252	Down	4.06167e-05	LOC103827927	XP_033128250.1//LOW QUALITY PROTEIN: pentatricopeptide repeat-containing protein ELI1, chloroplastic [Brassica rapa]	PREDICTED: Brassica rapa pentatricopeptide repeat-containing protein ELI1, chloroplastic (LOC103827927), mRNA
103858137	1892	160.018	62.4337	-1.35784	0.000874624	Down	0.000141629	LOC103858137	XP_009133679.1//protein TRIGALACTOSYLDIACYLGLYCEROL 4, chloroplastic [Brassica rapa]	PREDICTED: Brassica rapa protein TRIGALACTOSYLDIACYLGLYCEROL 4, chloroplastic (LOC103858137), mRNA
103858647	1390	617.036	240.993	-1.35636	9.8475e-05	Down	1.33291e-05	LOC103858647	XP_009134286.1//plastid lipid-associated protein 1, chloroplastic [Brassica rapa]	PREDICTED: Brassica rapa plastid lipid-associated protein 1, chloroplastic-like (LOC103858647), mRNA
103871026	1718	465.893	181.998	-1.35607	2.30315e-07	Down	2.18491e-08	LOC103871026	XP_033128429.1//uncharacterized WD repeat-containing protein C2A9.03 isoform X2 [Brassica rapa];XP_013621822.1//PREDICTED: uncharacterized WD repeat-containing protein C2A9.03 isoform X1 [Brassica oleracea var. oleracea]	PREDICTED: Brassica rapa uncharacterized WD repeat-containing protein C2A9.03 (LOC103871026), transcript variant X1, mRNA;PREDICTED: Brassica rapa uncharacterized WD repeat-containing protein C2A9.03 (LOC103871026), transcript variant X3, mRNA;PREDICTED: Brassica rapa uncharacterized WD repeat-containing protein C2A9.03 (LOC103871026), transcript variant X2, mRNA
103846336	2773	537.553	210.104	-1.3553	5.41978e-08	Down	4.84394e-09	LOC103846336	XP_009121494.1//uncharacterized protein LOC103846336 [Brassica rapa]	PREDICTED: Brassica rapa uncharacterized LOC103846336 (LOC103846336), mRNA
103831971	1749	423.883	165.731	-1.35483	1.51507e-09	Down	1.16711e-10	LOC103831971	XP_009106169.1//cytochrome P450 734A1 [Brassica rapa]	PREDICTED: Brassica rapa cytochrome P450 734A1 (LOC103831971), mRNA
103842075	4903	3610.19	1411.86	-1.35448	7.55223e-07	Down	7.60135e-08	LOC103842075	XP_009116930.1//ABC transporter C family member 14 [Brassica rapa]	PREDICTED: Brassica rapa ABC transporter C family member 14 (LOC103842075), mRNA
103874716	1350	2349.44	919.604	-1.35323	4.65814e-06	Down	5.18758e-07	LOC103874716	XP_009151403.1//SNF1-related protein kinase regulatory subunit gamma-1-like [Brassica rapa];XP_018492970.1//PREDICTED: uncharacterized protein LOC108863142 isoform X2 [Raphanus sativus]	PREDICTED: Brassica rapa SNF1-related protein kinase regulatory subunit gamma-1-like (LOC103874716), mRNA
103846502	3819	886.742	347.156	-1.35293	5.03204e-10	Down	3.73419e-11	LOC103846502	VDD19645.1//unnamed protein product [Brassica rapa];XP_009121684.2//probable inactive leucine-rich repeat receptor-like protein kinase At3g03770 [Brassica rapa]	PREDICTED: Brassica rapa probable inactive leucine-rich repeat receptor-like protein kinase At3g03770 (LOC103846502), mRNA
103867220	1183	657.428	257.552	-1.35197	0.000209166	Down	2.99676e-05	LOC103867220	XP_009143524.1//aquaporin PIP2-2 [Brassica rapa]	PREDICTED: Brassica rapa aquaporin PIP2-2 (LOC103867220), mRNA
103844125	3507	239.137	93.7913	-1.35031	6.6161e-05	Down	8.64488e-06	LOC103844125	XP_009119154.1//probable RNA helicase SDE3 [Brassica rapa]	PREDICTED: Brassica rapa probable RNA helicase SDE3 (LOC103844125), transcript variant X2, mRNA;PREDICTED: Brassica rapa probable RNA helicase SDE3 (LOC103844125), transcript variant X1, mRNA
103868065	1276	972.232	381.377	-1.35009	0.00045543	Down	6.97057e-05	LOC103868065	XP_009144407.1//uncharacterized protein LOC103868065 [Brassica rapa]	PREDICTED: Brassica rapa uncharacterized LOC103868065 (LOC103868065), mRNA
103841648	3430	262.209	103.105	-1.3466	9.91945e-06	Down	1.15307e-06	LOC103841648	XP_009116445.1//LOW QUALITY PROTEIN: pentatricopeptide repeat-containing protein At3g57430, chloroplastic [Brassica rapa]	PREDICTED: Brassica rapa pentatricopeptide repeat-containing protein At3g57430, chloroplastic (LOC103841648), mRNA
103859024	2340	104.34	41.0322	-1.34646	0.000894461	Down	0.000145389	LOC103859024	XP_009134754.1//U11/U12 small nuclear ribonucleoprotein 48 kDa protein [Brassica rapa]	PREDICTED: Brassica rapa U11/U12 small nuclear ribonucleoprotein 48 kDa protein (LOC103859024), transcript variant X1, mRNA;PREDICTED: Brassica rapa U11/U12 small nuclear ribonucleoprotein 48 kDa protein (LOC103859024), transcript variant X2, mRNA
103867916	1930	1221.62	480.482	-1.34625	1.3157e-08	Down	1.10086e-09	LOC103867916	XP_009144258.1//transcription factor TCP10 [Brassica rapa]	PREDICTED: Brassica rapa transcription factor TCP10 (LOC103867916), transcript variant X2, mRNA;PREDICTED: Brassica rapa transcription factor TCP10 (LOC103867916), transcript variant X1, mRNA
103860365	2206	417.324	164.199	-1.34573	2.25443e-08	Down	1.92296e-09	LOC103860365	XP_009136205.1//serine carboxypeptidase-like 42 [Brassica rapa]	PREDICTED: Brassica rapa serine carboxypeptidase-like 42 (LOC103860365), transcript variant X2, misc_RNA;PREDICTED: Brassica rapa serine carboxypeptidase-like 42 (LOC103860365), transcript variant X1, mRNA
103828107	2540	554.923	218.375	-1.34548	1.01236e-06	Down	1.03675e-07	LOC103828107	XP_009102052.1//chloride channel protein CLC-e isoform X2 [Brassica rapa];XP_009101983.1//chloride channel protein CLC-e isoform X1 [Brassica rapa]	PREDICTED: Brassica rapa chloride channel protein CLC-e (LOC103828107), transcript variant X2, mRNA;PREDICTED: Brassica rapa chloride channel protein CLC-e (LOC103828107), transcript variant X1, mRNA
103839669	1122	587.27	231.112	-1.34543	5.30631e-09	Down	4.28991e-10	LOC103839669	XP_013733514.1//nucleolar transcription factor 1 [Brassica napus]	PREDICTED: Brassica rapa nucleolar transcription factor 1-A (LOC103839669), mRNA
103866667	1257	1603.76	631.364	-1.34491	3.31048e-06	Down	3.62056e-07	LOC103866667	XP_009142878.1//chaperone protein dnaJ C76, chloroplastic [Brassica rapa]	PREDICTED: Brassica rapa chaperone protein dnaJ C76, chloroplastic (LOC103866667), mRNA
103850067	961	452.058	178.086	-1.34394	1.35011e-07	Down	1.25381e-08	LOC103850067	XP_009125021.1//photosynthetic NDH subunit of lumenal location 3, chloroplastic [Brassica rapa]	PREDICTED: Brassica rapa photosynthetic NDH subunit of lumenal location 3, chloroplastic (LOC103850067), mRNA
103844023	2651	442.734	174.438	-1.34372	8.23068e-05	Down	1.09761e-05	LOC103844023	XP_009119046.3//1-aminocyclopropane-1-carboxylate oxidase homolog 2 [Brassica rapa];XP_013723197.1//1-aminocyclopropane-1-carboxylate oxidase homolog 2-like [Brassica napus];XP_009119044.1//1-aminocyclopropane-1-carboxylate oxidase homolog 2 [Brassica rapa]	PREDICTED: Brassica rapa 1-aminocyclopropane-1-carboxylate oxidase homolog 2 (LOC103844023), mRNA
103868219	1402	226.68	89.363	-1.34291	0.000444302	Down	6.77869e-05	LOC103868219	XP_009144582.1//formyltetrahydrofolate deformylase 2, mitochondrial [Brassica rapa]	PREDICTED: Brassica rapa formyltetrahydrofolate deformylase 2, mitochondrial (LOC103868219), mRNA
103847692	805	349.067	137.634	-1.34266	2.1257e-06	Down	2.26909e-07	LOC103847692	CDY50852.1//BnaC08g47980D [Brassica napus];XP_033133222.1//autophagy-related protein 8f isoform X1 [Brassica rapa]	PREDICTED: Brassica rapa autophagy-related protein 8f (LOC103847692), transcript variant X1, mRNA;PREDICTED: Brassica rapa autophagy-related protein 8f (LOC103847692), transcript variant X2, mRNA
103852397	2251	115.993	45.7405	-1.34249	0.000468612	Down	7.19232e-05	LOC103852397	XP_009127548.2//F-box protein At1g67340 [Brassica rapa]	PREDICTED: Brassica rapa F-box protein At1g67340 (LOC103852397), mRNA
103865620	1052	125.201	49.43	-1.34079	0.000644469	Down	0.000101539	LOC103865620	XP_009141681.1//protein FAR-RED ELONGATED HYPOCOTYL 1 [Brassica rapa]	PREDICTED: Brassica rapa protein FAR-RED ELONGATED HYPOCOTYL 1 (LOC103865620), mRNA
103835338	2769	143.052	56.4972	-1.34029	0.000420184	Down	6.38303e-05	LOC103835338	XP_009109741.1//protein SMG7L [Brassica rapa]	PREDICTED: Brassica rapa protein SMG7L (LOC103835338), transcript variant X3, mRNA;PREDICTED: Brassica rapa protein SMG7L (LOC103835338), transcript variant X2, mRNA;PREDICTED: Brassica rapa protein SMG7L (LOC103835338), transcript variant X1, mRNA
103863702	1022	262.207	103.601	-1.33968	1.04718e-05	Down	1.22259e-06	LOC103863702	XP_009139703.1//nifU-like protein 3, chloroplastic isoform X1 [Brassica rapa];XP_033130636.1//nifU-like protein 3, chloroplastic isoform X2 [Brassica rapa]	PREDICTED: Brassica rapa nifU-like protein 3, chloroplastic (LOC103863702), transcript variant X2, mRNA;PREDICTED: Brassica rapa nifU-like protein 3, chloroplastic (LOC103863702), transcript variant X1, mRNA
103848250	1669	6812.13	2694.73	-1.33797	3.9567e-16	Down	1.94376e-17	LOC103848250	XP_009123448.2//cysteine proteinase RD21A [Brassica rapa]	PREDICTED: Brassica rapa cysteine proteinase RD21A (LOC103848250), mRNA
103872452	2835	1215.57	481.368	-1.33642	3.96664e-11	Down	2.70145e-12	LOC103872452	XP_033128769.1//protein PAT1 homolog isoform X2 [Brassica rapa];XP_009149098.1//protein PAT1 homolog isoform X1 [Brassica rapa]	PREDICTED: Brassica rapa protein PAT1 homolog (LOC103872452), transcript variant X2, mRNA;PREDICTED: Brassica rapa protein PAT1 homolog (LOC103872452), transcript variant X1, mRNA
103866997	2614	372.136	147.429	-1.33581	1.1648e-07	Down	1.07333e-08	LOC103866997	XP_009143268.1//coronatine-insensitive protein 1 [Brassica rapa]	PREDICTED: Brassica rapa coronatine-insensitive protein 1 (LOC103866997), mRNA
103832309	9999	371.218	147.083	-1.33563	4.76144e-05	Down	6.0895e-06	LOC103832309	XP_013650165.1//RNA-binding protein 24 [Brassica napus]	PREDICTED: Brassica rapa RNA-binding protein 24 (LOC103832309), transcript variant X3, mRNA;PREDICTED: Brassica rapa RNA-binding protein 24 (LOC103832309), transcript variant X1, mRNA;PREDICTED: Brassica rapa RNA-binding protein 24 (LOC103832309), transcript variant X2, mRNA
103831828	2448	175.867	69.7334	-1.33456	9.58373e-05	Down	1.2952e-05	LOC103831828	XP_009106009.1//monoacylglycerol lipase [Brassica rapa]	PREDICTED: Brassica rapa monoacylglycerol lipase (LOC103831828), mRNA
103853922	2702	457.798	181.529	-1.33452	0.000147181	Down	2.05416e-05	LOC103853922	XP_013697508.1//tetraspanin-13-like [Brassica napus]	PREDICTED: Brassica rapa tetraspanin-13 (LOC103853922), mRNA
103832895	5456	218.634	86.7473	-1.33363	1.31357e-05	Down	1.55391e-06	LOC103832895	RID49462.1//hypothetical protein BRARA_H00261 [Brassica rapa];XP_013694935.1//probable cysteine protease RDL2 [Brassica napus];XP_013705910.1//U3 snoRNP-associated protein-like YAO [Brassica napus];VDC72395.1//unnamed protein product [Brassica rapa];KAF2609824.1//hypothetical protein F2Q70_00008419 [Brassica cretica]	PREDICTED: Brassica rapa uncharacterized LOC103832895 (LOC103832895), transcript variant X2, ncRNA;PREDICTED: Brassica rapa uncharacterized LOC103832895 (LOC103832895), transcript variant X4, ncRNA;PREDICTED: Brassica rapa uncharacterized LOC103832895 (LOC103832895), transcript variant X14, ncRNA;PREDICTED: Brassica rapa uncharacterized LOC103832895 (LOC103832895), transcript variant X6, ncRNA;PR…
103856778	2004	1047.69	416.079	-1.33228	2.71742e-05	Down	3.36527e-06	LOC103856778	XP_009132155.1//lycopene epsilon cyclase, chloroplastic [Brassica rapa]	PREDICTED: Brassica rapa lycopene epsilon cyclase, chloroplastic (LOC103856778), mRNA
103858506	3724	155.675	61.8301	-1.33216	5.86506e-05	Down	7.60725e-06	LOC103858506	XP_009134130.1//LRR receptor-like serine/threonine-protein kinase GHR1 isoform X1 [Brassica rapa]	PREDICTED: Brassica rapa LRR receptor-like serine/threonine-protein kinase GHR1 (LOC103858506), transcript variant X1, mRNA;PREDICTED: Brassica rapa LRR receptor-like serine/threonine-protein kinase GHR1 (LOC103858506), transcript variant X2, mRNA
103875267	2667	417.489	165.855	-1.33181	2.36501e-09	Down	1.8559e-10	LOC103875267	XP_009152011.1//uncharacterized protein LOC103875267 isoform X1 [Brassica rapa];XP_009152012.1//uncharacterized protein LOC103875267 isoform X2 [Brassica rapa]	PREDICTED: Brassica rapa uncharacterized LOC103875267 (LOC103875267), transcript variant X2, mRNA;PREDICTED: Brassica rapa uncharacterized LOC103875267 (LOC103875267), transcript variant X1, mRNA
103828537	3098	769.707	305.905	-1.33123	1.06804e-09	Down	8.13646e-11	LOC103828537	XP_009102391.1//ribonuclease E/G-like protein, chloroplastic isoform X1 [Brassica rapa]	PREDICTED: Brassica rapa ribonuclease E/G-like protein, chloroplastic (LOC103828537), transcript variant X1, mRNA;PREDICTED: Brassica rapa ribonuclease E/G-like protein, chloroplastic (LOC103828537), transcript variant X2, mRNA
103869328	865	262.967	104.548	-1.33072	0.000184762	Down	2.62053e-05	LOC103869328	XP_009145636.1//NEP1-interacting protein-like 2 [Brassica rapa]	PREDICTED: Brassica rapa NEP1-interacting protein-like 2 (LOC103869328), mRNA
103831338	2264	454.713	180.847	-1.33018	8.92416e-07	Down	9.06308e-08	LOC103831338	XP_009105487.1//probable protein S-acyltransferase 22 [Brassica rapa]	PREDICTED: Brassica rapa probable protein S-acyltransferase 22 (LOC103831338), transcript variant X1, mRNA;PREDICTED: Brassica rapa probable protein S-acyltransferase 22 (LOC103831338), transcript variant X2, mRNA
103836410	1077	169.749	67.5427	-1.32953	1.79877e-05	Down	2.17055e-06	LOC103836410	XP_009110913.1//GATA transcription factor 11-like [Brassica rapa]	PREDICTED: Brassica rapa GATA transcription factor 11-like (LOC103836410), mRNA
103855474	1494	1143.64	455.41	-1.3284	3.82228e-07	Down	3.71979e-08	LOC103855474	XP_013625743.1//PREDICTED: short-chain dehydrogenase TIC 32, chloroplastic-like [Brassica oleracea var. oleracea];XP_018512562.1//short-chain dehydrogenase TIC 32 B, chloroplastic isoform X1 [Brassica rapa];XP_018512563.1//short-chain dehydrogenase TIC 32 B, chloroplastic isoform X3 [Brassica rapa];XP_013740089.1//short-chain dehydrogenase TIC 32, chloroplastic-like isoform X2 [Brassica napus]	PREDICTED: Brassica rapa short-chain dehydrogenase TIC 32 B, chloroplastic (LOC103855474), transcript variant X5, mRNA;PREDICTED: Brassica rapa short-chain dehydrogenase TIC 32 B, chloroplastic (LOC103855474), transcript variant X2, mRNA;PREDICTED: Brassica rapa short-chain dehydrogenase TIC 32 B, chloroplastic (LOC103855474), transcript variant X3, mRNA;PREDICTED: Brassica rapa short-chain dehyd…
103851334	2527	113.16	45.0623	-1.32837	0.000487681	Down	7.50839e-05	LOC103851334	XP_033141619.1//nuclear pore complex protein NUP1 isoform X1 [Brassica rapa];XP_009126428.1//nuclear pore complex protein NUP1 isoform X2 [Brassica rapa]	PREDICTED: Brassica rapa nuclear pore complex protein NUP1 (LOC103851334), transcript variant X2, mRNA;PREDICTED: Brassica rapa nuclear pore complex protein NUP1 (LOC103851334), transcript variant X1, mRNA
103864736	2500	1403.83	559.062	-1.32828	1.51392e-12	Down	9.30161e-14	LOC103864736	XP_009140745.1//protein WEAK CHLOROPLAST MOVEMENT UNDER BLUE LIGHT 1 [Brassica rapa]	PREDICTED: Brassica rapa protein WEAK CHLOROPLAST MOVEMENT UNDER BLUE LIGHT 1 (LOC103864736), transcript variant X3, mRNA;PREDICTED: Brassica rapa protein WEAK CHLOROPLAST MOVEMENT UNDER BLUE LIGHT 1 (LOC103864736), transcript variant X2, mRNA;PREDICTED: Brassica rapa protein WEAK CHLOROPLAST MOVEMENT UNDER BLUE LIGHT 1 (LOC103864736), transcript variant X1, mRNA
103841474	1688	331.584	132.084	-1.32791	1.73194e-06	Down	1.83046e-07	LOC103841474	XP_009116264.1//folylpolyglutamate synthase isoform X1 [Brassica rapa];XP_013711323.1//folylpolyglutamate synthase-like isoform X2 [Brassica napus];XP_013711322.1//folylpolyglutamate synthase-like isoform X1 [Brassica napus]	PREDICTED: Brassica rapa folylpolyglutamate synthase (LOC103841474), transcript variant X2, mRNA;PREDICTED: Brassica rapa folylpolyglutamate synthase (LOC103841474), transcript variant X1, mRNA
103852515	708	529.316	210.871	-1.32777	0.000201973	Down	2.88079e-05	LOC103852515	XP_009127660.1//ATP-dependent Clp protease adapter protein CLPS1, chloroplastic [Brassica rapa]	PREDICTED: Brassica rapa ATP-dependent Clp protease adapter protein CLPS1, chloroplastic (LOC103852515), mRNA
103832774	3377	107.347	42.7665	-1.32773	0.000713914	Down	0.00011353	LOC103832774	VDC91155.1//unnamed protein product, partial [Brassica rapa]	PREDICTED: Brassica rapa E3 ubiquitin-protein ligase RHA2B (LOC103832774), mRNA
103845602	1204	666.898	265.799	-1.32713	1.26321e-06	Down	1.31116e-07	LOC103845602	XP_009120717.1//SNF1-related protein kinase regulatory subunit beta-1 isoform X1 [Brassica rapa];XP_009120718.1//SNF1-related protein kinase regulatory subunit beta-1 isoform X2 [Brassica rapa]	PREDICTED: Brassica rapa SNF1-related protein kinase regulatory subunit beta-1 (LOC103845602), transcript variant X2, mRNA;PREDICTED: Brassica rapa SNF1-related protein kinase regulatory subunit beta-1 (LOC103845602), transcript variant X1, mRNA
103852068	3753	263.641	105.092	-1.32692	1.50007e-06	Down	1.573e-07	LOC103852068	XP_013618621.1//PREDICTED: probable membrane-associated kinase regulator 6 isoform X1 [Brassica oleracea var. oleracea]	PREDICTED: Brassica rapa probable membrane-associated kinase regulator 6 (LOC103852068), mRNA
103831934	829	600.118	239.225	-1.32688	5.51045e-06	Down	6.19551e-07	LOC103831934	XP_009106130.1//uncharacterized protein LOC103831934 [Brassica rapa]	PREDICTED: Brassica rapa uncharacterized LOC103831934 (LOC103831934), mRNA
103851659	2989	2436.95	971.45	-1.32686	7.47871e-12	Down	4.81025e-13	LOC103851659	XP_006401122.1//phototropin-2 isoform X2 [Eutrema salsugineum];XP_013620295.1//PREDICTED: phototropin-2-like isoform X2 [Brassica oleracea var. oleracea]	PREDICTED: Brassica rapa phototropin-2 (LOC103851659), transcript variant X1, mRNA;PREDICTED: Brassica rapa phototropin-2 (LOC103851659), transcript variant X4, mRNA;PREDICTED: Brassica rapa phototropin-2 (LOC103851659), transcript variant X2, mRNA;PREDICTED: Brassica rapa phototropin-2 (LOC103851659), transcript variant X3, mRNA
103845463	2954	275.52	109.837	-1.32679	1.30104e-06	Down	1.35372e-07	LOC103845463	XP_009120579.2//auxin response factor 4 isoform X2 [Brassica rapa];XP_009120578.2//auxin response factor 4 isoform X1 [Brassica rapa]	PREDICTED: Brassica rapa auxin response factor 4 (LOC103845463), transcript variant X2, mRNA;PREDICTED: Brassica rapa auxin response factor 4 (LOC103845463), transcript variant X1, mRNA
103847279	2364	174.242	69.4719	-1.32659	6.95948e-05	Down	9.1455e-06	LOC103847279	XP_013668177.1//uncharacterized protein LOC106372502 [Brassica napus]	PREDICTED: Brassica rapa uncharacterized LOC103847279 (LOC103847279), mRNA
103873076	1853	130.661	52.1007	-1.32646	0.000491426	Down	7.57259e-05	LOC103873076	XP_009149753.1//protein IQ-DOMAIN 14 isoform X2 [Brassica rapa];XP_009149751.1//protein IQ-DOMAIN 14 isoform X1 [Brassica rapa]	PREDICTED: Brassica rapa protein IQ-DOMAIN 14 (LOC103873076), transcript variant X2, mRNA;PREDICTED: Brassica rapa protein IQ-DOMAIN 14 (LOC103873076), transcript variant X1, mRNA
103851625	2009	160.199	63.8908	-1.32619	4.28197e-05	Down	5.44776e-06	LOC103851625	XP_009126740.1//protein DAMAGED DNA-BINDING 2 [Brassica rapa]	PREDICTED: Brassica rapa protein DAMAGED DNA-BINDING 2 (LOC103851625), mRNA
103858561	1090	6817.89	2721.51	-1.32492	5.62301e-07	Down	5.58763e-08	LOC103858561	XP_009134190.1//chlorophyll a-b binding protein CP26, chloroplastic [Brassica rapa]	PREDICTED: Brassica rapa chlorophyll a-b binding protein CP26, chloroplastic (LOC103858561), mRNA
103856205	924	205.816	82.2253	-1.3237	2.55379e-06	Down	2.74943e-07	LOC103856205	XP_018513145.1//dnAJ-like protein slr0093 [Brassica rapa]	PREDICTED: Brassica rapa dnAJ-like protein slr0093 (LOC103856205), mRNA
103832020	2241	115.006	45.9801	-1.32263	0.000398892	Down	6.02442e-05	LOC103832020	XP_018508269.1//uncharacterized protein LOC103832020 isoform X2 [Brassica rapa];XP_009106226.1//uncharacterized protein LOC103832020 isoform X4 [Brassica rapa];XP_018508267.1//uncharacterized protein LOC103832020 isoform X1 [Brassica rapa];XP_033131625.1//uncharacterized protein LOC103832020 isoform X6 [Brassica rapa];XP_009106225.1//uncharacterized protein LOC103832020 isoform X3 [Brassica rapa]…	PREDICTED: Brassica rapa uncharacterized LOC103832020 (LOC103832020), transcript variant X11, mRNA;PREDICTED: Brassica rapa uncharacterized LOC103832020 (LOC103832020), transcript variant X10, mRNA;PREDICTED: Brassica rapa uncharacterized LOC103832020 (LOC103832020), transcript variant X9, mRNA;PREDICTED: Brassica rapa uncharacterized LOC103832020 (LOC103832020), transcript variant X5, mRNA;PREDI…
103858117	1218	159.554	63.8002	-1.32241	0.000475383	Down	7.3051e-05	LOC103858117	XP_018513612.1//60S ribosomal protein L7-3 [Brassica rapa]	PREDICTED: Brassica rapa 60S ribosomal protein L7-3 (LOC103858117), mRNA
103868211	1653	176.662	70.6789	-1.32164	0.000674826	Down	0.000106865	LOC103868211	XP_009144570.1//VAN3-binding protein [Brassica rapa]	PREDICTED: Brassica rapa VAN3-binding protein (LOC103868211), mRNA
103852131	1818	583.428	233.651	-1.3202	2.76928e-08	Down	2.39016e-09	LOC103852131	RID74411.1//hypothetical protein BRARA_B01512 [Brassica rapa];XP_009127276.1//probable aminotransferase ACS12 isoform X1 [Brassica rapa];XP_009127280.1//probable aminotransferase ACS12 isoform X2 [Brassica rapa]	PREDICTED: Brassica rapa probable aminotransferase ACS12 (LOC103852131), transcript variant X1, mRNA;PREDICTED: Brassica rapa probable aminotransferase ACS12 (LOC103852131), transcript variant X2, mRNA
103846412	3317	379.332	151.982	-1.31956	3.60898e-06	Down	3.96049e-07	LOC103846412	VDD19487.1//unnamed protein product [Brassica rapa]	PREDICTED: Brassica rapa chaperone protein ClpB3, chloroplastic (LOC103846412), mRNA
103840115	1283	255.235	102.296	-1.31908	6.27349e-05	Down	8.17547e-06	LOC103840115	CDY67553.1//BnaAnng24670D, partial [Brassica napus];XP_009114838.1//NADPH:quinone oxidoreductase [Brassica rapa]	PREDICTED: Brassica rapa NADPH:quinone oxidoreductase (LOC103840115), mRNA
103852231	2657	276.136	110.7	-1.31872	9.55622e-05	Down	1.29094e-05	LOC103852231	XP_018512423.1//receptor-like protein CLAVATA2 [Brassica rapa]	PREDICTED: Brassica rapa receptor-like protein CLAVATA2 (LOC103852231), mRNA
103863894	948	1131.97	453.811	-1.31868	3.96372e-05	Down	5.01751e-06	LOC103863894	XP_009139902.1//uncharacterized protein LOC103863894 isoform X1 [Brassica rapa];XP_013658475.1//uncharacterized protein LOC106363243 [Brassica napus];XP_009139901.1//uncharacterized protein LOC103863894 isoform X2 [Brassica rapa]	PREDICTED: Brassica rapa uncharacterized LOC103863894 (LOC103863894), transcript variant X1, mRNA;PREDICTED: Brassica rapa uncharacterized LOC103863894 (LOC103863894), transcript variant X2, mRNA
103851591	943	123.32	49.4644	-1.31794	0.000503739	Down	7.78142e-05	LOC103851591	XP_013712798.1//copper transporter 1-like [Brassica napus]	PREDICTED: Brassica rapa copper transporter 1 (LOC103851591), mRNA
103868892	7612	160.729	64.4706	-1.31792	0.000122612	Down	1.6887e-05	LOC103868892	XP_009145195.1//probable transcription factor KAN2 [Brassica rapa]	PREDICTED: Brassica rapa probable transcription factor KAN2 (LOC103868892), mRNA
103858969	1324	271.162	108.767	-1.31792	1.35893e-05	Down	1.61227e-06	LOC103858969	XP_009134683.1//uncharacterized protein LOC103858969 [Brassica rapa]	PREDICTED: Brassica rapa uncharacterized LOC103858969 (LOC103858969), transcript variant X1, mRNA;PREDICTED: Brassica rapa uncharacterized LOC103858969 (LOC103858969), transcript variant X2, mRNA
103852314	4931	116.763	46.8435	-1.31767	0.000728793	Down	0.000116188	LOC103852314	XP_009127472.1//uncharacterized protein LOC103852314 [Brassica rapa]	PREDICTED: Brassica rapa uncharacterized LOC103852314 (LOC103852314), mRNA
103855395	1663	3499.01	1405.06	-1.31631	1.87245e-11	Down	1.24228e-12	LOC103855395	XP_009130621.1//serine/threonine-protein kinase STN8, chloroplastic [Brassica rapa]	PREDICTED: Brassica rapa serine/threonine-protein kinase STN8, chloroplastic (LOC103855395), mRNA
103864267	1343	13401.6	5383.47	-1.3158	3.1126e-06	Down	3.38838e-07	LOC103864267	XP_009140273.1//fructose-bisphosphate aldolase 1, chloroplastic [Brassica rapa]	PREDICTED: Brassica rapa fructose-bisphosphate aldolase 1, chloroplastic (LOC103864267), mRNA
103845473	1843	173.285	69.6671	-1.3146	7.7136e-05	Down	1.02126e-05	LOC103845473	VDD18369.1//unnamed protein product, partial [Brassica rapa];XP_018511276.1//uncharacterized protein LOC103845473 isoform X2 [Brassica rapa];XP_018511275.1//uncharacterized protein LOC103845473 isoform X1 [Brassica rapa]	PREDICTED: Brassica rapa uncharacterized LOC103845473 (LOC103845473), transcript variant X2, mRNA;PREDICTED: Brassica rapa uncharacterized LOC103845473 (LOC103845473), transcript variant X3, mRNA;PREDICTED: Brassica rapa uncharacterized LOC103845473 (LOC103845473), transcript variant X1, mRNA;PREDICTED: Brassica rapa uncharacterized LOC103845473 (LOC103845473), transcript variant X4, mRNA
103842382	1888	182.225	73.267	-1.31449	0.000203381	Down	2.90359e-05	LOC103842382	XP_009117247.1//F-box/LRR-repeat protein At3g58930 [Brassica rapa]	PREDICTED: Brassica rapa F-box/LRR-repeat protein At3g58930 (LOC103842382), transcript variant X2, mRNA;PREDICTED: Brassica rapa F-box/LRR-repeat protein At3g58930 (LOC103842382), transcript variant X1, mRNA
103853266	1821	476.972	191.806	-1.31425	6.04643e-06	Down	6.84164e-07	LOC103853266	XP_009128436.1//threonine synthase 1, chloroplastic [Brassica rapa]	PREDICTED: Brassica rapa threonine synthase 1, chloroplastic (LOC103853266), mRNA
103863949	1022	1279.67	515.238	-1.31246	1.53285e-06	Down	1.60942e-07	LOC103863949	XP_009139961.1//protein CREG1 isoform X1 [Brassica rapa];XP_033146496.1//protein CREG1 isoform X2 [Brassica rapa]	PREDICTED: Brassica rapa protein CREG1 (LOC103863949), transcript variant X2, mRNA;PREDICTED: Brassica rapa protein CREG1 (LOC103863949), transcript variant X1, mRNA
103850977	735	3014.5	1213.91	-1.31226	0.000729403	Down	0.000116324	LOC103850977	XP_009126040.1//gibberellin-regulated protein 4 [Brassica rapa]	PREDICTED: Brassica rapa gibberellin-regulated protein 4 (LOC103850977), mRNA
103867895	1484	216.203	87.111	-1.31146	0.00018513	Down	2.62674e-05	LOC103867895	XP_013594248.1//PREDICTED: uncharacterized protein LOC106302251 [Brassica oleracea var. oleracea]	PREDICTED: Brassica rapa uncharacterized LOC103867895 (LOC103867895), transcript variant X2, ncRNA;PREDICTED: Brassica rapa uncharacterized LOC103867895 (LOC103867895), transcript variant X1, ncRNA;PREDICTED: Brassica rapa uncharacterized LOC103867895 (LOC103867895), transcript variant X3, ncRNA
103852041	10648	103.684	41.7869	-1.31108	0.000902373	Down	0.000146892	LOC103852041	XP_018468106.1//PREDICTED: ethylene-responsive transcription factor CRF3-like [Raphanus sativus]	PREDICTED: Brassica rapa ethylene-responsive transcription factor CRF3 (LOC103852041), transcript variant X1, mRNA;PREDICTED: Brassica rapa ethylene-responsive transcription factor CRF3 (LOC103852041), transcript variant X2, mRNA
103866469	1840	445.034	179.668	-1.30859	2.95259e-06	Down	3.20318e-07	LOC103866469	XP_009142644.1//uncharacterized protein LOC103866469 isoform X1 [Brassica rapa]	PREDICTED: Brassica rapa uncharacterized LOC103866469 (LOC103866469), transcript variant X4, mRNA;PREDICTED: Brassica rapa uncharacterized LOC103866469 (LOC103866469), transcript variant X3, mRNA;PREDICTED: Brassica rapa uncharacterized LOC103866469 (LOC103866469), transcript variant X2, mRNA;PREDICTED: Brassica rapa uncharacterized LOC103866469 (LOC103866469), transcript variant X1, mRNA
103830481	2578	562.28	227.049	-1.30828	1.66191e-08	Down	1.39984e-09	LOC103830481	XP_009104527.1//uncharacterized protein LOC103830481 [Brassica rapa]	PREDICTED: Brassica rapa uncharacterized LOC103830481 (LOC103830481), mRNA
103844664	1240	1798.97	726.86	-1.30742	2.08367e-09	Down	1.62513e-10	LOC103844664	CDY15165.1//BnaC05g00440D [Brassica napus]	PREDICTED: Brassica rapa aquaporin PIP1-3 (LOC103844664), mRNA
103856702	2334	365.635	147.949	-1.30531	1.30104e-06	Down	1.35389e-07	LOC103856702	XP_013732054.1//probable inactive receptor kinase At5g58300 [Brassica napus]	PREDICTED: Brassica rapa probable inactive receptor kinase At5g58300 (LOC103856702), transcript variant X2, mRNA;PREDICTED: Brassica rapa probable inactive receptor kinase At5g58300 (LOC103856702), transcript variant X1, mRNA
103853218	820	252.693	102.294	-1.30467	5.81947e-05	Down	7.54502e-06	LOC103853218	XP_009128395.1//oligosaccharyltransferase complex subunit ostc [Brassica rapa]	PREDICTED: Brassica rapa oligosaccharyltransferase complex subunit ostc (LOC103853218), mRNA
103855262	2365	8153.05	3300.95	-1.30446	2.22093e-05	Down	2.71489e-06	LOC103855262	XP_009130478.1//ABC transporter F family member 5 [Brassica rapa]	PREDICTED: Brassica rapa ABC transporter F family member 5 (LOC103855262), mRNA
103853124	623	210.161	85.1073	-1.30414	0.000106409	Down	1.44909e-05	LOC103853124	CDY26861.1//BnaA02g18860D [Brassica napus]	PREDICTED: Brassica rapa glutathione S-transferase U19 (LOC103853124), mRNA
103834549	1826	141.402	57.2782	-1.30374	0.000757198	Down	0.000121181	LOC103834549	XP_013656286.1//protein FAR1-RELATED SEQUENCE 9 [Brassica napus]	PREDICTED: Brassica rapa protein FAR1-RELATED SEQUENCE 9 (LOC103834549), mRNA
103857846	1588	197.169	79.8809	-1.30351	4.86496e-05	Down	6.22709e-06	LOC103857846	XP_009133340.2//uncharacterized protein LOC103857846 [Brassica rapa];XP_009133339.1//BLOC-1-related complex subunit 8 homolog [Brassica rapa]	PREDICTED: Brassica rapa uncharacterized LOC103857846 (LOC103857846), mRNA
103848451	1032	185.992	75.354	-1.30349	0.000142686	Down	1.98648e-05	LOC103848451	XP_018475595.1//PREDICTED: tropinone reductase homolog At2g29300-like isoform X1 [Raphanus sativus];RID70364.1//hypothetical protein BRARA_C02391 [Brassica rapa]	PREDICTED: Brassica rapa tropinone reductase homolog At2g29320 (LOC103848451), transcript variant X2, mRNA;PREDICTED: Brassica rapa tropinone reductase homolog At2g29320 (LOC103848451), transcript variant X1, mRNA;PREDICTED: Brassica rapa tropinone reductase homolog At2g29320 (LOC103848451), transcript variant X3, mRNA
103853889	1787	218.841	88.6787	-1.30322	5.8126e-05	Down	7.53457e-06	LOC103853889	XP_009129037.1//aspartyl protease family protein 2-like [Brassica rapa]	PREDICTED: Brassica rapa aspartyl protease family protein 2-like (LOC103853889), mRNA
103869962	2250	1500.78	608.355	-1.30272	6.00587e-11	Down	4.14628e-12	LOC103869962	XP_009146296.2//transcription factor TCP4 [Brassica rapa]	PREDICTED: Brassica rapa transcription factor TCP4 (LOC103869962), mRNA
103867162	1481	19883.4	8060.37	-1.30265	0.000895994	Down	0.00014571	LOC103867162	XP_009143453.2//protochlorophyllide reductase B, chloroplastic [Brassica rapa]	PREDICTED: Brassica rapa protochlorophyllide reductase B, chloroplastic (LOC103867162), mRNA
103852910	884	404.493	164.207	-1.3006	2.7029e-08	Down	2.32998e-09	LOC103852910	XP_009128050.1//HVA22-like protein a [Brassica rapa]	PREDICTED: Brassica rapa HVA22-like protein a (LOC103852910), mRNA
103870482	1830	1209.86	491.466	-1.29967	2.28518e-09	Down	1.78953e-10	LOC103870482	XP_009146860.1//lycopene beta cyclase, chloroplastic [Brassica rapa]	PREDICTED: Brassica rapa lycopene beta cyclase, chloroplastic (LOC103870482), mRNA
103841391	868	364.823	148.258	-1.29909	3.35483e-05	Down	4.20293e-06	LOC103841391	XP_009116168.1//monothiol glutaredoxin-S14, chloroplastic [Brassica rapa]	PREDICTED: Brassica rapa monothiol glutaredoxin-S14, chloroplastic (LOC103841391), mRNA
103869109	856	144.151	58.586	-1.29895	0.000403256	Down	6.09786e-05	LOC103869109	XP_009145418.1//uncharacterized protein LOC103869109 [Brassica rapa]	PREDICTED: Brassica rapa uncharacterized LOC103869109 (LOC103869109), transcript variant X2, mRNA;PREDICTED: Brassica rapa uncharacterized LOC103869109 (LOC103869109), transcript variant X1, mRNA
103840602	1612	157.451	63.998	-1.29881	0.00018312	Down	2.59529e-05	LOC103840602	XP_033136277.1//UPF0725 protein EMB2204 isoform X4 [Brassica rapa];XP_009115345.1//UPF0725 protein EMB2204 isoform X3 [Brassica rapa];XP_009115349.1//UPF0725 protein EMB2204 isoform X2 [Brassica rapa];XP_033136276.1//UPF0725 protein EMB2204 isoform X1 [Brassica rapa]	PREDICTED: Brassica rapa UPF0725 protein EMB2204 (LOC103840602), transcript variant X1, mRNA;PREDICTED: Brassica rapa UPF0725 protein EMB2204 (LOC103840602), transcript variant X4, mRNA;PREDICTED: Brassica rapa UPF0725 protein EMB2204 (LOC103840602), transcript variant X2, mRNA;PREDICTED: Brassica rapa UPF0725 protein EMB2204 (LOC103840602), transcript variant X3, mRNA
103872423	1162	1518.62	617.391	-1.2985	1.02918e-05	Down	1.20047e-06	LOC103872423	XP_009149068.1//uncharacterized protein LOC103872423 [Brassica rapa]	PREDICTED: Brassica rapa uncharacterized LOC103872423 (LOC103872423), mRNA
103873236	1570	302.399	122.959	-1.29827	9.12092e-06	Down	1.05612e-06	LOC103873236	XP_009149907.1//cyclic dof factor 3 [Brassica rapa]	PREDICTED: Brassica rapa cyclic dof factor 3 (LOC103873236), mRNA
103862119	1202	145.952	59.3605	-1.29792	0.000550764	Down	8.5731e-05	LOC103862119	XP_009138077.1//putative L-ascorbate peroxidase 6 [Brassica rapa]	PREDICTED: Brassica rapa putative L-ascorbate peroxidase 6 (LOC103862119), mRNA
103845486	2780	1687.36	686.318	-1.29782	3.95308e-06	Down	4.35496e-07	LOC103845486	XP_009120607.1//E3 ubiquitin-protein ligase WAV3 [Brassica rapa]	PREDICTED: Brassica rapa E3 ubiquitin-protein ligase WAV3 (LOC103845486), mRNA
103867500	2276	238.924	97.1798	-1.29782	1.47218e-05	Down	1.7533e-06	ARF3-1	XP_009143823.1//auxin response factor 3 [Brassica rapa]	PREDICTED: Brassica rapa auxin response factor 3 (ARF3-1), mRNA
103868296	3769	194.323	79.2255	-1.29442	8.23339e-05	Down	1.09841e-05	LOC103868296	XP_009144644.1//phytochrome C [Brassica rapa]	PREDICTED: Brassica rapa phytochrome C (LOC103868296), transcript variant X2, misc_RNA;PREDICTED: Brassica rapa phytochrome C (LOC103868296), transcript variant X1, mRNA
103871817	1245	460.209	187.687	-1.29397	7.57576e-08	Down	6.86576e-09	LOC103871817	XP_009148373.1//two-component response regulator ARR4 [Brassica rapa]	PREDICTED: Brassica rapa two-component response regulator ARR4 (LOC103871817), mRNA
103836314	1678	5918.81	2413.9	-1.29394	1.3846e-10	Down	9.83199e-12	LOC103836314	XP_009110804.1//aspartyl protease AED3 [Brassica rapa]	PREDICTED: Brassica rapa aspartyl protease AED3 (LOC103836314), mRNA
103841132	1923	714.051	291.261	-1.29371	6.48154e-09	Down	5.28495e-10	LOC103841132	XP_033136993.1//zinc finger CCCH domain-containing protein 46 [Brassica rapa]	PREDICTED: Brassica rapa zinc finger CCCH domain-containing protein 46 (LOC103841132), mRNA
103871109	2035	244.633	99.7971	-1.29355	7.20989e-06	Down	8.24778e-07	LOC103871109	XP_033128358.1//uncharacterized protein LOC103871109 isoform X1 [Brassica rapa];XP_009147581.1//uncharacterized protein LOC103871109 isoform X2 [Brassica rapa]	PREDICTED: Brassica rapa uncharacterized LOC103871109 (LOC103871109), transcript variant X1, mRNA;PREDICTED: Brassica rapa uncharacterized LOC103871109 (LOC103871109), transcript variant X3, mRNA;PREDICTED: Brassica rapa uncharacterized LOC103871109 (LOC103871109), transcript variant X2, mRNA
103832003	1365	492.861	201.32	-1.29169	6.95808e-05	Down	9.13995e-06	LOC103832003	XP_009106205.1//B-box zinc finger protein 21 [Brassica rapa]	PREDICTED: Brassica rapa B-box zinc finger protein 21 (LOC103832003), mRNA
103856979	4315	152.851	62.4357	-1.29168	0.000108173	Down	1.47427e-05	LOC103856979	XP_009132371.1//probable WRKY transcription factor 20 isoform X1 [Brassica rapa];XP_033144561.1//probable WRKY transcription factor 20 isoform X2 [Brassica rapa]	PREDICTED: Brassica rapa probable WRKY transcription factor 20 (LOC103856979), transcript variant X1, mRNA;PREDICTED: Brassica rapa probable WRKY transcription factor 20 (LOC103856979), transcript variant X2, mRNA
103834685	2610	542.13	221.533	-1.29112	2.52048e-08	Down	2.164e-09	LOC103834685	XP_009108999.1//VIN3-like protein 2 [Brassica rapa]	PREDICTED: Brassica rapa VIN3-like protein 2 (LOC103834685), transcript variant X1, mRNA;PREDICTED: Brassica rapa VIN3-like protein 2 (LOC103834685), transcript variant X2, mRNA
103869752	1798	674.105	275.463	-1.29112	1.18386e-06	Down	1.22437e-07	LOC103869752	XP_013749708.1//UDP-glycosyltransferase 88A1 [Brassica napus]	PREDICTED: Brassica rapa UDP-glycosyltransferase 88A1 (LOC103869752), mRNA
103836747	1897	1720.85	703.266	-1.29098	7.00038e-09	Down	5.72293e-10	LOC103836747	XP_009111287.1//phytochrome A-associated F-box protein isoform X1 [Brassica rapa];XP_009111288.1//phytochrome A-associated F-box protein isoform X2 [Brassica rapa]	PREDICTED: Brassica rapa phytochrome A-associated F-box protein (LOC103836747), transcript variant X2, mRNA;PREDICTED: Brassica rapa phytochrome A-associated F-box protein (LOC103836747), transcript variant X1, mRNA
103854316	804	197.942	80.9528	-1.28993	0.000648795	Down	0.000102293	LOC103854316	XP_009129503.1//uncharacterized protein LOC103854316 [Brassica rapa]	PREDICTED: Brassica rapa uncharacterized LOC103854316 (LOC103854316), mRNA
103864527	3041	126.423	51.7265	-1.28928	0.000339335	Down	5.0553e-05	LOC103864527	XP_009140525.1//probable LRR receptor-like serine/threonine-protein kinase At2g24230 [Brassica rapa]	PREDICTED: Brassica rapa probable LRR receptor-like serine/threonine-protein kinase At2g24230 (LOC103864527), mRNA
103846776	1712	3907.6	1598.99	-1.28913	2.91444e-08	Down	2.51933e-09	LOC103846776	XP_009122022.1//aspartyl protease family protein At5g10770 [Brassica rapa]	PREDICTED: Brassica rapa aspartyl protease family protein At5g10770 (LOC103846776), mRNA
103872789	18417	174.666	71.5991	-1.28658	0.000139863	Down	1.9442e-05	LOC103872789	XP_018474641.1//PREDICTED: uncharacterized protein LOC108845935 [Raphanus sativus]	PREDICTED: Brassica rapa auxin-responsive protein SAUR50 (LOC103872789), mRNA
103865657	1613	1114.67	457.209	-1.28569	0.000561434	Down	8.74865e-05	LOC103865657	XP_009141727.1//LOW QUALITY PROTEIN: pyridoxal 5'-phosphate synthase subunit PDX1.1 [Brassica rapa]	PREDICTED: Brassica rapa pyridoxal 5'-phosphate synthase subunit PDX1.1 (LOC103865657), mRNA
103871797	2336	189.523	77.76	-1.28527	1.75174e-05	Down	2.111e-06	LOC103871797	XP_006304862.1//protein FAR1-RELATED SEQUENCE 11 [Capsella rubella]	PREDICTED: Brassica rapa protein FAR1-RELATED SEQUENCE 11 (LOC103871797), transcript variant X4, mRNA;PREDICTED: Brassica rapa protein FAR1-RELATED SEQUENCE 11 (LOC103871797), transcript variant X1, mRNA;PREDICTED: Brassica rapa protein FAR1-RELATED SEQUENCE 11 (LOC103871797), transcript variant X3, mRNA;PREDICTED: Brassica rapa protein FAR1-RELATED SEQUENCE 11 (LOC103871797), transcript variant …
[truncated: 4,213 more rows]

## Sheet: GO BioProc top 25 WT all DEGs R
Enrichment FDR	nGenes	Pathway Genes	Fold Enrichment	Pathway	URL	Genes	GO ID
[truncated: 22 more rows]

## Sheet: GO 714 DEGs WT only R
Enrichment FDR	nGenes	Pathway Genes	Fold Enrichment	Pathway	URL	Genes	-log10(FDR)
[truncated: 4 more rows]

[truncated: 2 more sheets: Background dataset for GO R, geneInfo_ID correspondence]
