# Supplementary material for: Functional Divergence of the Arg/N‐Degron Pathway Between the Crop Brassica rapa and the Model Plant Arabidopsis thaliana
Source: Plant Direct. 2026 Mar 19;10(3):e70158. doi: 10.1002/pld3.70158 (PMC13103730; doi:10.1002/pld3.70158)
Supplement: Supplementary file 3 — Data S3: Supporting Information. [file PLD3-10-e70158-s002.xlsx]

## Sheet: Brprt6 flg v m p0.001 FC2
GeneID	Length	Prt6-2-3-Mock-Expression	Prt6-2-3-flg22-Expression	log2FoldChange(Prt6-2-3-flg22/Prt6-2-3-Mock)	Padj	Up/Down-Regulation	Pvalue	Symbol	Cellular Component	Molecular Function	Biological Process	Kegg Orthology	Nr Description	Desc
103864148	793	462.723	0.200226	-11.1743	4.21446e-19	Down	1.85804e-20	LOC103864148	NA	NA	NA	K12486//stromal membrane-associated protein;K01537//P-type Ca2+ transporter type 2C [EC:7.2.2.10]	XP_009140159.1//protein C2-DOMAIN ABA-RELATED 1 [Brassica rapa]	PREDICTED: Brassica rapa protein C2-DOMAIN ABA-RELATED 1 (LOC103864148), mRNA
103847334	3366	54.6332	0.199686	-8.0959	5.39671e-09	Down	4.59953e-10	LOC103847334	GO:0005739//mitochondrion	NA	GO:0006397//mRNA processing	K00764//amidophosphoribosyltransferase [EC:2.4.2.14]	XP_013668386.1//nuclear intron maturase 3, mitochondrial-like [Brassica napus]	PREDICTED: Brassica rapa nuclear intron maturase 3, mitochondrial (LOC103847334), mRNA
103855433	1516	50.9498	0.19953	-7.99633	1.24446e-08	Down	1.09763e-09	LOC103855433	GO:0016021//integral component of membrane	GO:0030246//carbohydrate binding	NA	K04733//interleukin-1 receptor-associated kinase 4 [EC:2.7.11.1]	XP_009130668.1//L-type lectin-domain containing receptor kinase VIII.2 [Brassica rapa]	PREDICTED: Brassica rapa L-type lectin-domain containing receptor kinase VIII.2 (LOC103855433), mRNA
103865766	719	44.0158	0.199382	-7.78634	2.28538e-08	Down	2.06593e-09	LOC103865766	GO:0009535//chloroplast thylakoid membrane;GO:0009523//photosystem II;GO:0000151//ubiquitin ligase complex;GO:0016021//integral component of membrane;GO:0009522//photosystem I	GO:0046872//metal ion binding;GO:0016168//chlorophyll binding	GO:0009765//photosynthesis, light harvesting;GO:0018298//protein-chromophore linkage	K23339//protein yippee-like 5;K20896//formylaminopyrimidine deformylase / aminopyrimidine aminohydrolase [EC:3.5.1.- 3.5.99.-]	CDY61708.1//BnaC04g56710D [Brassica napus]	PREDICTED: Brassica rapa protein yippee-like (LOC103865766), mRNA
103868703	843	67.2925	0.390173	-7.43019	6.14465e-08	Down	5.78833e-09	LOC103868703	NA	GO:0008270//zinc ion binding	NA	K06180//23S rRNA pseudouridine1911/1915/1917 synthase [EC:5.4.99.23];K22733//magnesium transporter;K23541//Ca2+/H+ antiporter, TMEM165/GDT1 family;K22262//WD repeat and FYVE domain-containing protein 3	XP_033147972.1//pentatricopeptide repeat-containing protein DWY1, chloroplastic-like [Brassica rapa];KAF3586648.1//hypothetical protein F2Q69_00029207 [Brassica cretica]	PREDICTED: Brassica rapa pentatricopeptide repeat-containing protein DWY1, chloroplastic-like (LOC103868703), mRNA
103860082	1629	47.1735	0.390083	-6.91805	2.89522e-06	Down	3.266e-07	LOC103860082	NA	NA	NA	K07904//Ras-related protein Rab-11A;K10523//speckle-type POZ protein	XP_013681054.1//uncharacterized protein LOC106385700 [Brassica napus]	PREDICTED: Brassica rapa uncharacterized LOC103860082 (LOC103860082), transcript variant X2, mRNA;PREDICTED: Brassica rapa uncharacterized LOC103860082 (LOC103860082), transcript variant X1, mRNA
117131721	1066	23.8165	0.198715	-6.90512	5.48946e-06	Down	6.4165e-07	LOC117131721	NA	NA	NA	NA	NA	PREDICTED: Brassica rapa uncharacterized LOC117131721 (LOC117131721), ncRNA
103847081	1683	21.7086	0.198387	-6.77381	7.87311e-05	Down	1.09846e-05	LOC103847081	NA	GO:0046872//metal ion binding;GO:0016491//oxidoreductase activity	NA	K05282//gibberellin-44 dioxygenase [EC:1.14.11.12]	XP_009122363.1//gibberellin 20 oxidase 3 [Brassica rapa]	PREDICTED: Brassica rapa gibberellin 20 oxidase 3 (LOC103847081), transcript variant X1, mRNA;PREDICTED: Brassica rapa gibberellin 20 oxidase 3 (LOC103847081), transcript variant X2, mRNA
103848104	1933	340.062	3.21147	-6.72642	7.45088e-09	Down	6.43408e-10	LOC103848104	GO:0016021//integral component of membrane	GO:0016705//oxidoreductase activity, acting on paired donors, with incorporation or reduction of molecular oxygen;GO:0020037//heme binding;GO:0005506//iron ion binding;GO:0004497//monooxygenase activity	NA	K15405//midchain alkane hydroxylase	XP_009123569.1//alkane hydroxylase MAH1 [Brassica rapa]	PREDICTED: Brassica rapa alkane hydroxylase MAH1 (LOC103848104), mRNA
103871104	1032	18.973	0.198262	-6.58039	4.00772e-05	Down	5.34255e-06	LOC103871104	NA	NA	NA	K03239//translation initiation factor eIF-2B subunit alpha	XP_013659764.2//protein LURP-one-related 2-like [Brassica napus]	PREDICTED: Brassica rapa protein LURP-one-related 3-like (LOC103871104), mRNA
103850363	2750	516.105	6.20676	-6.37768	3.9199e-36	Down	9.39683e-38	LOC103850363	NA	NA	NA	K08486//syntaxin 1B/2/3;K11600//exosome complex component RRP41;K19787//carnosine N-methyltransferase [EC:2.1.1.22];K03238//translation initiation factor 2 subunit 2;K18195//rhamnogalacturonan endolyase [EC:4.2.2.23]	XP_009125384.2//putative F-box/kelch-repeat protein At1g61540 [Brassica rapa]	PREDICTED: Brassica rapa putative F-box/kelch-repeat protein At1g61540 (LOC103850363), mRNA
103846439	2237	15.6306	0.198001	-6.30272	0.000883882	Down	0.00015064	LOC103846439	NA	GO:0016705//oxidoreductase activity, acting on paired donors, with incorporation or reduction of molecular oxygen;GO:0020037//heme binding;GO:0005506//iron ion binding;GO:0004497//monooxygenase activity	NA	K20617//cytochrome P450 family 71 subfamily A	XP_009121612.1//cytochrome P450 71B4 [Brassica rapa]	PREDICTED: Brassica rapa cytochrome P450 71B4 (LOC103846439), mRNA
103848604	1435	14.9945	0.197627	-6.24551	0.000197524	Down	2.95426e-05	LOC103848604	GO:0016021//integral component of membrane	GO:0015211//purine nucleoside transmembrane transporter activity	NA	K00850//6-phosphofructokinase 1 [EC:2.7.1.11];K07893//Ras-related protein Rab-6A	XP_009123730.1//purine permease 21 isoform X2 [Brassica rapa];XP_009123729.1//purine permease 21 isoform X1 [Brassica rapa];XP_033133276.1//probable purine permease 10 isoform X3 [Brassica rapa]	PREDICTED: Brassica rapa purine permease 21 (LOC103848604), transcript variant X3, mRNA;PREDICTED: Brassica rapa purine permease 21 (LOC103848604), transcript variant X2, mRNA;PREDICTED: Brassica rapa purine permease 21 (LOC103848604), transcript variant X1, mRNA
117131727	7356	14.8911	0.197533	-6.23622	0.000473674	Down	7.63639e-05	LOC117131727	NA	NA	NA	K13447//respiratory burst oxidase [EC:1.6.3.- 1.11.1.-];K02937//large subunit ribosomal protein L7e;K01188//beta-glucosidase [EC:3.2.1.21];K22804//structural maintenance of chromosomes protein 6;K06943//nucleolar GTP-binding protein	XP_033135014.1//uncharacterized protein LOC117127969 [Brassica rapa]	PREDICTED: Brassica rapa uncharacterized LOC117131727 (LOC117131727), mRNA
103859429	2498	14.4627	0.19761	-6.19354	0.000222868	Down	3.37152e-05	LOC103859429	NA	GO:0004553//hydrolase activity, hydrolyzing O-glycosyl compounds	GO:0005975//carbohydrate metabolic process	K05350//beta-glucosidase [EC:3.2.1.21]	XP_009135219.1//beta-glucosidase 47 [Brassica rapa]	PREDICTED: Brassica rapa beta-glucosidase 47 (LOC103859429), mRNA
103847131	1188	14.3603	0.197503	-6.18407	0.000675866	Down	0.000112255	LOC103847131	NA	NA	NA	NA	XP_009122427.1//nucleolin [Brassica rapa]	PREDICTED: Brassica rapa nucleolin (LOC103847131), mRNA
103827904	1975	14.2228	0.197635	-6.16922	0.000437552	Down	7.00482e-05	LOC103827904	NA	NA	NA	K03327//multidrug resistance protein, MATE family	KAF3504784.1//hypothetical protein F2Q69_00042897 [Brassica cretica]	PREDICTED: Brassica rapa uncharacterized LOC103827904 (LOC103827904), ncRNA
103832796	524	126.085	2.20682	-5.83629	0.000355474	Down	5.58038e-05	LOC103832796	NA	NA	NA	NA	XP_009107136.1//uncharacterized protein LOC103832796 [Brassica rapa]	PREDICTED: Brassica rapa uncharacterized LOC103832796 (LOC103832796), mRNA
103831564	4272	61.6991	1.0933	-5.81849	2.90941e-07	Down	2.94331e-08	LOC103831564	GO:0016021//integral component of membrane	GO:0022857//transmembrane transporter activity	NA	K17500//integrin-linked kinase-associated serine/threonine phosphatase 2C [EC:3.1.3.16]	XP_009105695.1//WAT1-related protein At1g70260 [Brassica rapa]	PREDICTED: Brassica rapa WAT1-related protein At1g70260 (LOC103831564), mRNA
103852372	831	19.7139	0.389751	-5.66052	0.000486253	Down	7.85741e-05	LOC103852372	GO:0009507//chloroplast	GO:0004497//monooxygenase activity;GO:0016984//ribulose-bisphosphate carboxylase activity	GO:0015977//carbon fixation;GO:0009853//photorespiration;GO:0015979//photosynthesis	K01602//ribulose-bisphosphate carboxylase small chain [EC:4.1.1.39]	XP_009127523.1//ribulose bisphosphate carboxylase small chain 1B, chloroplastic [Brassica rapa]	PREDICTED: Brassica rapa ribulose bisphosphate carboxylase small chain 1B, chloroplastic (LOC103852372), mRNA
103831303	2274	19.3654	0.389289	-5.63649	0.000981154	Down	0.000169452	LOC103831303	NA	GO:0008146//sulfotransferase activity	NA	K22312//hydroxyjasmonate sulfotransferase [EC:2.8.2.39]	XP_009105445.1//cytosolic sulfotransferase 1 [Brassica rapa]	PREDICTED: Brassica rapa cytosolic sulfotransferase 1 (LOC103831303), mRNA
103828763	3779	18.5764	0.389426	-5.57598	0.000796051	Down	0.000134242	LOC103828763	NA	NA	NA	K23222//nuclease HARBI1 [EC:3.1.-.-]	XP_009107613.2//glutathione S-transferase T3-like [Brassica rapa]	PREDICTED: Brassica rapa uncharacterized LOC103828763 (LOC103828763), ncRNA
117134329	2205	18.5286	0.389722	-5.57116	0.000491891	Down	7.9551e-05	LOC117134329	NA	NA	NA	K17604//zinc finger SWIM domain-containing protein 3	XP_033148493.1//uncharacterized protein LOC117134329 [Brassica rapa]	PREDICTED: Brassica rapa uncharacterized LOC117134329 (LOC117134329), mRNA
117125722	1681	34.2124	0.724837	-5.56072	1.90834e-05	Down	2.41309e-06	LOC117125722	NA	NA	NA	K14487//auxin responsive GH3 gene family	XP_033139769.1//indole-3-acetic acid-amido synthetase GH3.15-like [Brassica rapa]	PREDICTED: Brassica rapa indole-3-acetic acid-amido synthetase GH3.15-like (LOC117125722), mRNA
103837827	1365	61.221	1.45354	-5.39638	6.69284e-09	Down	5.74901e-10	LOC103837827	NA	NA	GO:0007166//cell surface receptor signaling pathway	K04733//interleukin-1 receptor-associated kinase 4 [EC:2.7.11.1]	XP_033135030.1//protein MID1-COMPLEMENTING ACTIVITY 1 isoform X1 [Brassica rapa];XP_022552681.1//protein MID1-COMPLEMENTING ACTIVITY 2-like isoform X2 [Brassica napus];XP_033135033.1//protein MID1-COMPLEMENTING ACTIVITY 1 isoform X5 [Brassica rapa]	PREDICTED: Brassica rapa protein MID1-COMPLEMENTING ACTIVITY 2 (LOC103837827), transcript variant X2, mRNA;PREDICTED: Brassica rapa protein MID1-COMPLEMENTING ACTIVITY 2 (LOC103837827), transcript variant X4, mRNA;PREDICTED: Brassica rapa protein MID1-COMPLEMENTING ACTIVITY 2 (LOC103837827), transcript variant X5, mRNA;PREDICTED: Brassica rapa protein MID1-COMPLEMENTING ACTIVITY 2 (LOC103837827),…
103827718	1730	182.971	4.68678	-5.28688	2.7259e-20	Down	1.14629e-21	LOC103827718	NA	GO:0046983//protein dimerization activity	NA	K20558//transcription factor SPEECHLESS	XP_009101500.1//transcription factor bHLH71 [Brassica rapa]	PREDICTED: Brassica rapa transcription factor bHLH71 (LOC103827718), mRNA
103838503	2009	2219.72	58.3402	-5.24975	6.17081e-08	Down	5.81463e-09	LOC103838503	GO:0005576//extracellular region	GO:0004650//polygalacturonase activity	GO:0005975//carbohydrate metabolic process;GO:0071555//cell wall organization	K01184//polygalacturonase [EC:3.2.1.15];K01213//galacturan 1,4-alpha-galacturonidase [EC:3.2.1.67]	XP_009113198.1//polygalacturonase At1g48100 [Brassica rapa]	PREDICTED: Brassica rapa polygalacturonase At1g48100 (LOC103838503), mRNA
103828318	4087	51.9073	1.42954	-5.18232	2.09747e-05	Down	2.66629e-06	LOC103828318	NA	NA	NA	NA	XP_033128096.1//uncharacterized protein LOC103828318 [Brassica rapa]	PREDICTED: Brassica rapa uncharacterized LOC103828318 (LOC103828318), mRNA
103857486	1099	62.2245	1.80875	-5.10442	1.39182e-09	Down	1.12472e-10	LOC103857486	NA	NA	NA	K17991//peroxygenase [EC:1.11.2.3]	XP_009132922.1//probable peroxygenase 3 [Brassica rapa]	PREDICTED: Brassica rapa probable peroxygenase 3 (LOC103857486), mRNA
117127887	6249	58.1436	1.82382	-4.99458	2.7254e-08	Down	2.48268e-09	LOC117127887	GO:0016021//integral component of membrane	GO:0016705//oxidoreductase activity, acting on paired donors, with incorporation or reduction of molecular oxygen;GO:0020037//heme binding;GO:0005506//iron ion binding;GO:0004497//monooxygenase activity	NA	K15405//midchain alkane hydroxylase	XP_013730557.1//alkane hydroxylase MAH1-like [Brassica napus]	PREDICTED: Brassica rapa alkane hydroxylase MAH1-like (LOC117127887), mRNA
103838028	2663	136.538	4.35443	-4.97068	4.6354e-17	Down	2.25717e-18	LOC103838028	GO:0016021//integral component of membrane	GO:0008308//voltage-gated anion channel activity	GO:0006873//cellular ion homeostasis	NA	XP_009112689.1//S-type anion channel SLAH1 [Brassica rapa]	PREDICTED: Brassica rapa S-type anion channel SLAH1 (LOC103838028), mRNA
103838410	12753	22.5477	0.729338	-4.95025	0.000703823	Down	0.000117313	LOC103838410	GO:0016021//integral component of membrane	GO:0008308//voltage-gated anion channel activity	GO:0006873//cellular ion homeostasis	K00423//L-ascorbate oxidase [EC:1.10.3.3]	XP_013668704.1//S-type anion channel SLAH1-like [Brassica napus]	PREDICTED: Brassica rapa S-type anion channel SLAH1-like (LOC103838410), mRNA
103859628	2847	147.144	4.95848	-4.89119	0.000271216	Down	4.16975e-05	LOC103859628	NA	NA	NA	NA	XP_009135448.2//coleoptile phototropism protein 1 [Brassica rapa]	PREDICTED: Brassica rapa coleoptile phototropism protein 1 (LOC103859628), mRNA
103841276	2079	46.6217	1.80658	-4.68966	4.39246e-07	Down	4.54481e-08	LOC103841276	NA	NA	NA	K23222//nuclease HARBI1 [EC:3.1.-.-]	XP_018509939.2//putative nuclease HARBI1 isoform X1 [Brassica rapa];XP_033137028.1//uncharacterized protein LOC103841276 isoform X2 [Brassica rapa]	PREDICTED: Brassica rapa putative nuclease HARBI1 (LOC103841276), transcript variant X1, mRNA;PREDICTED: Brassica rapa putative nuclease HARBI1 (LOC103841276), transcript variant X2, mRNA
103864484	686	1425.69	56.6829	-4.6526	3.67865e-07	Down	3.77176e-08	LOC103864484	GO:0009535//chloroplast thylakoid membrane	NA	NA	NA	XP_009140483.1//uncharacterized protein LOC103864484 [Brassica rapa]	PREDICTED: Brassica rapa uncharacterized LOC103864484 (LOC103864484), mRNA
103848156	9646	53.749	2.19185	-4.61601	4.19964e-07	Down	4.33856e-08	LOC103848156	GO:0016021//integral component of membrane	GO:0008308//voltage-gated anion channel activity	GO:0006873//cellular ion homeostasis	K03515//DNA repair protein REV1 [EC:2.7.7.-];K12447//UDP-sugar pyrophosphorylase [EC:2.7.7.64]	XP_033143589.1//S-type anion channel SLAH1 [Brassica rapa]	PREDICTED: Brassica rapa S-type anion channel SLAH1 (LOC103848156), mRNA
103860415	2095	535.547	22.68	-4.56152	4.71079e-07	Down	4.89564e-08	LOC103860415	NA	NA	NA	NA	XP_009136265.1//uncharacterized protein LOC103860415 [Brassica rapa]	PREDICTED: Brassica rapa uncharacterized LOC103860415 (LOC103860415), mRNA
103834745	1281	34.29	1.45375	-4.55994	9.24037e-05	Down	1.3063e-05	FMO	GO:0016021//integral component of membrane	GO:0050661//NADP binding;GO:0004499//N,N-dimethylaniline monooxygenase activity;GO:0050660//flavin adenine dinucleotide binding	NA	K11816//indole-3-pyruvate monooxygenase [EC:1.14.13.168]	NP_001288908.1//probable indole-3-pyruvate monooxygenase YUCCA8 [Brassica rapa]	Brassica rapa probable indole-3-pyruvate monooxygenase YUCCA8 (FMO), mRNA
103871188	1784	197.217	8.76529	-4.49184	1.75337e-22	Down	6.81906e-24	LOC103871188	NA	NA	NA	NA	XP_009147664.1//root phototropism protein 3 [Brassica rapa]	PREDICTED: Brassica rapa root phototropism protein 3 (LOC103871188), mRNA
103851020	1439	1684.36	76.3194	-4.46401	3.63777e-24	Down	1.3261e-25	LOC103851020	NA	NA	NA	K17046//protein DEK	VDC85437.1//unnamed protein product, partial [Brassica rapa]	PREDICTED: Brassica rapa mental retardation GTPase activating protein homolog 4 (LOC103851020), transcript variant X3, mRNA;PREDICTED: Brassica rapa mental retardation GTPase activating protein homolog 4 (LOC103851020), transcript variant X2, mRNA;PREDICTED: Brassica rapa mental retardation GTPase activating protein homolog 4 (LOC103851020), transcript variant X1, mRNA
103850683	3594	99.4559	4.64393	-4.42064	5.89156e-09	Down	5.04337e-10	LOC103850683	NA	NA	NA	NA	XP_009125718.1//uncharacterized protein LOC103850683 [Brassica rapa]	PREDICTED: Brassica rapa uncharacterized LOC103850683 (LOC103850683), mRNA
103857652	2051	181.675	8.62601	-4.39652	1.1094e-09	Down	8.89362e-11	LOC103857652	NA	NA	GO:0009733//response to auxin	K14488//SAUR family protein	XP_033143612.1//indole-3-acetic acid-induced protein ARG7 [Brassica rapa]	PREDICTED: Brassica rapa indole-3-acetic acid-induced protein ARG7 (LOC103857652), mRNA
103863499	3302	111.661	5.44805	-4.35724	8.84702e-14	Down	5.22978e-15	LOC103863499	NA	GO:0005524//ATP binding;GO:0004672//protein kinase activity	NA	K04733//interleukin-1 receptor-associated kinase 4 [EC:2.7.11.1]	XP_033145724.1//non-functional pseudokinase ZED1 [Brassica rapa]	PREDICTED: Brassica rapa non-functional pseudokinase ZED1 (LOC103863499), transcript variant X1, mRNA;PREDICTED: Brassica rapa non-functional pseudokinase ZED1 (LOC103863499), transcript variant X3, mRNA;PREDICTED: Brassica rapa non-functional pseudokinase ZED1 (LOC103863499), transcript variant X2, mRNA;PREDICTED: Brassica rapa non-functional pseudokinase ZED1 (LOC103863499), transcript variant …
103853384	5248	36.1725	1.83129	-4.30396	9.70651e-05	Down	1.37636e-05	LOC103853384	NA	NA	GO:0042753//positive regulation of circadian rhythm	NA	XP_009127943.1//protein ELF4-LIKE 2 isoform X1 [Brassica rapa];XP_033141078.1//LOW QUALITY PROTEIN: uncharacterized protein LOC103853384 [Brassica rapa]	PREDICTED: Brassica rapa uncharacterized LOC103853384 (LOC103853384), mRNA
103844654	1327	21.3668	1.08979	-4.29325	0.000907901	Down	0.000155341	LOC103844654	GO:0005634//nucleus	GO:0003677//DNA binding	NA	K12133//MYB-related transcription factor LHY	XP_013666318.1//protein REVEILLE 3-like [Brassica napus]	PREDICTED: Brassica rapa protein REVEILLE 3 (LOC103844654), mRNA
103840572	1662	896.276	46.2923	-4.2751	5.39584e-23	Down	2.05659e-24	LOC103840572	GO:0005634//nucleus	GO:0008270//zinc ion binding	NA	K12135//zinc finger protein CONSTANS	XP_009115317.1//zinc finger protein CONSTANS-LIKE 16 [Brassica rapa]	PREDICTED: Brassica rapa zinc finger protein CONSTANS-LIKE 16 (LOC103840572), mRNA
103836839	1402	770.624	40.5148	-4.24951	3.95867e-54	Down	6.09679e-56	LOC103836839	NA	GO:0046983//protein dimerization activity	NA	K20558//transcription factor SPEECHLESS	XP_009111381.1//transcription factor bHLH57 [Brassica rapa]	PREDICTED: Brassica rapa transcription factor bHLH57 (LOC103836839), mRNA
117125939	1360	54.8202	2.91051	-4.23536	7.29754e-08	Down	6.92715e-09	LOC117125939	NA	NA	NA	NA	KAF2548613.1//hypothetical protein F2Q70_00019764 [Brassica cretica]	PREDICTED: Brassica rapa uncharacterized LOC117125939 (LOC117125939), ncRNA
103849374	1892	94.7594	5.09389	-4.21743	1.20306e-05	Down	1.47712e-06	LOC103849374	GO:0016021//integral component of membrane	GO:0016705//oxidoreductase activity, acting on paired donors, with incorporation or reduction of molecular oxygen;GO:0020037//heme binding;GO:0005506//iron ion binding;GO:0004497//monooxygenase activity	NA	K09843//(+)-abscisic acid 8'-hydroxylase [EC:1.14.14.137]	XP_033145145.1//abscisic acid 8'-hydroxylase 2 isoform X2 [Brassica rapa];XP_009124395.2//abscisic acid 8'-hydroxylase 2 isoform X1 [Brassica rapa]	PREDICTED: Brassica rapa abscisic acid 8'-hydroxylase 2 (LOC103849374), transcript variant X1, mRNA;PREDICTED: Brassica rapa abscisic acid 8'-hydroxylase 2 (LOC103849374), transcript variant X2, mRNA
103833072	3939	33.3795	1.79556	-4.21645	6.00277e-05	Down	8.25452e-06	LOC103833072	GO:0009507//chloroplast	GO:0008270//zinc ion binding	GO:1900871//chloroplast mRNA modification	K06180//23S rRNA pseudouridine1911/1915/1917 synthase [EC:5.4.99.23];K22733//magnesium transporter;K23541//Ca2+/H+ antiporter, TMEM165/GDT1 family	XP_009107419.2//pentatricopeptide repeat-containing protein DWY1, chloroplastic [Brassica rapa]	PREDICTED: Brassica rapa pentatricopeptide repeat-containing protein DWY1, chloroplastic (LOC103833072), mRNA
103874450	2926	202.213	10.8963	-4.21397	1.87728e-18	Down	8.51276e-20	LOC103874450	GO:0016021//integral component of membrane	GO:0005347//ATP transmembrane transporter activity	NA	K15121//solute carrier family 25, member 44	XP_033129694.1//solute carrier family 25 member 44 [Brassica rapa]	PREDICTED: Brassica rapa solute carrier family 25 member 44 (LOC103874450), mRNA
103865205	2588	339.178	18.6356	-4.18591	2.7562e-11	Down	1.94821e-12	LOC103865205	GO:0016021//integral component of membrane	GO:0016760//cellulose synthase (UDP-forming) activity	GO:0030244//cellulose biosynthetic process;GO:0071555//cell wall organization	K10999//cellulose synthase A [EC:2.4.1.12];K10891//fanconi anemia group D2 protein	XP_018514170.1//cellulose synthase-like protein B3 isoform X2 [Brassica rapa];XP_009141247.1//cellulose synthase-like protein B3 isoform X1 [Brassica rapa]	PREDICTED: Brassica rapa cellulose synthase-like protein B3 (LOC103865205), transcript variant X1, mRNA;PREDICTED: Brassica rapa cellulose synthase-like protein B3 (LOC103865205), transcript variant X2, mRNA
103851007	9576	182.149	10.1365	-4.16749	6.70163e-19	Down	2.98867e-20	LOC103851007	NA	GO:0003700//DNA-binding transcription factor activity	NA	K09060//plant G-box-binding factor	XP_013618656.1//PREDICTED: basic leucine zipper 43-like [Brassica oleracea var. oleracea]	PREDICTED: Brassica rapa transcription factor TGA3 (LOC103851007), mRNA
103866601	1132	1505.62	85.4818	-4.13859	6.75712e-33	Down	1.81529e-34	LOC103866601	NA	GO:0003676//nucleic acid binding	NA	K10773//endonuclease III [EC:4.2.99.18]	XP_013747799.1//zinc finger protein 8 [Brassica napus]	PREDICTED: Brassica rapa zinc finger protein 8 (LOC103866601), mRNA
103859575	1392	168.156	9.82582	-4.09708	6.10302e-16	Down	3.15327e-17	LOC103859575	NA	GO:0010181//FMN binding;GO:0016491//oxidoreductase activity	NA	K11517//(S)-2-hydroxy-acid oxidase [EC:1.1.3.15]	XP_013736248.1//peroxisomal (S)-2-hydroxy-acid oxidase GLO1-like isoform X1 [Brassica napus];XP_013736249.1//peroxisomal (S)-2-hydroxy-acid oxidase GLO1-like isoform X2 [Brassica napus]	PREDICTED: Brassica rapa (S)-2-hydroxy-acid oxidase GLO1 (LOC103859575), transcript variant X1, mRNA;PREDICTED: Brassica rapa (S)-2-hydroxy-acid oxidase GLO1 (LOC103859575), transcript variant X2, mRNA
103851624	1006	71.4656	4.38911	-4.02525	9.45826e-08	Down	9.10232e-09	LOC103851624	NA	GO:0016765//transferase activity, transferring alkyl or aryl (other than methyl) groups	NA	K11778//ditrans,polycis-polyprenyl diphosphate synthase [EC:2.5.1.87]	XP_009126739.1//dehydrodolichyl diphosphate synthase 2 [Brassica rapa]	PREDICTED: Brassica rapa dehydrodolichyl diphosphate synthase 2 (LOC103851624), transcript variant X2, mRNA;PREDICTED: Brassica rapa dehydrodolichyl diphosphate synthase 2 (LOC103851624), transcript variant X1, mRNA
103845612	2070	296.883	18.4094	-4.01138	1.00054e-21	Down	4.00109e-23	LOC103845612	GO:0005576//extracellular region	GO:0005507//copper ion binding;GO:0016491//oxidoreductase activity	NA	K00423//L-ascorbate oxidase [EC:1.10.3.3]	XP_009120728.2//L-ascorbate oxidase [Brassica rapa]	PREDICTED: Brassica rapa L-ascorbate oxidase (LOC103845612), transcript variant X2, mRNA;PREDICTED: Brassica rapa L-ascorbate oxidase (LOC103845612), transcript variant X1, mRNA
103847989	4653	164.737	10.4247	-3.98209	2.291e-16	Down	1.14872e-17	LOC103847989	GO:0016021//integral component of membrane	GO:0005524//ATP binding;GO:0004672//protein kinase activity	NA	K04733//interleukin-1 receptor-associated kinase 4 [EC:2.7.11.1];K20718//LRR receptor-like serine/threonine-protein kinase ERECTA [EC:2.7.11.1]	XP_009123232.1//receptor protein kinase-like protein At4g34220 [Brassica rapa]	PREDICTED: Brassica rapa receptor protein kinase-like protein At4g34220 (LOC103847989), mRNA
103848864	1452	808.53	51.22	-3.98052	1.54616e-57	Down	2.21561e-59	LOC103848864	GO:0005634//nucleus	GO:0003677//DNA binding	NA	K14491//two-component response regulator ARR-B family	XP_009123934.1//transcription activator GLK2 [Brassica rapa]	PREDICTED: Brassica rapa transcription activator GLK2 (LOC103848864), mRNA
103827867	816	51.031	3.23303	-3.98041	3.76295e-05	Down	4.99308e-06	LOC103827867	NA	GO:0046983//protein dimerization activity	NA	K13422//transcription factor MYC2	XP_009101672.1//transcription factor bHLH28-like [Brassica rapa]	PREDICTED: Brassica rapa transcription factor bHLH28 (LOC103827867), mRNA
103846363	1365	474.814	31.0179	-3.93619	1.5412e-18	Down	6.95986e-20	LOC103846363	NA	NA	NA	K17046//protein DEK;K10695//E3 ubiquitin-protein ligase RNF1/2 [EC:2.3.2.27];K18171//COX assembly mitochondrial protein 1;K23573//dentin sialophosphoprotein;K20478//golgin subfamily B member 1	XP_009121523.1//myelin transcription factor 1 isoform X3 [Brassica rapa];XP_033138449.1//myelin transcription factor 1 isoform X4 [Brassica rapa];XP_009121521.1//myelin transcription factor 1 isoform X1 [Brassica rapa];XP_009121522.1//myelin transcription factor 1 isoform X2 [Brassica rapa]	PREDICTED: Brassica rapa myelin transcription factor 1 (LOC103846363), transcript variant X1, mRNA;PREDICTED: Brassica rapa myelin transcription factor 1 (LOC103846363), transcript variant X3, mRNA;PREDICTED: Brassica rapa myelin transcription factor 1 (LOC103846363), transcript variant X2, mRNA;PREDICTED: Brassica rapa myelin transcription factor 1 (LOC103846363), transcript variant X4, mRNA
103842602	4440	94.0506	6.19514	-3.92423	2.28017e-12	Down	1.48102e-13	LOC103842602	GO:0016021//integral component of membrane	GO:0016705//oxidoreductase activity, acting on paired donors, with incorporation or reduction of molecular oxygen;GO:0020037//heme binding;GO:0005506//iron ion binding;GO:0004497//monooxygenase activity	NA	K12638//3-epi-6-deoxocathasterone 23-monooxygenase [EC:1.14.14.147]	XP_009117496.1//3-epi-6-deoxocathasterone 23-monooxygenase CYP90D1 isoform X1 [Brassica rapa];XP_018510376.1//3-epi-6-deoxocathasterone 23-monooxygenase CYP90D1 isoform X2 [Brassica rapa]	PREDICTED: Brassica rapa 3-epi-6-deoxocathasterone 23-monooxygenase CYP90D1 (LOC103842602), transcript variant X3, mRNA;PREDICTED: Brassica rapa 3-epi-6-deoxocathasterone 23-monooxygenase CYP90D1 (LOC103842602), transcript variant X2, mRNA;PREDICTED: Brassica rapa 3-epi-6-deoxocathasterone 23-monooxygenase CYP90D1 (LOC103842602), transcript variant X1, mRNA
103829445	1352	32.9374	2.19918	-3.90469	0.000218417	Down	3.30009e-05	LOC103829445	NA	GO:0004252//serine-type endopeptidase activity	NA	K12619//5'-3' exoribonuclease 2 [EC:3.1.13.-];K13199//plasminogen activator inhibitor 1 RNA-binding protein;K15333//tRNA guanosine-2'-O-methyltransferase [EC:2.1.1.34];K13124//mitogen-activated protein kinase organizer 1	XP_009103353.2//subtilisin-like protease SBT5.1 [Brassica rapa]	PREDICTED: Brassica rapa subtilisin-like protease SBT5.1 (LOC103829445), mRNA
103863201	4755	37.8621	2.552	-3.89105	3.72876e-06	Down	4.26757e-07	LOC103863201	NA	GO:0046872//metal ion binding;GO:0016491//oxidoreductase activity	NA	K05282//gibberellin-44 dioxygenase [EC:1.14.11.12]	XP_009139210.2//gibberellin 20 oxidase 1 [Brassica rapa]	PREDICTED: Brassica rapa gibberellin 20 oxidase 1 (LOC103863201), mRNA
103874028	1921	278.816	18.883	-3.88415	8.61702e-30	Down	2.56344e-31	LOC103874028	NA	NA	NA	NA	XP_009150677.1//ACT domain-containing protein ACR1 [Brassica rapa]	PREDICTED: Brassica rapa ACT domain-containing protein ACR1 (LOC103874028), transcript variant X2, mRNA;PREDICTED: Brassica rapa ACT domain-containing protein ACR1 (LOC103874028), transcript variant X1, mRNA
103827755	1088	334.864	22.854	-3.87306	3.42712e-29	Down	1.04829e-30	LOC103827755	GO:0016021//integral component of membrane	NA	NA	K01510//apyrase [EC:3.6.1.5];K08145//MFS transporter, SP family, solute carrier family 2 (facilitated glucose transporter), member 8	XP_009101545.1//protein DMP6 [Brassica rapa]	PREDICTED: Brassica rapa protein DMP6 (LOC103827755), mRNA
103835308	1659	299.864	20.6255	-3.86181	2.24832e-13	Down	1.36158e-14	LOC103835308	NA	GO:0016788//hydrolase activity, acting on ester bonds	NA	K23573//dentin sialophosphoprotein;K10396//kinesin family member 5;K01206//alpha-L-fucosidase [EC:3.2.1.51]	XP_009109699.1//GDSL esterase/lipase At1g28670 isoform X1 [Brassica rapa]	PREDICTED: Brassica rapa GDSL esterase/lipase At1g28670 (LOC103835308), transcript variant X4, mRNA;PREDICTED: Brassica rapa GDSL esterase/lipase At1g28670 (LOC103835308), transcript variant X3, mRNA;PREDICTED: Brassica rapa GDSL esterase/lipase At1g28670 (LOC103835308), transcript variant X1, mRNA;PREDICTED: Brassica rapa GDSL esterase/lipase At1g28670 (LOC103835308), transcript variant X2, mRNA
103866932	5807	63.9957	4.41093	-3.85882	0.000162114	Down	2.38557e-05	LOC103866932	NA	NA	NA	K14566//U3 small nucleolar RNA-associated protein 24	XP_009143184.1//uncharacterized protein LOC103866932 isoform X3 [Brassica rapa];XP_018514870.1//uncharacterized protein LOC103866932 isoform X1 [Brassica rapa];XP_033146975.1//uncharacterized protein LOC103866932 isoform X5 [Brassica rapa];XP_018514871.1//uncharacterized protein LOC103866932 isoform X2 [Brassica rapa];XP_033146974.1//uncharacterized protein LOC103866932 isoform X4 [Brassica rapa]	PREDICTED: Brassica rapa uncharacterized LOC103866932 (LOC103866932), transcript variant X2, mRNA;PREDICTED: Brassica rapa uncharacterized LOC103866932 (LOC103866932), transcript variant X5, mRNA;PREDICTED: Brassica rapa uncharacterized LOC103866932 (LOC103866932), transcript variant X4, mRNA;PREDICTED: Brassica rapa uncharacterized LOC103866932 (LOC103866932), transcript variant X1, mRNA;PREDICT…
103869360	5227	261.446	18.1993	-3.84456	9.81596e-18	Down	4.60366e-19	LOC103869360	NA	GO:0016705//oxidoreductase activity, acting on paired donors, with incorporation or reduction of molecular oxygen;GO:0020037//heme binding;GO:0005506//iron ion binding;GO:0004497//monooxygenase activity	NA	K23814//cytochrome P450 family 705 subfamily A [EC:1.14.-.-]	XP_033147102.1//cytochrome P450 705A22-like [Brassica rapa]	PREDICTED: Brassica rapa cytochrome P450 705A22 (LOC103869360), mRNA
103854310	3433	318.962	22.2228	-3.84327	1.48682e-26	Down	4.98595e-28	LOC103854310	NA	NA	NA	K05298//glyceraldehyde-3-phosphate dehydrogenase (NADP+) (phosphorylating) [EC:1.2.1.13]	XP_010502598.1//PREDICTED: glyceraldehyde-3-phosphate dehydrogenase A, chloroplastic-like isoform X2 [Camelina sativa]	PREDICTED: Brassica rapa LOB domain-containing protein 24 (LOC103854310), transcript variant X1, mRNA;PREDICTED: Brassica rapa LOB domain-containing protein 24 (LOC103854310), transcript variant X2, mRNA;PREDICTED: Brassica rapa LOB domain-containing protein 24 (LOC103854310), transcript variant X3, mRNA
103832964	1382	161.241	11.2552	-3.84055	2.45264e-19	Down	1.07014e-20	LOC103832964	GO:0005634//nucleus	GO:0003677//DNA binding	NA	K05909//laccase [EC:1.10.3.2];K08869//aarF domain-containing kinase;K15397//3-ketoacyl-CoA synthase [EC:2.3.1.199];K00784//ribonuclease Z [EC:3.1.26.11];K17613//calcineurin-binding protein cabin-1	RID49524.1//hypothetical protein BRARA_H00322 [Brassica rapa]	PREDICTED: Brassica rapa transcription factor MYBS1 (LOC103832964), mRNA
103834052	3083	30.9787	2.17829	-3.83001	0.000176117	Down	2.60956e-05	LOC103834052	GO:0016021//integral component of membrane	GO:0015211//purine nucleoside transmembrane transporter activity	NA	K00850//6-phosphofructokinase 1 [EC:2.7.1.11];K07893//Ras-related protein Rab-6A	XP_009108355.2//purine permease 21-like [Brassica rapa]	PREDICTED: Brassica rapa purine permease 21-like (LOC103834052), mRNA
103868013	2549	161.948	11.6566	-3.79631	8.37068e-11	Down	6.10958e-12	LOC103868013	NA	GO:0016758//transferase activity, transferring hexosyl groups	NA	K03809//NAD(P)H dehydrogenase (quinone) [EC:1.6.5.2];K22845//phlorizin synthase [EC:2.4.1.357];K22950//acylphloroglucinol glucosyltransferase [EC:2.4.1.358];K08237//hydroquinone glucosyltransferase [EC:2.4.1.218]	XP_009144353.1//UDP-glycosyltransferase 71C2 [Brassica rapa]	PREDICTED: Brassica rapa UDP-glycosyltransferase 71C2 (LOC103868013), mRNA
103843286	1905	245.051	18.0732	-3.76116	1.90293e-25	Down	6.60559e-27	LOC103843286	GO:0005576//extracellular region	GO:0004650//polygalacturonase activity	GO:0005975//carbohydrate metabolic process;GO:0071555//cell wall organization	K01184//polygalacturonase [EC:3.2.1.15];K01213//galacturan 1,4-alpha-galacturonidase [EC:3.2.1.67]	XP_009118238.2//polygalacturonase At1g48100 [Brassica rapa]	PREDICTED: Brassica rapa polygalacturonase At1g48100 (LOC103843286), mRNA
103846421	1389	44.0174	3.25011	-3.75952	1.56758e-06	Down	1.71559e-07	LOC103846421	GO:0005634//nucleus	GO:0003677//DNA binding	NA	K09422//transcription factor MYB, plant	XP_009121584.1//transcription factor MYB16 [Brassica rapa]	PREDICTED: Brassica rapa transcription factor MYB16 (LOC103846421), mRNA
103827638	2003	4610.71	346.452	-3.73426	9.23618e-29	Down	2.86226e-30	LOC103827638	GO:0016021//integral component of membrane	GO:0022857//transmembrane transporter activity	NA	K14445//solute carrier family 13 (sodium-dependent dicarboxylate transporter), member 2/3/5	XP_009101409.1//tonoplast dicarboxylate transporter [Brassica rapa]	PREDICTED: Brassica rapa tonoplast dicarboxylate transporter (LOC103827638), mRNA
103850614	726	154.049	11.5962	-3.73166	8.02105e-19	Down	3.58998e-20	LOC103850614	NA	NA	NA	K13206//coiled-coil domain-containing protein 55;K21777//G2/mitotic-specific cyclin-B, other	KAF3544393.1//hypothetical protein DY000_02000259 [Brassica cretica]	PREDICTED: Brassica rapa uncharacterized LOC103850614 (LOC103850614), mRNA
103829147	6481	34.0418	2.56597	-3.72973	0.000731051	Down	0.000122224	LOC103829147	NA	GO:0003677//DNA binding	NA	K09422//transcription factor MYB, plant	XP_009103061.1//transcription factor MYB62 [Brassica rapa]	PREDICTED: Brassica rapa transcription factor MYB62 (LOC103829147), transcript variant X2, mRNA;PREDICTED: Brassica rapa transcription factor MYB62 (LOC103829147), transcript variant X1, misc_RNA
103841703	3176	115.975	9.04954	-3.67983	1.44878e-12	Down	9.30543e-14	LOC103841703	NA	GO:0003676//nucleic acid binding	NA	K10773//endonuclease III [EC:4.2.99.18]	XP_009116503.1//zinc finger protein GIS [Brassica rapa]	PREDICTED: Brassica rapa zinc finger protein GIS (LOC103841703), mRNA
103838650	2589	86.8419	6.9321	-3.64703	5.97227e-11	Down	4.30944e-12	LOC103838650	GO:0016021//integral component of membrane	GO:0016705//oxidoreductase activity, acting on paired donors, with incorporation or reduction of molecular oxygen;GO:0020037//heme binding;GO:0005506//iron ion binding;GO:0004497//monooxygenase activity	NA	K15405//midchain alkane hydroxylase	XP_033134635.1//alkane hydroxylase MAH1-like [Brassica rapa]	PREDICTED: Brassica rapa alkane hydroxylase MAH1-like (LOC103838650), mRNA
103869901	1800	1572.53	126.59	-3.63485	1.70321e-57	Down	2.44521e-59	LOC103869901	NA	NA	NA	NA	XP_009146226.1//coleoptile phototropism protein 1 [Brassica rapa]	PREDICTED: Brassica rapa coleoptile phototropism protein 1 (LOC103869901), mRNA
103853179	662	531.293	42.9088	-3.63016	9.85757e-34	Down	2.54789e-35	LOC103853179	NA	NA	NA	NA	XP_009128341.1//uncharacterized protein LOC103853179 [Brassica rapa]	PREDICTED: Brassica rapa uncharacterized LOC103853179 (LOC103853179), mRNA
103872316	856	234.848	19.0023	-3.62748	4.40129e-18	Down	2.02529e-19	LOC103872316	NA	NA	NA	K11273//chromosome transmission fidelity protein 1 [EC:3.6.4.13]	XP_009148911.1//uncharacterized protein LOC103872316 [Brassica rapa]	PREDICTED: Brassica rapa uncharacterized LOC103872316 (LOC103872316), mRNA
103865903	3106	224.624	18.1848	-3.62671	1.98072e-15	Down	1.05363e-16	LOC103865903	NA	GO:0008270//zinc ion binding;GO:0043565//sequence-specific DNA binding	GO:0006355//regulation of transcription, DNA-templated	K21630//GATA-type zinc finger protein 1	XP_009142013.1//putative GATA transcription factor 22 [Brassica rapa]	PREDICTED: Brassica rapa putative GATA transcription factor 22 (LOC103865903), mRNA
103872589	1122	62.3245	5.12817	-3.60328	4.02088e-06	Down	4.62345e-07	LOC103872589	GO:0016021//integral component of membrane	NA	NA	K06268//serine/threonine-protein phosphatase 2B regulatory subunit;K11844//ubiquitin carboxyl-terminal hydrolase 16/45 [EC:3.4.19.12];K13172//serine/arginine repetitive matrix protein 2;K23573//dentin sialophosphoprotein	XP_009149270.1//protein FLOURY 1-like [Brassica rapa]	PREDICTED: Brassica rapa protein FLOURY 1-like (LOC103872589), mRNA
103831816	981	150.176	12.4041	-3.59777	1.14728e-14	Down	6.41628e-16	LOC103831816	NA	GO:0004866//endopeptidase inhibitor activity	NA	NA	XP_009105993.1//kunitz trypsin inhibitor 3 [Brassica rapa]	PREDICTED: Brassica rapa kunitz trypsin inhibitor 3 (LOC103831816), mRNA
103853825	922	288.756	23.8968	-3.59497	3.56091e-22	Down	1.40014e-23	LOC103853825	GO:0016021//integral component of membrane	NA	NA	K19040//E3 ubiquitin-protein ligase ATL10/75/76/77/78 [EC:2.3.2.27]	XP_009128983.1//RING-H2 finger protein ATL79 [Brassica rapa]	PREDICTED: Brassica rapa RING-H2 finger protein ATL79 (LOC103853825), mRNA
103858592	11511	30.162	2.51574	-3.58368	0.0001746	Down	2.58314e-05	LOC103858592	GO:0005634//nucleus	GO:0003677//DNA binding;GO:0003700//DNA-binding transcription factor activity	NA	K13434//pathogenesis-related genes transcriptional activator PTI6	XP_033142088.1//LOW QUALITY PROTEIN: ethylene-responsive transcription factor CRF1 [Brassica rapa]	PREDICTED: Brassica rapa ethylene-responsive transcription factor CRF1 (LOC103858592), mRNA
103852371	5142	35.1943	2.94088	-3.58102	0.000977695	Down	0.000168776	LOC103852371	NA	NA	NA	K03260//translation initiation factor 4G	KAF3535424.1//hypothetical protein F2Q69_00020083 [Brassica cretica]	PREDICTED: Brassica rapa uncharacterized LOC103852371 (LOC103852371), ncRNA
103861597	2397	284.874	23.9998	-3.56923	3.47992e-25	Down	1.22196e-26	LOC103861597	GO:0005634//nucleus;GO:0016021//integral component of membrane	NA	NA	NA	XP_009137564.1//protein CHLOROPLAST IMPORT APPARATUS 2 [Brassica rapa]	PREDICTED: Brassica rapa protein CHLOROPLAST IMPORT APPARATUS 2 (LOC103861597), transcript variant X2, misc_RNA;PREDICTED: Brassica rapa protein CHLOROPLAST IMPORT APPARATUS 2 (LOC103861597), transcript variant X1, mRNA
103867616	3595	43.3875	3.66422	-3.5657	9.37605e-06	Down	1.13512e-06	LOC103867616	GO:0005634//nucleus	GO:0004861//cyclin-dependent protein serine/threonine kinase inhibitor activity	GO:0007050//cell cycle arrest	K23573//dentin sialophosphoprotein	XP_009143943.1//cyclin-dependent kinase inhibitor 4 isoform X1 [Brassica rapa];XP_009143944.1//cyclin-dependent kinase inhibitor 4 isoform X2 [Brassica rapa]	PREDICTED: Brassica rapa cyclin-dependent kinase inhibitor 4 (LOC103867616), transcript variant X2, mRNA;PREDICTED: Brassica rapa cyclin-dependent kinase inhibitor 4 (LOC103867616), transcript variant X1, mRNA
103861821	1052	109.206	9.47106	-3.52738	2.40117e-11	Down	1.68825e-12	LOC103861821	GO:0016021//integral component of membrane	GO:0046872//metal ion binding	NA	K10666//E3 ubiquitin-protein ligase RNF5 [EC:2.3.2.27]	XP_009137774.1//E3 ubiquitin-protein ligase RMA2 [Brassica rapa]	PREDICTED: Brassica rapa E3 ubiquitin-protein ligase RMA2 (LOC103861821), mRNA
103852489	1542	1190.96	103.518	-3.52417	2.3875e-40	Down	5.13503e-42	LOC103852489	GO:0005634//nucleus	GO:0008270//zinc ion binding	NA	K12135//zinc finger protein CONSTANS	XP_009127638.1//zinc finger protein CONSTANS-LIKE 6 [Brassica rapa]	PREDICTED: Brassica rapa zinc finger protein CONSTANS-LIKE 6 (LOC103852489), mRNA
103838369	1348	199.722	17.5205	-3.51088	1.27949e-12	Down	8.19411e-14	LOC103838369	NA	GO:0004857//enzyme inhibitor activity	NA	K01051//pectinesterase [EC:3.1.1.11]	XP_009113052.1//pectinesterase inhibitor 10 [Brassica rapa]	PREDICTED: Brassica rapa pectinesterase inhibitor 10 (LOC103838369), mRNA
103827774	2471	69.134	6.12566	-3.49646	4.02546e-08	Down	3.72087e-09	LRRII3	GO:0016021//integral component of membrane;GO:0005739//mitochondrion	GO:0004674//protein serine/threonine kinase activity;GO:0005524//ATP binding	NA	K04733//interleukin-1 receptor-associated kinase 4 [EC:2.7.11.1]	XP_033128248.1//probable LRR receptor-like serine/threonine-protein kinase At5g45780 isoform X1 [Brassica rapa];XP_033128249.1//probable LRR receptor-like serine/threonine-protein kinase At5g45780 isoform X3 [Brassica rapa];XP_009101569.1//probable LRR receptor-like serine/threonine-protein kinase At5g45780 isoform X2 [Brassica rapa]	PREDICTED: Brassica rapa probable LRR receptor-like serine/threonine-protein kinase At5g45780 (LRRII3), transcript variant X2, mRNA;PREDICTED: Brassica rapa probable LRR receptor-like serine/threonine-protein kinase At5g45780 (LRRII3), transcript variant X3, mRNA;PREDICTED: Brassica rapa probable LRR receptor-like serine/threonine-protein kinase At5g45780 (LRRII3), transcript variant X1, mRNA
103851728	1919	669.158	59.8084	-3.48393	4.9846e-31	Down	1.41654e-32	LOC103851728	GO:0005634//nucleus	NA	NA	K12130//pseudo-response regulator 5;K12131//pseudo-response regulator 3;K12129//pseudo-response regulator 7	XP_009126854.1//protein CHLOROPLAST IMPORT APPARATUS 2 isoform X2 [Brassica rapa];XP_009126853.1//protein CHLOROPLAST IMPORT APPARATUS 2 isoform X1 [Brassica rapa]	PREDICTED: Brassica rapa protein CHLOROPLAST IMPORT APPARATUS 2 (LOC103851728), transcript variant X2, mRNA;PREDICTED: Brassica rapa protein CHLOROPLAST IMPORT APPARATUS 2 (LOC103851728), transcript variant X1, mRNA
103854834	1592	28.5184	2.56554	-3.47456	0.000873036	Down	0.000148488	LOC103854834	NA	NA	NA	NA	XP_009130042.1//uncharacterized protein LOC103854834 [Brassica rapa]	PREDICTED: Brassica rapa uncharacterized LOC103854834 (LOC103854834), mRNA
103875035	2441	115.731	10.4631	-3.4674	1.12843e-10	Down	8.32081e-12	MYB111	GO:0005634//nucleus	GO:0003677//DNA binding	NA	K09422//transcription factor MYB, plant	XP_009151728.1//transcription factor MYB111 [Brassica rapa]	PREDICTED: Brassica rapa transcription factor MYB111 (MYB111), mRNA
103841531	1092	231.824	20.9827	-3.46576	1.41105e-16	Down	7.01082e-18	LOC103841531	NA	GO:0046983//protein dimerization activity	NA	NA	KAF3574572.1//hypothetical protein F2Q69_00061958, partial [Brassica cretica];RID47252.1//hypothetical protein BRARA_I03865 [Brassica rapa];XP_009116320.1//transcription factor bHLH93 [Brassica rapa]	PREDICTED: Brassica rapa transcription factor bHLH93 (LOC103841531), mRNA
103835747	1056	1131.74	102.887	-3.45941	9.62846e-25	Down	3.42483e-26	LOC103835747	GO:0016021//integral component of membrane;GO:0005886//plasma membrane	GO:0051119//sugar transmembrane transporter activity	NA	K15382//solute carrier family 50 (sugar transporter)	KAF3544880.1//hypothetical protein DY000_02008732 [Brassica cretica]	PREDICTED: Brassica rapa bidirectional sugar transporter SWEET1 (LOC103835747), mRNA
103850980	1134	105.797	9.80673	-3.43138	8.83163e-11	Down	6.45784e-12	LOC103850980	GO:0005634//nucleus	GO:0003677//DNA binding	NA	K09422//transcription factor MYB, plant	XP_009126044.1//transcription factor MYB16 [Brassica rapa]	PREDICTED: Brassica rapa transcription factor MYB16 (LOC103850980), mRNA
103835064	2098	878.109	81.4834	-3.42982	6.66018e-18	Down	3.09328e-19	LOC103835064	GO:0016021//integral component of membrane	GO:0022857//transmembrane transporter activity	NA	K14638//solute carrier family 15 (peptide/histidine transporter), member 3/4	XP_009109414.1//protein NRT1/ PTR FAMILY 6.4 [Brassica rapa]	PREDICTED: Brassica rapa protein NRT1/ PTR FAMILY 6.4 (LOC103835064), mRNA
103842550	1204	73.7082	6.86407	-3.42469	3.01394e-08	Down	2.75924e-09	LOC103842550	GO:0016021//integral component of membrane	NA	NA	NA	XP_009117432.1//uncharacterized protein LOC103842550 [Brassica rapa]	PREDICTED: Brassica rapa uncharacterized LOC103842550 (LOC103842550), mRNA
103868082	5819	76.0308	7.11031	-3.4186	0.000376842	Down	5.94409e-05	LOC103868082	GO:0005576//extracellular region	GO:0004650//polygalacturonase activity	GO:0005975//carbohydrate metabolic process;GO:0071555//cell wall organization	K01184//polygalacturonase [EC:3.2.1.15];K01213//galacturan 1,4-alpha-galacturonidase [EC:3.2.1.67]	XP_009144427.1//polygalacturonase At1g48100-like [Brassica rapa]	PREDICTED: Brassica rapa polygalacturonase At1g48100-like (LOC103868082), mRNA
103874357	6629	135.512	12.7178	-3.4135	9.66824e-08	Down	9.31217e-09	LOC103874357	GO:0016021//integral component of membrane	GO:0016705//oxidoreductase activity, acting on paired donors, with incorporation or reduction of molecular oxygen;GO:0020037//heme binding;GO:0005506//iron ion binding;GO:0004497//monooxygenase activity	NA	K20661//cytochrome P450 family 714 subfamily A polypeptide 1	XP_009151018.1//cytochrome P450 714A1 [Brassica rapa]	PREDICTED: Brassica rapa cytochrome P450 714A1 (LOC103874357), mRNA
103847571	3537	103.85	9.77021	-3.40997	2.68784e-13	Down	1.63711e-14	LOC103847571	GO:0005634//nucleus	GO:0003677//DNA binding	NA	K09422//transcription factor MYB, plant	XP_033138830.1//transcription factor MYB29 [Brassica rapa];XP_013715418.1//transcription factor MYB29-like [Brassica napus]	PREDICTED: Brassica rapa transcription factor MYB29 (LOC103847571), mRNA
108869768	5108	1319.59	124.426	-3.40674	9.50069e-40	Down	2.07903e-41	LOC108869768	NA	NA	NA	K12867//pre-mRNA-splicing factor SYF1	RID46866.1//hypothetical protein BRARA_I03505 [Brassica rapa];KAF3560532.1//hypothetical protein DY000_02015278 [Brassica cretica]	PREDICTED: Brassica rapa uncharacterized LOC108869768 (LOC108869768), ncRNA
103873321	3489	138.12	13.0885	-3.39954	1.93432e-15	Down	1.02739e-16	LOC103873321	GO:0005634//nucleus	GO:0003677//DNA binding	NA	K09422//transcription factor MYB, plant	XP_009149987.1//transcription factor MYB48 isoform X2 [Brassica rapa];XP_009149988.1//transcription factor MYB48 isoform X1 [Brassica rapa]	PREDICTED: Brassica rapa transcription factor MYB48 (LOC103873321), transcript variant X2, mRNA;PREDICTED: Brassica rapa transcription factor MYB48 (LOC103873321), transcript variant X1, mRNA
103840788	1038	203.472	19.5688	-3.37821	2.37225e-17	Down	1.13545e-18	LOC103840788	NA	GO:0004857//enzyme inhibitor activity	NA	K01051//pectinesterase [EC:3.1.1.11]	XP_009115553.1//21 kDa protein [Brassica rapa]	PREDICTED: Brassica rapa 21 kDa protein (LOC103840788), mRNA
103847762	621	83.2643	8.02427	-3.37525	0.000224389	Down	3.39633e-05	LOC103847762	NA	NA	NA	K03860//phosphatidylinositol N-acetylglucosaminyltransferase subunit Q	XP_009123090.1//gibberellin-regulated protein 13 [Brassica rapa]	PREDICTED: Brassica rapa gibberellin-regulated protein 13 (LOC103847762), mRNA
103872562	1728	37.8429	3.67196	-3.3654	0.000195562	Down	2.92231e-05	LOC103872562	NA	NA	NA	K18643//katanin p80 WD40 repeat-containing subunit B1;K23573//dentin sialophosphoprotein	XP_009149236.1//uncharacterized protein LOC103872562 [Brassica rapa]	PREDICTED: Brassica rapa uncharacterized LOC103872562 (LOC103872562), transcript variant X1, misc_RNA;PREDICTED: Brassica rapa uncharacterized LOC103872562 (LOC103872562), transcript variant X2, mRNA
103866776	1631	37.267	3.62524	-3.36175	1.2559e-05	Down	1.54738e-06	LOC103866776	NA	NA	NA	NA	XP_009143002.2//uncharacterized protein LOC103866776 [Brassica rapa]	PREDICTED: Brassica rapa uncharacterized LOC103866776 (LOC103866776), mRNA
103837094	8816	25.7761	2.53343	-3.34687	0.000879881	Down	0.000149855	LOC103837094	NA	GO:0050661//NADP binding;GO:0004499//N,N-dimethylaniline monooxygenase activity;GO:0050660//flavin adenine dinucleotide binding	NA	K11816//indole-3-pyruvate monooxygenase [EC:1.14.13.168]	XP_018509718.1//indole-3-pyruvate monooxygenase YUCCA6 isoform X1 [Brassica rapa];XP_009111671.1//indole-3-pyruvate monooxygenase YUCCA6 isoform X2 [Brassica rapa]	PREDICTED: Brassica rapa indole-3-pyruvate monooxygenase YUCCA6 (LOC103837094), transcript variant X2, mRNA;PREDICTED: Brassica rapa indole-3-pyruvate monooxygenase YUCCA6 (LOC103837094), transcript variant X1, mRNA
103836869	1534	2355.25	234.098	-3.3307	9.57701e-22	Down	3.82465e-23	LOC103836869	GO:0016021//integral component of membrane	NA	NA	K23877//xyloglucan O-acetyltransferase	XP_009111417.1//protein trichome birefringence-like 26 [Brassica rapa]	PREDICTED: Brassica rapa protein trichome birefringence-like 26 (LOC103836869), mRNA
103856130	5846	105.481	10.5334	-3.32394	3.62073e-07	Down	3.70946e-08	LOC103856130	GO:0005634//nucleus	GO:0003677//DNA binding	NA	K09422//transcription factor MYB, plant	XP_009131458.1//transcription factor MYB16 [Brassica rapa]	PREDICTED: Brassica rapa transcription factor MYB16 (LOC103856130), mRNA
103860913	1793	244.231	24.925	-3.29258	4.9162e-18	Down	2.2675e-19	LOC103860913	GO:0016021//integral component of membrane	GO:0016705//oxidoreductase activity, acting on paired donors, with incorporation or reduction of molecular oxygen;GO:0020037//heme binding;GO:0005506//iron ion binding;GO:0004497//monooxygenase activity	NA	K13260//isoflavone/4'-methoxyisoflavone 2'-hydroxylase [EC:1.14.14.90 1.14.14.89]	XP_009136876.1//cytochrome P450 81D11 [Brassica rapa]	PREDICTED: Brassica rapa cytochrome P450 81D11 (LOC103860913), mRNA
103854958	1728	661.802	67.5465	-3.29245	4.65507e-20	Down	1.97998e-21	LOC103854958	GO:0005634//nucleus;GO:0016021//integral component of membrane	GO:0003677//DNA binding;GO:0043565//sequence-specific DNA binding;GO:0003700//DNA-binding transcription factor activity	GO:0030154//cell differentiation	K09422//transcription factor MYB, plant	XP_009130172.1//transcription factor MYB28 [Brassica rapa]	PREDICTED: Brassica rapa transcription factor MYB28 (LOC103854958), mRNA
103870302	3401	216.652	22.1753	-3.28835	1.21756e-10	Down	8.99431e-12	LOC103870302	NA	GO:0003714//transcription corepressor activity;GO:0005525//GTP binding	NA	K23573//dentin sialophosphoprotein	XP_009146678.1//translocase of chloroplast 159, chloroplastic [Brassica rapa]	PREDICTED: Brassica rapa translocase of chloroplast 159, chloroplastic (LOC103870302), mRNA
103829732	2683	767.967	78.7083	-3.28646	6.53259e-32	Down	1.79522e-33	ARF10	GO:0005634//nucleus	GO:0003677//DNA binding	GO:0006355//regulation of transcription, DNA-templated;GO:0009734//auxin-activated signaling pathway	K14486//auxin response factor	XP_009103678.1//auxin response factor 10 [Brassica rapa]	PREDICTED: Brassica rapa auxin response factor 10 (ARF10), mRNA
103832488	1841	154.774	15.9003	-3.28303	3.81995e-09	Down	3.20759e-10	LOC103832488	GO:0016021//integral component of membrane	NA	NA	K13496//UDP-glucosyltransferase 73C [EC:2.4.1.-];K12600//superkiller protein 3	XP_009106753.1//uncharacterized protein LOC103832488 [Brassica rapa]	PREDICTED: Brassica rapa uncharacterized LOC103832488 (LOC103832488), mRNA
103870888	2963	131.234	13.4905	-3.28213	5.45448e-10	Down	4.26161e-11	LOC103870888	GO:0016021//integral component of membrane	GO:0005249//voltage-gated potassium channel activity	GO:0034765//regulation of ion transmembrane transport	K21867//potassium channel	XP_018491793.1//PREDICTED: potassium channel SKOR [Raphanus sativus]	PREDICTED: Brassica rapa potassium channel SKOR (LOC103870888), transcript variant X1, mRNA;PREDICTED: Brassica rapa potassium channel SKOR (LOC103870888), transcript variant X2, mRNA
103840647	1608	171.982	17.7257	-3.27835	2.32589e-15	Down	1.2472e-16	LOC103840647	NA	NA	NA	K01369//legumain [EC:3.4.22.34]	XP_009115409.3//uncharacterized protein LOC103840647 [Brassica rapa]	PREDICTED: Brassica rapa uncharacterized LOC103840647 (LOC103840647), mRNA
103865063	2546	166.221	17.1981	-3.27278	1.7415e-11	Down	1.21231e-12	LOC103865063	GO:0016021//integral component of membrane	GO:0017022//myosin binding	NA	K13172//serine/arginine repetitive matrix protein 2;K23573//dentin sialophosphoprotein	XP_009141089.1//probable myosin-binding protein 4 [Brassica rapa]	PREDICTED: Brassica rapa probable myosin-binding protein 4 (LOC103865063), mRNA
103871425	1318	246.726	25.6358	-3.26668	5.14444e-20	Down	2.19226e-21	LOC103871425	GO:0005634//nucleus	GO:0003677//DNA binding	NA	K08869//aarF domain-containing kinase;K00784//ribonuclease Z [EC:3.1.26.11]	XP_009147920.1//transcription factor MYBS1 [Brassica rapa]	PREDICTED: Brassica rapa transcription factor MYBS1 (LOC103871425), mRNA
103827633	839	219.85	22.8808	-3.26431	2.68431e-23	Down	1.01017e-24	LOC103827633	GO:0016021//integral component of membrane	NA	NA	K19040//E3 ubiquitin-protein ligase ATL10/75/76/77/78 [EC:2.3.2.27]	XP_009101402.1//RING-H2 finger protein ATL79 [Brassica rapa]	PREDICTED: Brassica rapa RING-H2 finger protein ATL79 (LOC103827633), mRNA
103857159	2159	2429.63	254.635	-3.25424	2.76441e-40	Down	5.95309e-42	LOC103857159	NA	GO:0016702//oxidoreductase activity, acting on single donors with incorporation of molecular oxygen, incorporation of two atoms of oxygen;GO:0046872//metal ion binding	NA	K09840//9-cis-epoxycarotenoid dioxygenase [EC:1.13.11.51]	XP_009132578.1//probable carotenoid cleavage dioxygenase 4, chloroplastic [Brassica rapa]	PREDICTED: Brassica rapa probable carotenoid cleavage dioxygenase 4, chloroplastic (LOC103857159), mRNA
103845156	2355	313.668	32.9607	-3.25042	1.99707e-22	Down	7.77218e-24	LOC103845156	GO:0005634//nucleus	NA	NA	K12130//pseudo-response regulator 5;K12128//pseudo-response regulator 9;K12135//zinc finger protein CONSTANS	XP_009120242.2//protein CHLOROPLAST IMPORT APPARATUS 2 isoform X2 [Brassica rapa];XP_009120241.2//protein CHLOROPLAST IMPORT APPARATUS 2 isoform X1 [Brassica rapa];XP_009120243.2//protein CHLOROPLAST IMPORT APPARATUS 2 isoform X3 [Brassica rapa]	PREDICTED: Brassica rapa protein CHLOROPLAST IMPORT APPARATUS 2 (LOC103845156), transcript variant X3, mRNA;PREDICTED: Brassica rapa protein CHLOROPLAST IMPORT APPARATUS 2 (LOC103845156), transcript variant X2, mRNA;PREDICTED: Brassica rapa protein CHLOROPLAST IMPORT APPARATUS 2 (LOC103845156), transcript variant X1, mRNA;PREDICTED: Brassica rapa protein CHLOROPLAST IMPORT APPARATUS 2 (LOC1038451…
103846548	1819	293.155	31.0121	-3.24076	3.90406e-19	Down	1.7191e-20	LOC103846548	NA	GO:0003700//DNA-binding transcription factor activity	GO:0006352//DNA-templated transcription, initiation	K01872//alanyl-tRNA synthetase [EC:6.1.1.7];K03086//RNA polymerase primary sigma factor	XP_009121736.1//RNA polymerase sigma factor sigD, chloroplastic [Brassica rapa]	PREDICTED: Brassica rapa RNA polymerase sigma factor sigD, chloroplastic (LOC103846548), mRNA
103834770	423	74.614	7.93012	-3.23403	5.57596e-05	Down	7.61085e-06	LOC103834770	NA	NA	NA	NA	XP_009109104.1//uncharacterized protein LOC103834770 [Brassica rapa]	PREDICTED: Brassica rapa uncharacterized LOC103834770 (LOC103834770), mRNA
103843697	2266	67.3084	7.27679	-3.20941	1.05961e-08	Down	9.28344e-10	LOC103843697	GO:0016021//integral component of membrane	NA	NA	K16302//metal transporter CNNM	XP_009118704.1//putative DUF21 domain-containing protein At1g03270 isoform X2 [Brassica rapa];XP_009118703.1//putative DUF21 domain-containing protein At1g03270 isoform X1 [Brassica rapa];XP_009118705.1//putative DUF21 domain-containing protein At1g03270 isoform X3 [Brassica rapa]	PREDICTED: Brassica rapa putative DUF21 domain-containing protein At1g03270 (LOC103843697), transcript variant X1, mRNA;PREDICTED: Brassica rapa putative DUF21 domain-containing protein At1g03270 (LOC103843697), transcript variant X2, mRNA;PREDICTED: Brassica rapa putative DUF21 domain-containing protein At1g03270 (LOC103843697), transcript variant X3, mRNA
103855896	748	526.748	57.1067	-3.20538	2.81768e-28	Down	8.91303e-30	LOC103855896	NA	NA	NA	NA	XP_009131191.1//uncharacterized protein LOC103855896 [Brassica rapa]	PREDICTED: Brassica rapa uncharacterized LOC103855896 (LOC103855896), mRNA
117126539	1376	60.8721	6.62858	-3.19901	0.000233314	Down	3.54518e-05	LOC117126539	NA	GO:0008171//O-methyltransferase activity;GO:0046983//protein dimerization activity	GO:0032259//methylation	K13066//caffeic acid 3-O-methyltransferase [EC:2.1.1.68]	XP_033130760.1//indole glucosinolate O-methyltransferase 4-like isoform X2 [Brassica rapa];XP_033130758.1//indole glucosinolate O-methyltransferase 4-like isoform X1 [Brassica rapa]	PREDICTED: Brassica rapa indole glucosinolate O-methyltransferase 4-like (LOC117126539), transcript variant X2, mRNA;PREDICTED: Brassica rapa indole glucosinolate O-methyltransferase 4-like (LOC117126539), transcript variant X1, mRNA
103852961	7450	66.6524	7.26058	-3.1985	1.03558e-07	Down	1.00049e-08	LOC103852961	NA	NA	GO:0009733//response to auxin	K14488//SAUR family protein	XP_013718614.1//auxin-responsive protein SAUR50 [Brassica napus]	PREDICTED: Brassica rapa auxin-responsive protein SAUR50-like (LOC103852961), transcript variant X4, mRNA;PREDICTED: Brassica rapa auxin-responsive protein SAUR50-like (LOC103852961), transcript variant X3, mRNA;PREDICTED: Brassica rapa auxin-responsive protein SAUR50-like (LOC103852961), transcript variant X2, mRNA;PREDICTED: Brassica rapa auxin-responsive protein SAUR50-like (LOC103852961), tra…
103842551	1293	73.5465	8.02427	-3.19622	7.39694e-09	Down	6.38354e-10	LOC103842551	GO:0016021//integral component of membrane	NA	NA	NA	XP_009117433.1//uncharacterized protein LOC103842551 [Brassica rapa]	PREDICTED: Brassica rapa uncharacterized LOC103842551 (LOC103842551), mRNA
103827922	1462	1365.31	149.534	-3.19069	1.24512e-29	Down	3.74521e-31	LOC103827922	GO:0005634//nucleus	GO:0003677//DNA binding	NA	K14491//two-component response regulator ARR-B family	XP_009101731.1//transcription activator GLK2 [Brassica rapa]	PREDICTED: Brassica rapa transcription activator GLK2 (LOC103827922), mRNA
103862784	694	878.109	96.6233	-3.18396	8.10411e-17	Down	3.98965e-18	LOC103862784	NA	NA	NA	NA	XP_009138726.1//universal stress protein A-like protein [Brassica rapa]	PREDICTED: Brassica rapa universal stress protein A-like protein (LOC103862784), mRNA
103829157	1614	818.709	90.4151	-3.17872	2.29402e-33	Down	6.03998e-35	LOC103829157	GO:0005634//nucleus	GO:0008270//zinc ion binding	NA	K12135//zinc finger protein CONSTANS	XP_009103068.1//zinc finger protein CONSTANS-LIKE 16 [Brassica rapa]	PREDICTED: Brassica rapa zinc finger protein CONSTANS-LIKE 16 (LOC103829157), mRNA
103856326	1543	136.966	15.2008	-3.17159	2.73324e-14	Down	1.56593e-15	LOC103856326	GO:0016021//integral component of membrane	NA	NA	NA	VDC95018.1//unnamed protein product [Brassica rapa]	PREDICTED: Brassica rapa uncharacterized LOC103856326 (LOC103856326), ncRNA
103867434	1019	4923.31	550.527	-3.16075	2.83677e-39	Down	6.24569e-41	LOC103867434	NA	GO:0003690//double-stranded DNA binding	GO:0008299//isoprenoid biosynthetic process;GO:0006355//regulation of transcription, DNA-templated	K15032//mTERF domain-containing protein, mitochondrial	XP_009143757.1//transcription termination factor MTEF1, chloroplastic [Brassica rapa]	PREDICTED: Brassica rapa transcription termination factor MTEF1, chloroplastic (LOC103867434), mRNA
103862238	2032	135.302	15.1853	-3.15543	1.63693e-12	Down	1.05358e-13	LOC103862238	GO:0016021//integral component of membrane;GO:0005576//extracellular region	GO:0004650//polygalacturonase activity	GO:0005975//carbohydrate metabolic process;GO:0071555//cell wall organization	K01184//polygalacturonase [EC:3.2.1.15]	XP_009138190.1//probable polygalacturonase [Brassica rapa]	PREDICTED: Brassica rapa probable polygalacturonase (LOC103862238), mRNA
103862332	1706	254.106	28.5282	-3.15497	2.79469e-19	Down	1.22237e-20	LOC103862332	GO:0016021//integral component of membrane	GO:0016747//transferase activity, transferring acyl groups other than amino-acyl groups	GO:0006633//fatty acid biosynthetic process	K15397//3-ketoacyl-CoA synthase [EC:2.3.1.199]	XP_009138277.2//3-ketoacyl-CoA synthase 16 [Brassica rapa]	PREDICTED: Brassica rapa 3-ketoacyl-CoA synthase 16 (LOC103862332), mRNA
103867319	1991	129.437	14.5631	-3.15186	4.23693e-13	Down	2.62262e-14	LOC103867319	NA	NA	GO:0045892//negative regulation of transcription, DNA-templated	K14834//nucleolar complex protein 3	XP_009143619.1//transcription repressor OFP15 [Brassica rapa]	PREDICTED: Brassica rapa transcription repressor OFP15 (LOC103867319), mRNA
103832886	2168	333.863	38.1768	-3.12849	7.70515e-26	Down	2.64371e-27	LOC103832886	GO:0031463//Cul3-RING ubiquitin ligase complex	NA	GO:0009737//response to abscisic acid	NA	XP_009107229.1//BTB/POZ domain-containing protein At1g50280 [Brassica rapa]	PREDICTED: Brassica rapa BTB/POZ domain-containing protein At1g50280 (LOC103832886), mRNA
103846620	2179	641.647	73.3723	-3.12847	8.26606e-22	Down	3.29004e-23	LOC103846620	NA	NA	NA	K06636//structural maintenance of chromosome 1	XP_009121826.3//IRK-interacting protein [Brassica rapa]	PREDICTED: Brassica rapa IRK-interacting protein (LOC103846620), mRNA
103870935	2517	108.03	12.3675	-3.1268	5.4123e-09	Down	4.61426e-10	LOC103870935	NA	NA	NA	K13161//heterogeneous nuclear ribonucleoprotein R	XP_009147380.1//proline-, glutamic acid- and leucine-rich protein 1 [Brassica rapa]	PREDICTED: Brassica rapa proline-, glutamic acid- and leucine-rich protein 1 (LOC103870935), mRNA
103850892	3172	246.102	28.2585	-3.1225	4.46291e-23	Down	1.69742e-24	LOC103850892	NA	GO:0008168//methyltransferase activity;GO:0003700//DNA-binding transcription factor activity	GO:0032259//methylation;GO:0006352//DNA-templated transcription, initiation	K01872//alanyl-tRNA synthetase [EC:6.1.1.7];K03086//RNA polymerase primary sigma factor	XP_013679794.2//RNA polymerase sigma factor sigD, chloroplastic [Brassica napus]	PREDICTED: Brassica rapa RNA polymerase sigma factor sigD, chloroplastic (LOC103850892), mRNA
103854768	871	240.013	27.6381	-3.11839	2.05262e-17	Down	9.78066e-19	LOC103854768	NA	NA	NA	NA	XP_033140499.1//uncharacterized protein LOC103854768 [Brassica rapa]	PREDICTED: Brassica rapa uncharacterized LOC103854768 (LOC103854768), mRNA
103873397	1544	56.3486	6.4921	-3.11762	3.38523e-05	Down	4.45017e-06	LOC103873397	NA	NA	NA	NA	XP_009150051.1//uncharacterized protein LOC103873397 isoform X1 [Brassica rapa];XP_009150053.1//uncharacterized protein LOC103873397 isoform X2 [Brassica rapa];XP_009150052.1//girdin isoform X3 [Brassica rapa]	PREDICTED: Brassica rapa girdin (LOC103873397), transcript variant X3, mRNA;PREDICTED: Brassica rapa girdin (LOC103873397), transcript variant X2, mRNA;PREDICTED: Brassica rapa girdin (LOC103873397), transcript variant X1, mRNA
103848403	6107	69.1345	8.0024	-3.1109	3.53748e-06	Down	4.04013e-07	LOC103848403	GO:0016021//integral component of membrane	GO:0016705//oxidoreductase activity, acting on paired donors, with incorporation or reduction of molecular oxygen;GO:0020037//heme binding;GO:0005506//iron ion binding;GO:0004497//monooxygenase activity	NA	K01773//aldoxime dehydratase [EC:4.99.1.-];K20617//cytochrome P450 family 71 subfamily A	XP_009123565.1//cytochrome P450 71B37 [Brassica rapa]	PREDICTED: Brassica rapa cytochrome P450 71B37 (LOC103848403), mRNA
103870716	3609	96.8421	11.2979	-3.09957	3.34035e-10	Down	2.56509e-11	LOC103870716	NA	NA	NA	K23573//dentin sialophosphoprotein	XP_009147123.1//uncharacterized protein LOC103870716 [Brassica rapa]	PREDICTED: Brassica rapa uncharacterized LOC103870716 (LOC103870716), mRNA
103846881	1237	321.141	37.8352	-3.0854	2.30173e-09	Down	1.88775e-10	LOC103846881	GO:0016021//integral component of membrane	GO:0004842//ubiquitin-protein transferase activity	GO:0009555//pollen development;GO:0080141//regulation of jasmonic acid biosynthetic process;GO:0009901//anther dehiscence	K19040//E3 ubiquitin-protein ligase ATL10/75/76/77/78 [EC:2.3.2.27]	XP_009122137.1//RING-H2 finger protein ATL73 [Brassica rapa]	PREDICTED: Brassica rapa RING-H2 finger protein ATL73 (LOC103846881), mRNA
103852507	2117	173.415	20.6087	-3.0729	1.46289e-13	Down	8.76518e-15	LOC103852507	GO:0016021//integral component of membrane	GO:0022857//transmembrane transporter activity	NA	K14638//solute carrier family 15 (peptide/histidine transporter), member 3/4	XP_013690179.1//protein NRT1/ PTR FAMILY 3.1-like [Brassica napus]	PREDICTED: Brassica rapa protein NRT1/ PTR FAMILY 3.1 (LOC103852507), mRNA
103828735	15067	76.0958	9.04664	-3.07236	1.25405e-07	Down	1.22256e-08	LOC103828735	GO:0016021//integral component of membrane	GO:0016705//oxidoreductase activity, acting on paired donors, with incorporation or reduction of molecular oxygen;GO:0020037//heme binding;GO:0005506//iron ion binding;GO:0004497//monooxygenase activity	NA	K20556//cytochrome P450 family 76 subfamily C	XP_009102613.2//cytochrome P450 76C4 [Brassica rapa]	PREDICTED: Brassica rapa cytochrome P450 76C4 (LOC103828735), mRNA
103874365	2451	39.896	4.74566	-3.07156	2.93346e-05	Down	3.81778e-06	LOC103874365	NA	NA	NA	NA	XP_009151025.1//protein ENHANCED DISEASE RESISTANCE 2-like [Brassica rapa]	PREDICTED: Brassica rapa protein ENHANCED DISEASE RESISTANCE 2-like (LOC103874365), mRNA
103867666	1454	1091.62	129.916	-3.07081	2.36623e-16	Down	1.18835e-17	LOC103867666	NA	NA	GO:0045892//negative regulation of transcription, DNA-templated	NA	XP_033147699.1//transcription repressor OFP16 [Brassica rapa]	PREDICTED: Brassica rapa transcription repressor OFP16 (LOC103867666), mRNA
103249154	966	214.056	25.5102	-3.06884	1.12508e-10	Down	8.29003e-12	LOC103249154	GO:0005634//nucleus	GO:0008270//zinc ion binding	NA	K12135//zinc finger protein CONSTANS	NP_001288811.1//zinc finger protein CONSTANS-LIKE 2 [Brassica rapa]	Brassica rapa zinc finger protein CONSTANS-LIKE 2 (LOC103249154), mRNA
103860578	1712	112.208	13.4	-3.06587	8.2176e-11	Down	5.98905e-12	LOC103860578	NA	GO:0046983//protein dimerization activity	NA	K16189//phytochrome-interacting factor 4;K12126//phytochrome-interacting factor 3	XP_009136449.1//transcription factor PIF7 [Brassica rapa]	PREDICTED: Brassica rapa transcription factor PIF7 (LOC103860578), mRNA
103830898	2075	124.199	14.8832	-3.06089	1.15644e-11	Down	7.95432e-13	LOC103830898	GO:0005634//nucleus;GO:0016021//integral component of membrane	GO:0003714//transcription corepressor activity	GO:0006355//regulation of transcription, DNA-templated	K01099//inositol polyphosphate 5-phosphatase INPP5B/F [EC:3.1.3.36];K11644//paired amphipathic helix protein Sin3a	CDY44685.1//BnaA05g29210D [Brassica napus];CDY23528.1//BnaC06g24970D [Brassica napus]	PREDICTED: Brassica rapa uncharacterized LOC103830898 (LOC103830898), transcript variant X1, ncRNA;PREDICTED: Brassica rapa uncharacterized LOC103830898 (LOC103830898), transcript variant X4, ncRNA;PREDICTED: Brassica rapa uncharacterized LOC103830898 (LOC103830898), transcript variant X3, ncRNA;PREDICTED: Brassica rapa uncharacterized LOC103830898 (LOC103830898), transcript variant X2, ncRNA;PRE…
103856621	1782	126.938	15.262	-3.05612	2.26193e-13	Down	1.37042e-14	LOC103856621	NA	GO:0016758//transferase activity, transferring hexosyl groups	NA	K13493//cytokinin-N-glucosyltransferase [EC:2.4.1.-]	XP_033142238.1//UDP-glycosyltransferase 76E2-like [Brassica rapa]	PREDICTED: Brassica rapa UDP-glycosyltransferase 76E2 (LOC103856621), transcript variant X1, mRNA;PREDICTED: Brassica rapa UDP-glycosyltransferase 76E2 (LOC103856621), transcript variant X2, mRNA
103858832	1893	107.446	12.9588	-3.05161	4.97127e-08	Down	4.63772e-09	LOC103858832	NA	GO:0016758//transferase activity, transferring hexosyl groups	NA	K08237//hydroquinone glucosyltransferase [EC:2.4.1.218]	XP_009134508.1//UDP-glycosyltransferase 72B1 [Brassica rapa]	PREDICTED: Brassica rapa UDP-glycosyltransferase 72B1 (LOC103858832), mRNA
103865020	854	208.352	25.2277	-3.04594	2.86771e-12	Down	1.88031e-13	LOC103865020	NA	NA	NA	K16281//RING-H2 zinc finger protein RHA1	XP_009141047.1//E3 ubiquitin-protein ligase RHA1B-like [Brassica rapa]	PREDICTED: Brassica rapa E3 ubiquitin-protein ligase RHA1B-like (LOC103865020), mRNA
103874071	1719	96.0627	11.6499	-3.04366	1.19058e-08	Down	1.04884e-09	LOC103874071	NA	GO:0016705//oxidoreductase activity, acting on paired donors, with incorporation or reduction of molecular oxygen;GO:0020037//heme binding;GO:0005506//iron ion binding;GO:0004497//monooxygenase activity	NA	K20617//cytochrome P450 family 71 subfamily A;K20559//dihydrocamalexate/camalexin synthase [EC:1.14.19.52]	XP_009150729.1//cytochrome P450 71B7 [Brassica rapa]	PREDICTED: Brassica rapa cytochrome P450 71B7 (LOC103874071), mRNA
103852953	1293	2822.71	344.908	-3.0328	9.24414e-26	Down	3.18413e-27	LOC103852953	NA	NA	NA	NA	KAF2562111.1//hypothetical protein F2Q70_00016106 [Brassica cretica]	PREDICTED: Brassica rapa lon protease 2 (LOC103852953), mRNA
103829596	2136	413.574	50.6174	-3.03044	2.57861e-20	Down	1.08297e-21	LOC103829596	NA	GO:0008270//zinc ion binding	NA	K03452//magnesium/proton exchanger;K23541//Ca2+/H+ antiporter, TMEM165/GDT1 family	XP_009103519.1//pentatricopeptide repeat-containing protein At5g66520 [Brassica rapa]	PREDICTED: Brassica rapa pentatricopeptide repeat-containing protein At5g66520 (LOC103829596), mRNA
103859177	725	878.75	107.71	-3.02829	7.06884e-18	Down	3.28686e-19	LOC103859177	NA	NA	NA	K04733//interleukin-1 receptor-associated kinase 4 [EC:2.7.11.1];K05740//diaphanous 1;K23612//neural Wiskott-Aldrich syndrome protein;K01868//threonyl-tRNA synthetase [EC:6.1.1.3];K13095//splicing factor 1	XP_009134924.2//proline-rich antigen homolog [Brassica rapa]	PREDICTED: Brassica rapa proline-rich antigen homolog (LOC103859177), mRNA
103868139	1316	164.426	20.1655	-3.02747	6.38999e-10	Down	5.02676e-11	LOC103868139	NA	GO:0004857//enzyme inhibitor activity	NA	K01051//pectinesterase [EC:3.1.1.11]	XP_009144492.1//pectinesterase inhibitor 9 [Brassica rapa]	PREDICTED: Brassica rapa pectinesterase inhibitor 9 (LOC103868139), mRNA
103863495	492	145.554	17.8869	-3.02458	8.20433e-08	Down	7.83625e-09	LOC103863495	GO:0016021//integral component of membrane	NA	NA	NA	XP_009139487.1//uncharacterized protein LOC103863495 [Brassica rapa]	PREDICTED: Brassica rapa uncharacterized LOC103863495 (LOC103863495), mRNA
103859957	1782	120.788	14.8991	-3.01919	1.5759e-10	Down	1.17765e-11	LOC103859957	NA	GO:0004674//protein serine/threonine kinase activity;GO:0005524//ATP binding	NA	K08867//WNK lysine deficient protein kinase [EC:2.7.11.1]	XP_009135807.1//serine/threonine-protein kinase WNK2 isoform X2 [Brassica rapa];XP_009135806.1//serine/threonine-protein kinase WNK2 isoform X1 [Brassica rapa]	PREDICTED: Brassica rapa serine/threonine-protein kinase WNK2 (LOC103859957), transcript variant X1, mRNA;PREDICTED: Brassica rapa serine/threonine-protein kinase WNK2 (LOC103859957), transcript variant X2, mRNA
103865877	2020	61.9224	7.64798	-3.01731	1.29043e-06	Down	1.39672e-07	LOC103865877	NA	GO:0015035//protein disulfide oxidoreductase activity;GO:0009055//electron transfer activity	GO:0045454//cell redox homeostasis	K17479//glutaredoxin domain-containing cysteine-rich protein 1	XP_009141982.1//uncharacterized protein At5g39865 [Brassica rapa]	PREDICTED: Brassica rapa uncharacterized protein At5g39865 (LOC103865877), mRNA
103844754	8436	174.243	21.5517	-3.01523	5.18613e-09	Down	4.4145e-10	LOC103844754	GO:0016021//integral component of membrane	NA	NA	K16302//metal transporter CNNM	XP_009119813.1//DUF21 domain-containing protein At5g52790 [Brassica rapa]	PREDICTED: Brassica rapa DUF21 domain-containing protein At5g52790 (LOC103844754), mRNA
103845114	1717	773.974	95.7691	-3.01465	8.53383e-13	Down	5.39207e-14	LOC103845114	NA	GO:0008270//zinc ion binding;GO:0043565//sequence-specific DNA binding	GO:0006355//regulation of transcription, DNA-templated	K21630//GATA-type zinc finger protein 1	XP_009120195.1//GATA transcription factor 21 [Brassica rapa]	PREDICTED: Brassica rapa GATA transcription factor 21 (LOC103845114), mRNA
103828948	1444	5025.14	622.639	-3.0127	3.60194e-37	Down	8.37414e-39	LOC103828948	NA	GO:0016788//hydrolase activity, acting on ester bonds	NA	K04733//interleukin-1 receptor-associated kinase 4 [EC:2.7.11.1];K10691//E3 ubiquitin-protein ligase UBR4 [EC:2.3.2.27];K14209//solute carrier family 36 (proton-coupled amino acid transporter);K01188//beta-glucosidase [EC:3.2.1.21];K00679//phospholipid:diacylglycerol acyltransferase [EC:2.3.1.158]	XP_009102834.1//GDSL esterase/lipase At1g29660 [Brassica rapa]	PREDICTED: Brassica rapa GDSL esterase/lipase At1g29660 (LOC103828948), mRNA
103869515	1042	58.4155	7.2452	-3.01125	2.2316e-07	Down	2.2301e-08	LOC103869515	GO:0042646//plastid nucleoid;GO:0009507//chloroplast	GO:0003690//double-stranded DNA binding	GO:0006355//regulation of transcription, DNA-templated;GO:0071472//cellular response to salt stress	K15032//mTERF domain-containing protein, mitochondrial	XP_009145846.1//transcription termination factor MTEF1, chloroplastic [Brassica rapa]	PREDICTED: Brassica rapa transcription termination factor MTEF1, chloroplastic (LOC103869515), mRNA
103867342	1902	206.784	25.7948	-3.00297	1.28368e-13	Down	7.65359e-15	LOC103867342	NA	GO:0005089//Rho guanyl-nucleotide exchange factor activity	NA	K10418//dynein light chain LC8-type	XP_009143646.1//rop guanine nucleotide exchange factor 14 [Brassica rapa]	PREDICTED: Brassica rapa rop guanine nucleotide exchange factor 14 (LOC103867342), mRNA
103870953	6635	651.997	82.1226	-2.98901	4.93581e-11	Down	3.54305e-12	LOC103870953	GO:0016021//integral component of membrane;GO:0000159//protein phosphatase type 2A complex	GO:0016705//oxidoreductase activity, acting on paired donors, with incorporation or reduction of molecular oxygen;GO:0020037//heme binding;GO:0005506//iron ion binding;GO:0004497//monooxygenase activity;GO:0019888//protein phosphatase regulator activity	GO:0007165//signal transduction	K22812//thalianol hydroxylase;K07437//cytochrome P450 family 26 subfamily A;K11584//serine/threonine-protein phosphatase 2A regulatory subunit B'	XP_009147404.1//cytochrome P450 708A2 [Brassica rapa];CDY22925.1//BnaA01g18630D [Brassica napus]	PREDICTED: Brassica rapa cytochrome P450 708A2 (LOC103870953), mRNA
103861489	1869	296.539	37.3615	-2.9886	3.78218e-15	Down	2.05647e-16	LOC103861489	NA	NA	NA	NA	XP_009137456.1//uncharacterized protein LOC103861489 [Brassica rapa]	PREDICTED: Brassica rapa uncharacterized LOC103861489 (LOC103861489), mRNA
103842594	1717	850.699	107.696	-2.98168	9.58786e-25	Down	3.40782e-26	LOC103842594	GO:0005634//nucleus	GO:0003677//DNA binding	NA	K14491//two-component response regulator ARR-B family	XP_009117483.1//transcription activator GLK1 isoform X4 [Brassica rapa];XP_009117481.1//transcription activator GLK1 isoform X2 [Brassica rapa];XP_009117480.1//transcription activator GLK1 isoform X1 [Brassica rapa];XP_022564112.1//transcription activator GLK1-like isoform X6 [Brassica napus];XP_009117482.1//transcription activator GLK1 isoform X3 [Brassica rapa]	PREDICTED: Brassica rapa transcription activator GLK1 (LOC103842594), transcript variant X1, mRNA;PREDICTED: Brassica rapa transcription activator GLK1 (LOC103842594), transcript variant X4, mRNA;PREDICTED: Brassica rapa transcription activator GLK1 (LOC103842594), transcript variant X3, mRNA;PREDICTED: Brassica rapa transcription activator GLK1 (LOC103842594), transcript variant X2, mRNA
103858617	1568	99.394	12.5894	-2.98096	1.77189e-07	Down	1.75029e-08	LOC103858617	GO:0016021//integral component of membrane	NA	NA	K03453//bile acid:Na+ symporter, BASS family	XP_009134253.1//probable sodium/metabolite cotransporter BASS5, chloroplastic [Brassica rapa]	PREDICTED: Brassica rapa probable sodium/metabolite cotransporter BASS5, chloroplastic (LOC103858617), mRNA
103830648	3423	45.7838	5.81576	-2.9768	1.20519e-05	Down	1.48071e-06	LOC103830648	GO:0016021//integral component of membrane	GO:0003723//RNA binding;GO:0008168//methyltransferase activity	GO:0006364//rRNA processing	K14563//rRNA 2'-O-methyltransferase fibrillarin [EC:2.1.1.-]	VDC98334.1//unnamed protein product [Brassica rapa];XP_018514516.1//uncharacterized protein LOC103830648 [Brassica rapa]	PREDICTED: Brassica rapa uncharacterized LOC103830648 (LOC103830648), mRNA
103861683	1318	77.2494	9.81561	-2.97637	1.84169e-08	Down	1.65252e-09	LOC103861683	NA	GO:0003824//catalytic activity	NA	K13082//bifunctional dihydroflavonol 4-reductase/flavanone 4-reductase [EC:1.1.1.219 1.1.1.234]	XP_009137647.1//putative anthocyanidin reductase isoform X2 [Brassica rapa];XP_009137646.1//putative anthocyanidin reductase isoform X1 [Brassica rapa]	PREDICTED: Brassica rapa putative anthocyanidin reductase (LOC103861683), transcript variant X1, mRNA;PREDICTED: Brassica rapa putative anthocyanidin reductase (LOC103861683), transcript variant X2, mRNA
103827552	818	133.621	16.985	-2.97581	4.26929e-12	Down	2.83751e-13	LOC103827552	NA	NA	NA	NA	XP_009101313.1//uncharacterized protein LOC103827552 [Brassica rapa]	PREDICTED: Brassica rapa uncharacterized LOC103827552 (LOC103827552), mRNA
103874726	810	253.159	32.4852	-2.96219	6.20621e-16	Down	3.20991e-17	LOC103874726	NA	NA	NA	NA	XP_009151411.1//uncharacterized protein LOC103874726 [Brassica rapa]	PREDICTED: Brassica rapa uncharacterized LOC103874726 (LOC103874726), mRNA
103865305	1062	141.554	18.1711	-2.96164	2.96815e-13	Down	1.81738e-14	LOC103865305	GO:0016021//integral component of membrane	NA	NA	NA	XP_009141351.1//uncharacterized protein LOC103865305 [Brassica rapa]	PREDICTED: Brassica rapa uncharacterized LOC103865305 (LOC103865305), mRNA
103831311	1611	147.787	19.1197	-2.95039	3.05419e-12	Down	2.01404e-13	LOC103831311	NA	NA	NA	K00688//glycogen phosphorylase [EC:2.4.1.1]	XP_009105454.1//ACT domain-containing protein ACR4 isoform X1 [Brassica rapa]	PREDICTED: Brassica rapa ACT domain-containing protein ACR4 (LOC103831311), transcript variant X1, mRNA;PREDICTED: Brassica rapa ACT domain-containing protein ACR4 (LOC103831311), transcript variant X2, mRNA
103835465	2338	1429.34	186.639	-2.93703	1.23738e-35	Down	3.0226e-37	LOC103835465	NA	GO:0008792//arginine decarboxylase activity	GO:0008295//spermidine biosynthetic process;GO:0006527//arginine catabolic process	K01583//arginine decarboxylase [EC:4.1.1.19]	RID77437.1//hypothetical protein BRARA_A00353 [Brassica rapa]	PREDICTED: Brassica rapa arginine decarboxylase 2-like (LOC103835465), misc_RNA
103845009	2715	332.336	43.4766	-2.93433	1.97692e-15	Down	1.05107e-16	LOC103845009	NA	NA	NA	K14300//nuclear pore complex protein Nup133	RID41019.1//hypothetical protein BRARA_J01011 [Brassica rapa]	PREDICTED: Brassica rapa uncharacterized LOC103845009 (LOC103845009), mRNA
103847824	2166	995.78	130.826	-2.92817	9.89707e-25	Down	3.52302e-26	LOC103847824	NA	GO:0046872//metal ion binding;GO:0003676//nucleic acid binding	NA	K14794//ribosomal RNA-processing protein 12;K22410//PR domain zinc finger protein 16;K12309//beta-galactosidase [EC:3.2.1.23]	XP_009123129.1//protein indeterminate-domain 5, chloroplastic [Brassica rapa]	PREDICTED: Brassica rapa protein indeterminate-domain 5, chloroplastic (LOC103847824), mRNA
103858029	1264	214.8	28.412	-2.91843	2.79481e-09	Down	2.3146e-10	LOC103858029	NA	NA	NA	NA	XP_009133551.1//transcription factor PAR1-like [Brassica rapa]	PREDICTED: Brassica rapa transcription factor PAR1-like (LOC103858029), mRNA
103856637	2634	73.7259	9.76222	-2.91689	3.31615e-07	Down	3.38055e-08	LOC103856637	GO:0016021//integral component of membrane	NA	NA	NA	XP_009132001.1//uncharacterized protein LOC103856637 [Brassica rapa]	PREDICTED: Brassica rapa uncharacterized LOC103856637 (LOC103856637), mRNA
103839976	4706	63.4297	8.42083	-2.91313	2.85509e-05	Down	3.70584e-06	LOC103839976	GO:0016021//integral component of membrane	NA	NA	K10663//E3 ubiquitin-protein ligase ATL4 [EC:2.3.2.27];K19041//E3 ubiquitin-protein ligase RNF38/44 [EC:2.3.2.27];K10576//ubiquitin-conjugating enzyme E2 H [EC:2.3.2.23]	XP_009114704.1//putative RING-H2 finger protein ATL49 [Brassica rapa]	PREDICTED: Brassica rapa putative RING-H2 finger protein ATL49 (LOC103839976), mRNA
103870897	2761	297.285	39.5134	-2.91143	1.32735e-12	Down	8.51128e-14	LOC103870897	NA	NA	NA	K21989//calcium permeable stress-gated cation channel	XP_018471765.1//PREDICTED: CSC1-like protein At4g15430 isoform X1 [Raphanus sativus];XP_018471768.1//PREDICTED: CSC1-like protein At4g15430 isoform X2 [Raphanus sativus]	PREDICTED: Brassica rapa CSC1-like protein At4g15430 (LOC103870897), transcript variant X4, mRNA;PREDICTED: Brassica rapa CSC1-like protein At4g15430 (LOC103870897), transcript variant X7, mRNA;PREDICTED: Brassica rapa CSC1-like protein At4g15430 (LOC103870897), transcript variant X2, mRNA;PREDICTED: Brassica rapa CSC1-like protein At4g15430 (LOC103870897), transcript variant X3, misc_RNA;PREDICT…
103862552	2496	74.0054	9.8383	-2.91115	7.21332e-06	Down	8.58024e-07	LOC103862552	NA	GO:0008080//N-acetyltransferase activity	NA	NA	XP_009138498.1//probable N-acetyltransferase HLS1 [Brassica rapa]	PREDICTED: Brassica rapa probable N-acetyltransferase HLS1 (LOC103862552), mRNA
108868961	645	112.641	14.9878	-2.90986	2.03817e-08	Down	1.8359e-09	LOC108868961	GO:0042025//host cell nucleus;GO:0005634//nucleus	GO:0043565//sequence-specific DNA binding;GO:0003700//DNA-binding transcription factor activity	NA	K09419//heat shock transcription factor, other eukaryote	XP_013640630.1//heat stress transcription factor C-1-like [Brassica napus]	PREDICTED: Brassica rapa uncharacterized LOC108868961 (LOC108868961), ncRNA
103854592	2791	13097.5	1752.65	-2.90168	6.8232e-20	Down	2.92593e-21	LOC103854592	NA	GO:0004553//hydrolase activity, hydrolyzing O-glycosyl compounds	GO:0005975//carbohydrate metabolic process	K15920//xylan 1,4-beta-xylosidase [EC:3.2.1.37]	XP_009129779.2//beta-D-xylosidase 1 [Brassica rapa];XP_013642768.2//beta-D-xylosidase 1 [Brassica napus]	PREDICTED: Brassica rapa beta-D-xylosidase 1 (LOC103854592), mRNA
103866242	1236	299.124	40.131	-2.89796	6.71862e-20	Down	2.87928e-21	LOC103866242	NA	GO:0003680//AT DNA binding	NA	NA	XP_009142371.1//AT-hook motif nuclear-localized protein 9 [Brassica rapa]	PREDICTED: Brassica rapa AT-hook motif nuclear-localized protein 9 (LOC103866242), mRNA
103837317	1340	789.378	106.704	-2.8871	3.84127e-32	Down	1.0515e-33	LOC103837317	NA	GO:0004124//cysteine synthase activity	GO:0006535//cysteine biosynthetic process from serine	K01738//cysteine synthase [EC:2.5.1.47]	XP_033136596.1//bifunctional cystathionine gamma-lyase/cysteine synthase isoform X1 [Brassica rapa]	PREDICTED: Brassica rapa bifunctional cystathionine gamma-lyase/cysteine synthase (LOC103837317), transcript variant X4, mRNA;PREDICTED: Brassica rapa bifunctional cystathionine gamma-lyase/cysteine synthase (LOC103837317), transcript variant X2, mRNA;PREDICTED: Brassica rapa bifunctional cystathionine gamma-lyase/cysteine synthase (LOC103837317), transcript variant X1, mRNA;PREDICTED: Brassica r…
103830418	1693	367.524	49.9471	-2.87937	1.12918e-23	Down	4.18282e-25	LOC103830418	GO:0016021//integral component of membrane	NA	NA	K13420//LRR receptor-like serine/threonine-protein kinase FLS2 [EC:2.7.11.1]	XP_009104444.1//protein TOO MANY MOUTHS [Brassica rapa]	PREDICTED: Brassica rapa protein TOO MANY MOUTHS (LOC103830418), mRNA
103871846	1723	423.925	57.9464	-2.87102	6.26326e-15	Down	3.44072e-16	LOC103871846	GO:0005576//extracellular region	GO:0004650//polygalacturonase activity	GO:0005975//carbohydrate metabolic process;GO:0071555//cell wall organization	K01184//polygalacturonase [EC:3.2.1.15];K01213//galacturan 1,4-alpha-galacturonidase [EC:3.2.1.67]	XP_009148407.1//polygalacturonase At1g48100 [Brassica rapa]	PREDICTED: Brassica rapa polygalacturonase At1g48100 (LOC103871846), mRNA
103851090	1846	1043.62	142.653	-2.87101	3.45257e-17	Down	1.66548e-18	LOC103851090	NA	GO:0004310//farnesyl-diphosphate farnesyltransferase activity;GO:0051996//squalene synthase activity	GO:0009058//biosynthetic process	K02291//15-cis-phytoene synthase [EC:2.5.1.32]	XP_009126171.1//phytoene synthase, chloroplastic [Brassica rapa]	PREDICTED: Brassica rapa phytoene synthase, chloroplastic (LOC103851090), mRNA
103859673	1391	452.022	61.8058	-2.87058	1.94533e-30	Down	5.64294e-32	LOC103859673	GO:0005634//nucleus	NA	GO:0006355//regulation of transcription, DNA-templated;GO:0009734//auxin-activated signaling pathway	K14484//auxin-responsive protein IAA	XP_009135489.1//auxin-responsive protein IAA26 isoform X1 [Brassica rapa];XP_009135490.1//auxin-responsive protein IAA26 isoform X2 [Brassica rapa]	PREDICTED: Brassica rapa auxin-responsive protein IAA26 (LOC103859673), transcript variant X2, mRNA;PREDICTED: Brassica rapa auxin-responsive protein IAA26 (LOC103859673), transcript variant X1, mRNA
103874776	452	560.251	76.726	-2.86829	1.277e-09	Down	1.02851e-10	LOC103874776	NA	NA	NA	NA	XP_009151461.1//uncharacterized protein LOC103874776 [Brassica rapa]	PREDICTED: Brassica rapa uncharacterized LOC103874776 (LOC103874776), mRNA
103874057	2767	1009.81	139.333	-2.85748	1.03472e-21	Down	4.14332e-23	LOC103874057	GO:0009507//chloroplast	GO:0003729//mRNA binding	NA	K17710//pentatricopeptide repeat domain-containing protein 1	CAA7022212.1//unnamed protein product [Microthlaspi erraticum]	PREDICTED: Brassica rapa pentatricopeptide repeat-containing protein At2g18940, chloroplastic (LOC103874057), mRNA
103868164	1489	4970.36	685.829	-2.85743	2.41832e-36	Down	5.7519e-38	LOC103868164	GO:0045261//proton-transporting ATP synthase complex, catalytic core F(1)	GO:0046933//proton-transporting ATP synthase activity, rotational mechanism	GO:0015986//ATP synthesis coupled proton transport	K02115//F-type H+-transporting ATPase subunit gamma	ESQ38130.1//hypothetical protein EUTSA_v10029134mg [Eutrema salsugineum]	PREDICTED: Brassica rapa ATP synthase gamma chain 1, chloroplastic (LOC103868164), mRNA
103874181	2347	81.6951	11.3062	-2.85314	2.28298e-07	Down	2.28451e-08	LOC103874181	NA	NA	NA	NA	XP_009150839.1//uncharacterized protein LOC103874181 [Brassica rapa];KAF3549289.1//hypothetical protein DY000_02005527 [Brassica cretica];KAF2614494.1//hypothetical protein F2Q70_00010654 [Brassica cretica];VDC94790.1//unnamed protein product [Brassica oleracea];KAF3543958.1//hypothetical protein DY000_02005481 [Brassica cretica]	PREDICTED: Brassica rapa uncharacterized LOC103874181 (LOC103874181), transcript variant X4, misc_RNA;PREDICTED: Brassica rapa uncharacterized LOC103874181 (LOC103874181), transcript variant X1, mRNA;PREDICTED: Brassica rapa uncharacterized LOC103874181 (LOC103874181), transcript variant X5, misc_RNA;PREDICTED: Brassica rapa uncharacterized LOC103874181 (LOC103874181), transcript variant X3, misc…
103843602	7399	165.312	23.0153	-2.84453	2.38391e-10	Down	1.80765e-11	LOC103843602	NA	NA	GO:0045892//negative regulation of transcription, DNA-templated	K07466//replication factor A1	XP_033135620.1//transcription repressor OFP12-like, partial [Brassica rapa]	PREDICTED: Brassica rapa transcription repressor OFP12-like (LOC103843602), partial mRNA
103835837	1387	773.572	108.238	-2.83733	3.83135e-29	Down	1.17296e-30	LOC103835837	NA	NA	NA	NA	XP_009110270.2//uncharacterized protein LOC103835837 [Brassica rapa]	PREDICTED: Brassica rapa uncharacterized LOC103835837 (LOC103835837), mRNA
103828359	1881	39.1574	5.49803	-2.8323	0.000449096	Down	7.20406e-05	LOC103828359	NA	GO:0004674//protein serine/threonine kinase activity;GO:0005524//ATP binding	NA	K04733//interleukin-1 receptor-associated kinase 4 [EC:2.7.11.1]	XP_009102214.1//receptor-like cytosolic serine/threonine-protein kinase RBK2 [Brassica rapa]	PREDICTED: Brassica rapa receptor-like cytosolic serine/threonine-protein kinase RBK2 (LOC103828359), mRNA
103868204	597	330.841	46.7548	-2.82295	2.51112e-18	Down	1.14879e-19	LOC103868204	GO:0005783//endoplasmic reticulum;GO:0016021//integral component of membrane;GO:0005576//extracellular region;GO:0005789//endoplasmic reticulum membrane;GO:0005886//plasma membrane	NA	GO:0090158//endoplasmic reticulum membrane organization;GO:0061817//endoplasmic reticulum-plasma membrane tethering	K11855//ubiquitin carboxyl-terminal hydrolase 36/42 [EC:3.4.19.12]	XP_009144555.1//putative lipid-binding protein At4g00165 [Brassica rapa]	PREDICTED: Brassica rapa putative lipid-binding protein At4g00165 (LOC103868204), mRNA
103831135	2275	208.642	29.5582	-2.8194	3.57493e-12	Down	2.36605e-13	LOC103831135	NA	NA	NA	K18693//diacylglycerol diphosphate phosphatase / phosphatidate phosphatase [EC:3.1.3.81 3.1.3.4];K20283//golgin subfamily A member 4;K06636//structural maintenance of chromosome 1	VDD01371.1//unnamed protein product [Brassica rapa]	PREDICTED: Brassica rapa protein PLASTID MOVEMENT IMPAIRED 2 (LOC103831135), mRNA
103873245	1025	1123.17	159.282	-2.81792	3.64341e-13	Down	2.2445e-14	LOC103873245	GO:0005779//integral component of peroxisomal membrane	GO:0042802//identical protein binding	GO:0044375//regulation of peroxisome size;GO:0016559//peroxisome fission	K13352//peroxin-11B	XP_009149915.1//peroxisomal membrane protein 11B [Brassica rapa]	PREDICTED: Brassica rapa peroxisomal membrane protein 11B (LOC103873245), mRNA
103858622	1774	1734.67	246.705	-2.8138	1.90503e-16	Down	9.5213e-18	LOC103858622	GO:0016021//integral component of membrane	GO:0016705//oxidoreductase activity, acting on paired donors, with incorporation or reduction of molecular oxygen;GO:0020037//heme binding;GO:0005506//iron ion binding;GO:0004497//monooxygenase activity	NA	K00512//steroid 17alpha-monooxygenase / 17alpha-hydroxyprogesterone deacetylase [EC:1.14.14.19 1.14.14.32]	XP_009134258.2//flavonoid 3'-monooxygenase CYP75B137 [Brassica rapa]	PREDICTED: Brassica rapa flavonoid 3'-monooxygenase CYP75B137 (LOC103858622), mRNA
103838091	2202	102.063	14.5159	-2.81375	3.31085e-10	Down	2.54156e-11	LOC103838091	NA	NA	NA	NA	XP_033135338.1//uncharacterized protein LOC103838091 isoform X2 [Brassica rapa];XP_009112758.2//uncharacterized protein LOC103838091 isoform X1 [Brassica rapa]	PREDICTED: Brassica rapa uncharacterized LOC103838091 (LOC103838091), transcript variant X2, mRNA;PREDICTED: Brassica rapa uncharacterized LOC103838091 (LOC103838091), transcript variant X1, mRNA
103845660	890	382.27	54.3897	-2.81319	1.11018e-08	Down	9.74737e-10	LOC103845660	GO:0048046//apoplast;GO:0005618//cell wall	GO:0045735//nutrient reservoir activity;GO:0030145//manganese ion binding	NA	NA	XP_009120792.1//germin-like protein 1 [Brassica rapa]	PREDICTED: Brassica rapa germin-like protein 1 (LOC103845660), mRNA
103850624	2578	113.4	16.16	-2.81092	5.68936e-05	Down	7.77935e-06	LOC103850624	GO:0016021//integral component of membrane	GO:0005524//ATP binding;GO:0016887//ATPase activity	NA	K05681//ATP-binding cassette, subfamily G (WHITE), member 2;K21396//ATP-binding cassette, subfamily G (WHITE), eye pigment precursor transporter	XP_009125649.2//ABC transporter G family member 22 [Brassica rapa]	PREDICTED: Brassica rapa ABC transporter G family member 22 (LOC103850624), mRNA
103839585	2424	96.0031	13.7584	-2.80277	1.11863e-08	Down	9.83054e-10	LOC103839585	NA	GO:0046983//protein dimerization activity	NA	K20558//transcription factor SPEECHLESS	XP_009114336.1//transcription factor bHLH71 isoform X2 [Brassica rapa];XP_009114335.1//transcription factor bHLH71 isoform X1 [Brassica rapa];XP_009114337.1//transcription factor bHLH71 isoform X3 [Brassica rapa]	PREDICTED: Brassica rapa transcription factor bHLH71 (LOC103839585), transcript variant X3, mRNA;PREDICTED: Brassica rapa transcription factor bHLH71 (LOC103839585), transcript variant X1, mRNA;PREDICTED: Brassica rapa transcription factor bHLH71 (LOC103839585), transcript variant X2, mRNA
103855064	1532	605.811	86.9237	-2.80105	1.07709e-10	Down	7.92781e-12	LOC103855064	GO:0016021//integral component of membrane	GO:0008270//zinc ion binding	NA	K15407//queuine tRNA-ribosyltransferase subunit QTRTD1 [EC:2.4.2.29]	XP_009130272.1//uncharacterized protein LOC103855064 [Brassica rapa]	PREDICTED: Brassica rapa uncharacterized LOC103855064 (LOC103855064), mRNA
103829715	2808	294.178	42.2344	-2.8002	3.13388e-12	Down	2.06743e-13	LOC103829715	NA	GO:0003676//nucleic acid binding	NA	K22534//PR domain zinc finger protein 5	XP_009103654.1//zinc finger protein ZAT5 [Brassica rapa]	PREDICTED: Brassica rapa zinc finger protein ZAT5 (LOC103829715), mRNA
103847941	3792	256.941	36.8986	-2.7998	3.74795e-07	Down	3.84582e-08	LOC103847941	GO:0016021//integral component of membrane	GO:0015297//antiporter activity;GO:0042910//xenobiotic transmembrane transporter activity	NA	K03327//multidrug resistance protein, MATE family	XP_009123201.1//tubby-like F-box protein 6 [Brassica rapa];CDY18116.1//BnaA01g23770D [Brassica napus]	PREDICTED: Brassica rapa protein DETOXIFICATION 19 (LOC103847941), mRNA
103828443	765	359.833	51.6854	-2.7995	1.38536e-15	Down	7.30623e-17	LOC103828443	GO:0016021//integral component of membrane	NA	NA	K01179//endoglucanase [EC:3.2.1.4]	XP_009102294.1//uncharacterized protein LOC103828443 [Brassica rapa]	PREDICTED: Brassica rapa uncharacterized LOC103828443 (LOC103828443), mRNA
103827985	862	97.8685	14.1154	-2.79357	3.41631e-09	Down	2.85219e-10	LOC103827985	GO:0016021//integral component of membrane	NA	NA	NA	XP_009101801.2//uncharacterized protein LOC103827985 [Brassica rapa]	PREDICTED: Brassica rapa uncharacterized LOC103827985 (LOC103827985), transcript variant X2, mRNA;PREDICTED: Brassica rapa uncharacterized LOC103827985 (LOC103827985), transcript variant X1, mRNA
103829115	1384	178.622	25.8228	-2.79019	4.90304e-12	Down	3.27657e-13	LOC103829115	NA	NA	NA	NA	XP_009103030.1//E3 ubiquitin-protein ligase AIRP2 [Brassica rapa]	PREDICTED: Brassica rapa E3 ubiquitin-protein ligase AIRP2 (LOC103829115), mRNA
103863616	1516	337.924	48.8813	-2.78934	5.39839e-12	Down	3.62495e-13	LOC103863616	GO:0005634//nucleus	GO:0003677//DNA binding;GO:0003700//DNA-binding transcription factor activity	NA	K09286//EREBP-like factor	XP_013634554.1//PREDICTED: LOW QUALITY PROTEIN: ethylene-responsive transcription factor ERF062 [Brassica oleracea var. oleracea]	PREDICTED: Brassica rapa ethylene-responsive transcription factor ERF062 (LOC103863616), mRNA
103833305	2903	1940.36	280.696	-2.78924	7.64186e-15	Down	4.22467e-16	LOC103833305	NA	NA	GO:0009902//chloroplast relocation	K23573//dentin sialophosphoprotein	XP_009107642.1//protein PLASTID MOVEMENT IMPAIRED 1 [Brassica rapa]	PREDICTED: Brassica rapa protein PLASTID MOVEMENT IMPAIRED 1 (LOC103833305), mRNA
103830969	1577	1691.98	245.601	-2.78433	2.93973e-12	Down	1.93147e-13	LOC103830969	GO:0005634//nucleus	GO:0008270//zinc ion binding	NA	K12135//zinc finger protein CONSTANS	XP_033132190.1//zinc finger protein CONSTANS-LIKE 6 isoform X4 [Brassica rapa];XP_009105042.1//zinc finger protein CONSTANS-LIKE 6 isoform X1 [Brassica rapa];XP_033132189.1//zinc finger protein CONSTANS-LIKE 6 isoform X3 [Brassica rapa]	PREDICTED: Brassica rapa zinc finger protein CONSTANS-LIKE 6 (LOC103830969), transcript variant X3, mRNA;PREDICTED: Brassica rapa zinc finger protein CONSTANS-LIKE 6 (LOC103830969), transcript variant X4, mRNA;PREDICTED: Brassica rapa zinc finger protein CONSTANS-LIKE 6 (LOC103830969), transcript variant X2, mRNA;PREDICTED: Brassica rapa zinc finger protein CONSTANS-LIKE 6 (LOC103830969), transcr…
103840237	2098	74.7012	10.8488	-2.7836	5.45049e-06	Down	6.36556e-07	LOC103840237	NA	GO:0016620//oxidoreductase activity, acting on the aldehyde or oxo group of donors, NAD or NADP as acceptor	GO:0006081//cellular aldehyde metabolic process	K00128//aldehyde dehydrogenase (NAD+) [EC:1.2.1.3]	NP_001288985.1//aldehyde dehydrogenase family 3 member I1, chloroplastic [Brassica rapa]	Brassica rapa aldehyde dehydrogenase family 3 member I1, chloroplastic (LOC103840237), mRNA
103862830	1645	202.977	29.5078	-2.78215	8.63994e-10	Down	6.86613e-11	LOC103862830	NA	NA	NA	K08994//ion channel-forming bestrophin family protein	XP_009138777.1//UPF0187 protein At3g61320, chloroplastic [Brassica rapa]	PREDICTED: Brassica rapa UPF0187 protein At3g61320, chloroplastic (LOC103862830), mRNA
103842062	800	208.666	30.3387	-2.78196	3.71063e-10	Down	2.85838e-11	LOC103842062	NA	NA	NA	NA	XP_009116916.1//universal stress protein A-like protein [Brassica rapa]	PREDICTED: Brassica rapa universal stress protein A-like protein (LOC103842062), mRNA
103831787	1839	37.3553	5.43292	-2.78151	6.2561e-05	Down	8.61963e-06	LOC103831787	GO:0016021//integral component of membrane	GO:0043531//ADP binding	GO:0007165//signal transduction	K04733//interleukin-1 receptor-associated kinase 4 [EC:2.7.11.1];K14497//protein phosphatase 2C [EC:3.1.3.16];K22038//volume-regulated anion channel;K13412//calcium-dependent protein kinase [EC:2.7.11.1]	XP_009105951.1//TMV resistance protein N [Brassica rapa]	PREDICTED: Brassica rapa TMV resistance protein N (LOC103831787), mRNA
103831761	778	97.31	14.1543	-2.78135	2.18034e-09	Down	1.78643e-10	LOC103831761	NA	NA	NA	NA	XP_009105913.1//uncharacterized protein LOC103831761 [Brassica rapa]	PREDICTED: Brassica rapa uncharacterized LOC103831761 (LOC103831761), mRNA
103848630	2795	1465.54	214.697	-2.77106	6.25977e-21	Down	2.57869e-22	LOC103848630	NA	NA	NA	NA	XP_009123748.1//trihelix transcription factor GTL1 isoform X2 [Brassica rapa];XP_009123747.1//trihelix transcription factor GTL1 isoform X1 [Brassica rapa]	PREDICTED: Brassica rapa trihelix transcription factor GTL1 (LOC103848630), transcript variant X1, mRNA;PREDICTED: Brassica rapa trihelix transcription factor GTL1 (LOC103848630), transcript variant X2, mRNA
103846112	1105	62.1083	9.10438	-2.77015	8.04947e-07	Down	8.56799e-08	LOC103846112	NA	NA	NA	K03386//peroxiredoxin (alkyl hydroperoxide reductase subunit C) [EC:1.11.1.15]	XP_018511823.1//LOW QUALITY PROTEIN: 2-Cys peroxiredoxin BAS1, chloroplastic-like [Brassica rapa]	PREDICTED: Brassica rapa 2-Cys peroxiredoxin BAS1, chloroplastic-like (LOC103846112), mRNA
103827570	3156	34.9762	5.12933	-2.76953	0.000647701	Down	0.000107039	LOC103827570	GO:0016021//integral component of membrane	NA	NA	NA	XP_009101332.1//uncharacterized protein LOC103827570 [Brassica rapa]	PREDICTED: Brassica rapa uncharacterized LOC103827570 (LOC103827570), mRNA
103860361	2343	646.479	94.8617	-2.76871	1.88246e-27	Down	6.13622e-29	LOC103860361	GO:0016021//integral component of membrane	GO:0015297//antiporter activity;GO:0042910//xenobiotic transmembrane transporter activity	NA	K03327//multidrug resistance protein, MATE family	XP_009136202.1//protein DETOXIFICATION 56 [Brassica rapa]	PREDICTED: Brassica rapa protein DETOXIFICATION 56 (LOC103860361), mRNA
103861694	1503	6854.83	1006	-2.76849	4.48543e-10	Down	3.48406e-11	LOC103861694	GO:0016021//integral component of membrane;GO:0009507//chloroplast	GO:0046872//metal ion binding;GO:0016630//protochlorophyllide reductase activity	GO:0015979//photosynthesis;GO:0015995//chlorophyll biosynthetic process	K00218//protochlorophyllide reductase [EC:1.3.1.33]	XP_009137660.1//protochlorophyllide reductase B, chloroplastic [Brassica rapa]	PREDICTED: Brassica rapa protochlorophyllide reductase B, chloroplastic (LOC103861694), mRNA
103854187	1665	491.875	72.1939	-2.76834	8.91593e-24	Down	3.28601e-25	LOC103854187	NA	GO:0016705//oxidoreductase activity, acting on paired donors, with incorporation or reduction of molecular oxygen;GO:0020037//heme binding;GO:0005506//iron ion binding;GO:0004497//monooxygenase activity	NA	K13260//isoflavone/4'-methoxyisoflavone 2'-hydroxylase [EC:1.14.14.90 1.14.14.89]	XP_013618116.1//PREDICTED: cytochrome P450 81D11-like [Brassica oleracea var. oleracea]	PREDICTED: Brassica rapa cytochrome P450 81D11 (LOC103854187), mRNA
103850669	1665	66.9488	9.86201	-2.76311	5.79252e-06	Down	6.78429e-07	LOC103850669	NA	GO:0016747//transferase activity, transferring acyl groups other than amino-acyl groups	NA	K19747//BAHD acyltransferase [EC:2.3.1.-];K22889//trichothecene 3-O-acetyltransferase [EC:2.3.1.-]	XP_009125703.1//uncharacterized acetyltransferase At3g50280 [Brassica rapa]	PREDICTED: Brassica rapa uncharacterized acetyltransferase At3g50280 (LOC103850669), mRNA
103866443	1120	86.5628	12.7587	-2.76226	1.67243e-06	Down	1.8375e-07	LOC103866443	GO:0005634//nucleus	GO:0043565//sequence-specific DNA binding	GO:0006355//regulation of transcription, DNA-templated	K09338//homeobox-leucine zipper protein	XP_009142615.1//homeobox-leucine zipper protein ATHB-7 [Brassica rapa]	PREDICTED: Brassica rapa homeobox-leucine zipper protein ATHB-7 (LOC103866443), mRNA
103844920	1486	200.931	29.6796	-2.75916	8.8595e-13	Down	5.60022e-14	LOC103844920	NA	GO:0000287//magnesium ion binding;GO:0010333//terpene synthase activity	NA	K15803//(-)-germacrene D synthase [EC:4.2.3.75]	CDY42473.1//BnaA10g08490D [Brassica napus];VDD17577.1//unnamed protein product [Brassica rapa]	PREDICTED: Brassica rapa terpenoid synthase 1-like (LOC103844920), mRNA
103842644	1879	108.264	16.0726	-2.75188	1.42727e-05	Down	1.7742e-06	LOC103842644	GO:0016021//integral component of membrane	NA	NA	NA	XP_009117540.1//uncharacterized protein At1g01500 [Brassica rapa]	PREDICTED: Brassica rapa uncharacterized protein At1g01500 (LOC103842644), mRNA
103843821	3190	100.329	14.9083	-2.75055	6.10129e-10	Down	4.78985e-11	LOC103843821	NA	NA	GO:0006904//vesicle docking involved in exocytosis	K15292//syntaxin-binding protein 1	XP_013722197.1//protein transport Sec1a-like [Brassica napus];XP_022567934.1//protein transport Sec1a [Brassica napus]	PREDICTED: Brassica rapa protein transport Sec1a (LOC103843821), transcript variant X2, mRNA;PREDICTED: Brassica rapa protein transport Sec1a (LOC103843821), transcript variant X1, mRNA
103857887	1820	178.414	26.519	-2.75013	1.2321e-10	Down	9.10836e-12	LOC103857887	GO:0016021//integral component of membrane	GO:0046872//metal ion binding	NA	K15015//solute carrier family 32 (vesicular inhibitory amino acid transporter)	XP_009133390.1//proline transporter 1 [Brassica rapa]	PREDICTED: Brassica rapa proline transporter 1 (LOC103857887), mRNA
103862880	2011	87.2166	13.0549	-2.74002	3.69857e-09	Down	3.10468e-10	LOC103862880	NA	NA	NA	NA	XP_009138834.1//uncharacterized protein LOC103862880 [Brassica rapa]	PREDICTED: Brassica rapa uncharacterized LOC103862880 (LOC103862880), mRNA
103858065	845	62.803	9.43062	-2.73541	0.000171457	Down	2.53178e-05	LOC103858065	NA	NA	NA	NA	XP_009133597.1//uncharacterized protein LOC103858065 [Brassica rapa]	PREDICTED: Brassica rapa uncharacterized LOC103858065 (LOC103858065), mRNA
103852802	3369	123.078	18.5878	-2.72714	8.21651e-10	Down	6.52303e-11	LOC103852802	NA	NA	NA	NA	KAF2610532.1//hypothetical protein F2Q70_00008088 [Brassica cretica]	PREDICTED: Brassica rapa uncharacterized LOC103852802 (LOC103852802), ncRNA
103863737	5074	99.0764	14.9651	-2.72694	0.000717474	Down	0.000119858	LOC103863737	GO:0005634//nucleus	NA	NA	NA	XP_009139739.1//protein CHLOROPLAST IMPORT APPARATUS 2 [Brassica rapa]	PREDICTED: Brassica rapa protein CHLOROPLAST IMPORT APPARATUS 2 (LOC103863737), transcript variant X3, mRNA;PREDICTED: Brassica rapa protein CHLOROPLAST IMPORT APPARATUS 2 (LOC103863737), transcript variant X1, mRNA;PREDICTED: Brassica rapa protein CHLOROPLAST IMPORT APPARATUS 2 (LOC103863737), transcript variant X2, mRNA
103841784	951	3055.25	462.496	-2.72378	4.50318e-46	Down	8.4069e-48	LOC103841784	NA	NA	NA	K04733//interleukin-1 receptor-associated kinase 4 [EC:2.7.11.1];K01180//endo-1,3(4)-beta-glucanase [EC:3.2.1.6];K01051//pectinesterase [EC:3.1.1.11]	XP_013663739.1//tetrapyrrole-binding protein, chloroplastic [Brassica napus]	PREDICTED: Brassica rapa tetrapyrrole-binding protein, chloroplastic (LOC103841784), mRNA
103865174	3325	191.129	28.946	-2.72311	2.89004e-16	Down	1.46069e-17	LOC103865174	GO:0005634//nucleus;GO:0005886//plasma membrane	GO:0016787//hydrolase activity;GO:0004439//phosphatidylinositol-4,5-bisphosphate 5-phosphatase activity;GO:0034485//phosphatidylinositol-3,4,5-trisphosphate 5-phosphatase activity	GO:0010305//leaf vascular tissue pattern formation;GO:0071472//cellular response to salt stress;GO:2000377//regulation of reactive oxygen species metabolic process;GO:0046856//phosphatidylinositol dephosphorylation	K01099//inositol polyphosphate 5-phosphatase INPP5B/F [EC:3.1.3.36]	XP_033145354.1//type IV inositol polyphosphate 5-phosphatase 7 [Brassica rapa]	PREDICTED: Brassica rapa type IV inositol polyphosphate 5-phosphatase 7 (LOC103865174), transcript variant X1, misc_RNA;PREDICTED: Brassica rapa type IV inositol polyphosphate 5-phosphatase 7 (LOC103865174), transcript variant X2, mRNA;PREDICTED: Brassica rapa type IV inositol polyphosphate 5-phosphatase 7 (LOC103865174), transcript variant X3, misc_RNA;PREDICTED: Brassica rapa type IV inositol p…
103859737	4564	247.476	37.4931	-2.72259	5.36363e-15	Down	2.93933e-16	LOC103859737	GO:0005634//nucleus	GO:0003677//DNA binding	NA	K18490//homeobox protein OTX2;K14292//trimethylguanosine synthase [EC:2.1.1.-];K09326//homeobox protein OTX1	XP_009135564.1//WUSCHEL-related homeobox 1 isoform X2 [Brassica rapa];XP_009135563.1//WUSCHEL-related homeobox 1 isoform X1 [Brassica rapa]	PREDICTED: Brassica rapa WUSCHEL-related homeobox 1 (LOC103859737), transcript variant X2, mRNA;PREDICTED: Brassica rapa WUSCHEL-related homeobox 1 (LOC103859737), transcript variant X1, mRNA
103862777	971	107.494	16.3027	-2.72107	8.70015e-06	Down	1.0484e-06	LOC103862777	NA	NA	NA	K23626//DDB1- and CUL4-associated factor 16	VDD49568.1//unnamed protein product [Brassica oleracea]	PREDICTED: Brassica rapa protein TAPETUM DETERMINANT 1 (LOC103862777), transcript variant X1, mRNA;PREDICTED: Brassica rapa protein TAPETUM DETERMINANT 1 (LOC103862777), transcript variant X2, mRNA
103841437	1096	77.3836	11.8274	-2.7099	0.000448332	Down	7.1894e-05	LOC103841437	NA	NA	GO:0048564//photosystem I assembly	K00706//1,3-beta-glucan synthase [EC:2.4.1.34];K00344//NADPH:quinone reductase [EC:1.6.5.5]	XP_009116222.1//photosystem I assembly factor PSA3, chloroplastic [Brassica rapa]	PREDICTED: Brassica rapa photosystem I assembly factor PSA3, chloroplastic (LOC103841437), mRNA
103836925	2044	217.805	33.3385	-2.70777	5.34896e-18	Down	2.47209e-19	LOC103836925	NA	NA	NA	NA	VDD52006.1//unnamed protein product, partial [Brassica oleracea]	PREDICTED: Brassica rapa BTB/POZ domain-containing protein At3g19850 (LOC103836925), mRNA
103835039	8243	56.3737	8.65786	-2.70294	4.42196e-05	Down	5.94214e-06	LOC103835039	NA	GO:0008080//N-acetyltransferase activity	NA	K23222//nuclease HARBI1 [EC:3.1.-.-]	XP_033133042.1//probable N-acetyltransferase HLS1 isoform X1 [Brassica rapa];XP_009109384.1//probable N-acetyltransferase HLS1 isoform X2 [Brassica rapa]	PREDICTED: Brassica rapa probable N-acetyltransferase HLS1 (LOC103835039), transcript variant X2, mRNA;PREDICTED: Brassica rapa probable N-acetyltransferase HLS1 (LOC103835039), transcript variant X1, mRNA
103864210	831	339.611	52.3993	-2.69626	1.155e-19	Down	4.98692e-21	LOC103864210	NA	NA	NA	K01126//glycerophosphoryl diester phosphodiesterase [EC:3.1.4.46]	VDD12283.1//unnamed protein product, partial [Brassica oleracea]	PREDICTED: Brassica rapa protein CHLORORESPIRATORY REDUCTION 7, chloroplastic (LOC103864210), transcript variant X2, mRNA;PREDICTED: Brassica rapa protein CHLORORESPIRATORY REDUCTION 7, chloroplastic (LOC103864210), transcript variant X1, mRNA
103832980	13156	973.676	150.325	-2.69536	1.86324e-34	Down	4.69616e-36	LOC103832980	NA	NA	NA	K04733//interleukin-1 receptor-associated kinase 4 [EC:2.7.11.1];K14326//regulator of nonsense transcripts 1 [EC:3.6.4.-];K23222//nuclease HARBI1 [EC:3.1.-.-]	XP_033133662.1//F-box/kelch-repeat protein At3g27150-like [Brassica rapa]	PREDICTED: Brassica rapa F-box/kelch-repeat protein At3g27150-like (LOC103832980), transcript variant X3, mRNA;PREDICTED: Brassica rapa F-box/kelch-repeat protein At3g27150-like (LOC103832980), transcript variant X2, mRNA;PREDICTED: Brassica rapa F-box/kelch-repeat protein At3g27150-like (LOC103832980), transcript variant X1, mRNA
103833197	2204	1492.71	230.574	-2.69463	3.7029e-19	Down	1.62953e-20	LOC103833197	GO:0016020//membrane;GO:0016021//integral component of membrane	GO:0015297//antiporter activity;GO:0022857//transmembrane transporter activity;GO:0042910//xenobiotic transmembrane transporter activity	NA	K03327//multidrug resistance protein, MATE family	XP_006400312.1//protein DETOXIFICATION 25 [Eutrema salsugineum];KAF3567824.1//hypothetical protein DY000_02018731, partial [Brassica cretica]	PREDICTED: Brassica rapa protein DETOXIFICATION 25 (LOC103833197), transcript variant X1, mRNA;PREDICTED: Brassica rapa protein DETOXIFICATION 25 (LOC103833197), transcript variant X2, misc_RNA;PREDICTED: Brassica rapa protein DETOXIFICATION 25 (LOC103833197), transcript variant X3, mRNA
103842478	4865	51.6962	8.00027	-2.69194	4.94452e-06	Down	5.74907e-07	LOC103842478	NA	NA	NA	NA	XP_033135412.1//uncharacterized protein LOC103842478 [Brassica rapa]	PREDICTED: Brassica rapa uncharacterized LOC103842478 (LOC103842478), mRNA
117133069	718	88.4123	13.6876	-2.69137	1.34254e-05	Down	1.66204e-06	LOC117133069	NA	GO:0046406//magnesium protoporphyrin IX methyltransferase activity	GO:0015995//chlorophyll biosynthetic process	K03428//magnesium-protoporphyrin O-methyltransferase [EC:2.1.1.11]	XP_013597703.1//PREDICTED: magnesium protoporphyrin IX methyltransferase, chloroplastic [Brassica oleracea var. oleracea]	PREDICTED: Brassica rapa uncharacterized LOC117133069 (LOC117133069), ncRNA
103830212	919	1080.49	167.378	-2.6905	5.05809e-21	Down	2.07688e-22	LOC103830212	NA	NA	NA	NA	XP_009104203.2//tetrapyrrole-binding protein, chloroplastic [Brassica rapa]	PREDICTED: Brassica rapa tetrapyrrole-binding protein, chloroplastic (LOC103830212), mRNA
103867878	1169	444.239	69.2411	-2.68163	6.40837e-07	Down	6.77483e-08	LOC103867878	NA	GO:0008270//zinc ion binding	GO:0010100//negative regulation of photomorphogenesis	K12135//zinc finger protein CONSTANS;K19720//collagen, type III, alpha	XP_009144210.1//B-box zinc finger protein 25 [Brassica rapa]	PREDICTED: Brassica rapa B-box zinc finger protein 25 (LOC103867878), mRNA
103847612	3146	58.7835	9.1693	-2.68053	0.000103783	Down	1.47857e-05	LOC103847612	NA	NA	NA	K13457//disease resistance protein RPM1	XP_033147307.1//probable disease resistance RPP8-like protein 2 [Brassica rapa]	PREDICTED: Brassica rapa probable disease resistance RPP8-like protein 2 (LOC103847612), transcript variant X2, mRNA;PREDICTED: Brassica rapa probable disease resistance RPP8-like protein 2 (LOC103847612), transcript variant X1, mRNA
103848699	1966	88.9047	13.882	-2.67904	3.86184e-06	Down	4.43126e-07	LOC103848699	NA	GO:0005524//ATP binding;GO:0004672//protein kinase activity	NA	K08829//male germ cell-associated kinase [EC:2.7.11.22]	KAF3611046.1//hypothetical protein DY000_02049486 [Brassica cretica]	PREDICTED: Brassica rapa cyclin-dependent kinase F-4-like (LOC103848699), transcript variant X2, misc_RNA;PREDICTED: Brassica rapa cyclin-dependent kinase F-4-like (LOC103848699), transcript variant X1, mRNA
103855549	2998	210.907	32.9726	-2.67727	2.49316e-13	Down	1.51319e-14	LOC103855549	NA	GO:0004806//triglyceride lipase activity	GO:0016042//lipid catabolic process	K14674//TAG lipase / steryl ester hydrolase / phospholipase A2 / LPA acyltransferase [EC:3.1.1.3 3.1.1.13 3.1.1.4 2.3.1.51]	XP_009130793.1//triacylglycerol lipase SDP1 [Brassica rapa];RID67941.1//hypothetical protein BRARA_C00141 [Brassica rapa]	PREDICTED: Brassica rapa triacylglycerol lipase SDP1 (LOC103855549), mRNA
103853319	4544	210.203	32.8874	-2.67618	7.84176e-11	Down	5.70672e-12	LOC103853319	GO:0016021//integral component of membrane	NA	NA	K04733//interleukin-1 receptor-associated kinase 4 [EC:2.7.11.1];K00549//5-methyltetrahydropteroyltriglutamate--homocysteine methyltransferase [EC:2.1.1.14];K01613//phosphatidylserine decarboxylase [EC:4.1.1.65]	XP_033140938.1//FT-interacting protein 3 isoform X1 [Brassica rapa]	PREDICTED: Brassica rapa FT-interacting protein 3 (LOC103853319), transcript variant X1, mRNA;PREDICTED: Brassica rapa FT-interacting protein 3 (LOC103853319), transcript variant X2, mRNA
103851309	5232	37.1058	5.81717	-2.67326	0.00038009	Down	6.00041e-05	LOC103851309	GO:0005576//extracellular region	GO:0046872//metal ion binding;GO:0020037//heme binding;GO:0004601//peroxidase activity	GO:0006979//response to oxidative stress;GO:0042744//hydrogen peroxide catabolic process	K00430//peroxidase [EC:1.11.1.7]	XP_009126400.1//peroxidase N-like isoform X2 [Brassica rapa];XP_009126399.1//peroxidase N-like isoform X1 [Brassica rapa]	PREDICTED: Brassica rapa peroxidase N-like (LOC103851309), transcript variant X2, mRNA;PREDICTED: Brassica rapa peroxidase N-like (LOC103851309), transcript variant X1, mRNA
103852099	2638	681.105	106.977	-2.67058	2.51347e-17	Down	1.20641e-18	LOC103852099	GO:0016021//integral component of membrane	NA	NA	K13496//UDP-glucosyltransferase 73C [EC:2.4.1.-];K12600//superkiller protein 3	XP_009127240.1//uncharacterized protein LOC103852099 [Brassica rapa]	PREDICTED: Brassica rapa uncharacterized LOC103852099 (LOC103852099), mRNA
103850156	680	48.3651	7.60928	-2.66813	1.87468e-05	Down	2.36651e-06	LOC103850156	NA	GO:0046983//protein dimerization activity	GO:0009826//unidimensional cell growth;GO:0009741//response to brassinosteroid;GO:0048510//regulation of timing of transition from vegetative to reproductive phase;GO:0009640//photomorphogenesis	NA	XP_009125118.1//transcription factor PRE1 [Brassica rapa]	PREDICTED: Brassica rapa transcription factor PRE1 (LOC103850156), mRNA
103852587	1393	222.16	34.9951	-2.66637	3.43622e-10	Down	2.64055e-11	LOC103852587	GO:0016020//membrane;GO:0005618//cell wall;GO:0005576//extracellular region	NA	GO:0009664//plant-type cell wall organization	K20628//expansin	VDC88098.1//unnamed protein product [Brassica rapa]	PREDICTED: Brassica rapa expansin-A1 (LOC103852587), mRNA
103840026	1604	90.058	14.2725	-2.65762	8.29026e-06	Down	9.95009e-07	LOC103840026	NA	NA	NA	K14156//choline/ethanolamine kinase [EC:2.7.1.32 2.7.1.82]	XP_033136102.1//probable choline kinase 3 isoform X1 [Brassica rapa]	PREDICTED: Brassica rapa probable choline kinase 3 (LOC103840026), transcript variant X2, mRNA;PREDICTED: Brassica rapa probable choline kinase 3 (LOC103840026), transcript variant X3, mRNA;PREDICTED: Brassica rapa probable choline kinase 3 (LOC103840026), transcript variant X1, mRNA;PREDICTED: Brassica rapa probable choline kinase 3 (LOC103840026), transcript variant X4, mRNA
103842113	2656	194.851	30.8956	-2.6569	6.00778e-12	Down	4.04381e-13	LOC103842113	NA	GO:0008270//zinc ion binding	NA	K06180//23S rRNA pseudouridine1911/1915/1917 synthase [EC:5.4.99.23];K22733//magnesium transporter	VDC77476.1//unnamed protein product, partial [Brassica rapa]	PREDICTED: Brassica rapa pentatricopeptide repeat-containing protein At3g14330 (LOC103842113), mRNA
117125772	13729	31.905	5.07605	-2.65201	0.000455899	Down	7.32173e-05	LOC117125772	NA	NA	NA	K12900//FUS-interacting serine-arginine-rich protein 1;K15042//importin subunit alpha-5/6/7	XP_033147493.1//uncharacterized protein LOC103870112 [Brassica rapa]	PREDICTED: Brassica rapa uncharacterized LOC117125772 (LOC117125772), mRNA
103840420	3394	79.6313	12.7309	-2.645	6.43047e-06	Down	7.57671e-07	LOC103840420	NA	NA	NA	K20843//hydroxyproline O-galactosyltransferase 2/3/4/5/6 [EC:2.4.1.-]	XP_009115176.1//uncharacterized protein LOC103840420 [Brassica rapa]	PREDICTED: Brassica rapa uncharacterized LOC103840420 (LOC103840420), mRNA
103837924	2200	54.2288	8.70055	-2.63988	4.11367e-06	Down	4.73345e-07	LOC103837924	NA	GO:0004674//protein serine/threonine kinase activity;GO:0005524//ATP binding	NA	K04733//interleukin-1 receptor-associated kinase 4 [EC:2.7.11.1]	XP_033136931.1//receptor-like cytosolic serine/threonine-protein kinase RBK2 isoform X3 [Brassica rapa];XP_009112565.1//receptor-like cytosolic serine/threonine-protein kinase RBK2 isoform X2 [Brassica rapa];XP_033136930.1//receptor-like cytosolic serine/threonine-protein kinase RBK2 isoform X1 [Brassica rapa]	PREDICTED: Brassica rapa receptor-like cytosolic serine/threonine-protein kinase RBK2 (LOC103837924), transcript variant X3, mRNA;PREDICTED: Brassica rapa receptor-like cytosolic serine/threonine-protein kinase RBK2 (LOC103837924), transcript variant X2, mRNA;PREDICTED: Brassica rapa receptor-like cytosolic serine/threonine-protein kinase RBK2 (LOC103837924), transcript variant X1, mRNA
103835153	1834	59.1528	9.50469	-2.63774	0.000879881	Down	0.000149864	LOC103835153	NA	GO:0008270//zinc ion binding	NA	K12135//zinc finger protein CONSTANS	XP_009109512.1//B-box zinc finger protein 19 isoform X1 [Brassica rapa]	PREDICTED: Brassica rapa B-box zinc finger protein 19 (LOC103835153), transcript variant X1, mRNA;PREDICTED: Brassica rapa B-box zinc finger protein 19 (LOC103835153), transcript variant X2, mRNA
103866511	1121	1255.4	202.04	-2.63544	8.6566e-41	Down	1.84099e-42	LOC103866511	GO:0016020//membrane;GO:0005618//cell wall;GO:0005576//extracellular region	NA	GO:0009664//plant-type cell wall organization	K20628//expansin	VDD04139.1//unnamed protein product, partial [Brassica oleracea]	PREDICTED: Brassica rapa expansin-A8 (LOC103866511), mRNA
103857325	2353	344.441	55.5127	-2.63337	2.87107e-08	Down	2.62537e-09	LOC103857325	NA	NA	NA	NA	XP_009132742.1//root phototropism protein 2 [Brassica rapa]	PREDICTED: Brassica rapa root phototropism protein 2 (LOC103857325), mRNA
103854985	1027	125.864	20.3769	-2.62686	1.06328e-05	Down	1.29638e-06	LOC103854985	NA	GO:0046872//metal ion binding;GO:0005524//ATP binding;GO:0051082//unfolded protein binding;GO:0031072//heat shock protein binding	GO:0006457//protein folding;GO:0009408//response to heat	K03686//molecular chaperone DnaJ	XP_022571133.1//chaperone protein dnaJ A6, chloroplastic-like [Brassica napus];XP_009129294.1//chaperone protein dnaJ A6, chloroplastic isoform X2 [Brassica rapa]	PREDICTED: Brassica rapa uncharacterized LOC103854985 (LOC103854985), transcript variant X1, ncRNA;PREDICTED: Brassica rapa uncharacterized LOC103854985 (LOC103854985), transcript variant X3, ncRNA;PREDICTED: Brassica rapa uncharacterized LOC103854985 (LOC103854985), transcript variant X2, ncRNA
103874000	1500	951.174	154.028	-2.62652	3.04178e-18	Down	1.394e-19	LOC103874000	NA	GO:0046983//protein dimerization activity	NA	K13422//transcription factor MYC2	XP_009150653.1//transcription factor bHLH93 [Brassica rapa]	PREDICTED: Brassica rapa transcription factor bHLH93 (LOC103874000), mRNA
103846797	1069	3040.91	494.695	-2.61989	1.60387e-35	Down	3.93073e-37	XTH1	GO:0048046//apoplast;GO:0005618//cell wall	GO:0016762//xyloglucan:xyloglucosyl transferase activity;GO:0004553//hydrolase activity, hydrolyzing O-glycosyl compounds	GO:0010411//xyloglucan metabolic process;GO:0006073//cellular glucan metabolic process;GO:0042546//cell wall biogenesis;GO:0071555//cell wall organization	K08235//xyloglucan:xyloglucosyl transferase [EC:2.4.1.207]	XP_009122046.2//xyloglucan endotransglucosylase/hydrolase protein 9 [Brassica rapa]	PREDICTED: Brassica rapa xyloglucan endotransglucosylase/hydrolase protein 9 (XTH1), mRNA
103837278	890	88.9599	14.5039	-2.61671	4.02234e-07	Down	4.15001e-08	LOC103837278	GO:0005634//nucleus;GO:0016021//integral component of membrane	NA	GO:0010161//red light signaling pathway;GO:0009785//blue light signaling pathway	K22376//E3 ubiquitin-protein ligase KCMF1 [EC:2.3.2.27]	XP_009111869.1//protein DEHYDRATION-INDUCED 19 homolog 7 isoform X1 [Brassica rapa];XP_009111870.1//protein DEHYDRATION-INDUCED 19 homolog 7 isoform X2 [Brassica rapa]	PREDICTED: Brassica rapa protein DEHYDRATION-INDUCED 19 homolog 7 (LOC103837278), transcript variant X1, mRNA;PREDICTED: Brassica rapa protein DEHYDRATION-INDUCED 19 homolog 7 (LOC103837278), transcript variant X2, mRNA
103860063	3502	290.861	47.5443	-2.61299	5.21219e-15	Down	2.85215e-16	LOC103860063	GO:0016021//integral component of membrane	NA	NA	K02184//formin 2	XP_009135921.2//formin-like protein 2 [Brassica rapa]	PREDICTED: Brassica rapa formin-like protein 2 (LOC103860063), mRNA
103828402	1564	759.134	124.308	-2.61043	1.52191e-33	Down	3.97039e-35	LOC103828402	NA	GO:0046983//protein dimerization activity	GO:0006355//regulation of transcription, DNA-templated	K04733//interleukin-1 receptor-associated kinase 4 [EC:2.7.11.1];K11253//histone H3;K07953//GTP-binding protein SAR1 [EC:3.6.5.-];K18878//BHLH transcription factor Upa20	XP_009102251.1//transcription factor HBI1 [Brassica rapa]	PREDICTED: Brassica rapa transcription factor HBI1 (LOC103828402), mRNA
103868011	1952	212.95	34.9555	-2.60692	2.80201e-14	Down	1.60758e-15	LOC103868011	NA	GO:0016758//transferase activity, transferring hexosyl groups	NA	K03809//NAD(P)H dehydrogenase (quinone) [EC:1.6.5.2];K22845//phlorizin synthase [EC:2.4.1.357];K22950//acylphloroglucinol glucosyltransferase [EC:2.4.1.358];K08237//hydroquinone glucosyltransferase [EC:2.4.1.218]	XP_009144352.1//UDP-glycosyltransferase 71D1 [Brassica rapa]	PREDICTED: Brassica rapa UDP-glycosyltransferase 71D1 (LOC103868011), mRNA
103871849	2869	224.784	37.0409	-2.60134	2.17368e-15	Down	1.16034e-16	LOC103871849	GO:0016021//integral component of membrane	NA	NA	K09648//mitochondrial inner membrane protease subunit 2 [EC:3.4.21.-]	XP_009148410.1//uncharacterized protein LOC103871849 [Brassica rapa]	PREDICTED: Brassica rapa uncharacterized LOC103871849 (LOC103871849), mRNA
103852976	1717	33.0439	5.44746	-2.60073	0.00039509	Down	6.25836e-05	LOC103852976	NA	GO:0003676//nucleic acid binding	NA	K09409//forkhead box protein P2/4	XP_009128127.2//uncharacterized protein LOC103852976 [Brassica rapa]	PREDICTED: Brassica rapa uncharacterized LOC103852976 (LOC103852976), mRNA
103841959	2069	201.13	33.1744	-2.59998	7.03125e-10	Down	5.55569e-11	LOC103841959	GO:0016021//integral component of membrane	NA	NA	K08994//ion channel-forming bestrophin family protein	VDC63155.1//unnamed protein product, partial [Brassica rapa]	PREDICTED: Brassica rapa UPF0187 protein At3g61320, chloroplastic (LOC103841959), mRNA
103855309	8715	795.939	131.711	-2.59528	1.00121e-20	Down	4.15125e-22	LOC103855309	NA	GO:0046983//protein dimerization activity	NA	K13422//transcription factor MYC2	XP_009130519.1//transcription factor bHLH93 [Brassica rapa]	PREDICTED: Brassica rapa transcription factor bHLH93 (LOC103855309), mRNA
103846846	790	259.564	42.9713	-2.59465	1.27428e-14	Down	7.15045e-16	LOC103846846	NA	NA	NA	NA	XP_009122105.1//uncharacterized protein LOC103846846 [Brassica rapa]	PREDICTED: Brassica rapa uncharacterized LOC103846846 (LOC103846846), mRNA
103842414	963	136.026	22.683	-2.5842	3.52753e-09	Down	2.95071e-10	LOC103842414	GO:0005634//nucleus	GO:0004861//cyclin-dependent protein serine/threonine kinase inhibitor activity	GO:0007050//cell cycle arrest	NA	XP_009117281.1//cyclin-dependent kinase inhibitor 1 isoform X2 [Brassica rapa];XP_033136712.1//cyclin-dependent kinase inhibitor 1 isoform X1 [Brassica rapa]	PREDICTED: Brassica rapa cyclin-dependent kinase inhibitor 1 (LOC103842414), transcript variant X2, mRNA;PREDICTED: Brassica rapa cyclin-dependent kinase inhibitor 1 (LOC103842414), transcript variant X1, mRNA
103873153	1459	166.718	27.812	-2.58364	1.26572e-07	Down	1.2347e-08	LOC103873153	GO:0042025//host cell nucleus	GO:0004402//histone acetyltransferase activity;GO:0008270//zinc ion binding;GO:0003712//transcription coregulator activity	GO:0006355//regulation of transcription, DNA-templated	K10523//speckle-type POZ protein;K04498//E1A/CREB-binding protein [EC:2.3.1.48];K02987//small subunit ribosomal protein S4e	XP_009149827.1//BTB/POZ and TAZ domain-containing protein 2 isoform X1 [Brassica rapa]	PREDICTED: Brassica rapa BTB/POZ and TAZ domain-containing protein 2 (LOC103873153), transcript variant X2, mRNA;PREDICTED: Brassica rapa BTB/POZ and TAZ domain-containing protein 2 (LOC103873153), transcript variant X1, mRNA
103860444	1135	175.537	29.4447	-2.5757	1.04016e-12	Down	6.61959e-14	LOC103860444	GO:0016021//integral component of membrane	NA	GO:0010020//chloroplast fission	K08176//MFS transporter, PHS family, inorganic phosphate transporter	XP_018513490.1//plastid division protein PDV2 isoform X2 [Brassica rapa];XP_009136293.1//plastid division protein PDV2 isoform X1 [Brassica rapa]	PREDICTED: Brassica rapa plastid division protein PDV2 (LOC103860444), transcript variant X1, mRNA;PREDICTED: Brassica rapa plastid division protein PDV2 (LOC103860444), transcript variant X2, mRNA
103835893	2831	202.478	34.1003	-2.56991	6.4775e-07	Down	6.85138e-08	LOC103835893	NA	NA	GO:0051513//regulation of monopolar cell growth	NA	XP_009110333.2//protein LONGIFOLIA 2 [Brassica rapa]	PREDICTED: Brassica rapa protein LONGIFOLIA 2 (LOC103835893), mRNA
103869912	1556	274.341	46.2492	-2.56847	2.00341e-10	Down	1.51268e-11	LOC103869912	GO:0005634//nucleus	GO:0003677//DNA binding	GO:0006355//regulation of transcription, DNA-templated	K23544//serine incorporator 1/3;K13126//polyadenylate-binding protein;K00521//ferric-chelate reductase [EC:1.16.1.7];K16296//serine carboxypeptidase-like clade I [EC:3.4.16.-]	NP_001303143.1//NAC transcription factor 56 [Brassica napus]	PREDICTED: Brassica rapa NAC transcription factor 56 (LOC103869912), mRNA
103845728	1567	305.779	51.571	-2.56786	1.81305e-08	Down	1.62536e-09	LOC103845728	NA	GO:0045330//aspartyl esterase activity;GO:0030599//pectinesterase activity	GO:0045490//pectin catabolic process;GO:0042545//cell wall modification	K01051//pectinesterase [EC:3.1.1.11]	XP_009120862.1//probable pectinesterase 53 [Brassica rapa]	PREDICTED: Brassica rapa probable pectinesterase 53 (LOC103845728), mRNA
103842910	967	66.9064	11.2944	-2.56653	1.13388e-05	Down	1.38823e-06	LOC103842910	GO:0016021//integral component of membrane	GO:0035091//phosphatidylinositol binding	NA	K11273//chromosome transmission fidelity protein 1 [EC:3.6.4.13]	XP_009117839.1//uncharacterized protein LOC103842910 [Brassica rapa]	PREDICTED: Brassica rapa uncharacterized LOC103842910 (LOC103842910), mRNA
103867465	775	44.8585	7.58445	-2.56427	0.000106634	Down	1.52232e-05	LOC103867465	NA	NA	NA	NA	XP_009143784.1//uncharacterized protein LOC103867465 [Brassica rapa]	PREDICTED: Brassica rapa uncharacterized LOC103867465 (LOC103867465), mRNA
103846373	1464	1824.4	308.526	-2.56396	2.19862e-24	Down	7.94411e-26	LOC103846373	GO:0016021//integral component of membrane	NA	NA	K23877//xyloglucan O-acetyltransferase	XP_009121535.1//protein trichome birefringence-like 19 [Brassica rapa]	PREDICTED: Brassica rapa protein trichome birefringence-like 19 (LOC103846373), mRNA
103871005	1653	858.981	145.412	-2.56248	2.07264e-08	Down	1.86863e-09	LOC103871005	GO:0016021//integral component of membrane	GO:0008289//lipid binding	NA	K01056//peptidyl-tRNA hydrolase, PTH1 family [EC:3.1.1.29]	XP_009147459.1//uncharacterized protein LOC103871005 [Brassica rapa]	PREDICTED: Brassica rapa uncharacterized LOC103871005 (LOC103871005), mRNA
103865514	1414	310.278	52.5923	-2.56064	7.56807e-09	Down	6.5373e-10	LOC103865514	NA	GO:0016787//hydrolase activity	NA	K14493//gibberellin receptor GID1 [EC:3.-.-.-];K07874//Ras-related protein Rab-1A	XP_009141562.1//probable carboxylesterase 18 [Brassica rapa]	PREDICTED: Brassica rapa probable carboxylesterase 18 (LOC103865514), mRNA
103867269	1780	917.826	155.745	-2.55903	1.23207e-12	Down	7.88047e-14	LOC103867269	GO:0016021//integral component of membrane	NA	NA	NA	XP_009143570.1//sulfite exporter TauE/SafE family protein 4 isoform X1 [Brassica rapa]	PREDICTED: Brassica rapa sulfite exporter TauE/SafE family protein 4 (LOC103867269), transcript variant X1, mRNA;PREDICTED: Brassica rapa sulfite exporter TauE/SafE family protein 4 (LOC103867269), transcript variant X2, mRNA
103863111	1246	223.879	38.1204	-2.55409	1.17792e-06	Down	1.27178e-07	LOC103863111	NA	NA	NA	NA	XP_018513910.1//uncharacterized protein LOC103863111 isoform X3 [Brassica rapa];XP_033146561.1//uncharacterized protein LOC103863111 isoform X1 [Brassica rapa]	PREDICTED: Brassica rapa uncharacterized LOC103863111 (LOC103863111), transcript variant X2, mRNA;PREDICTED: Brassica rapa uncharacterized LOC103863111 (LOC103863111), transcript variant X1, mRNA;PREDICTED: Brassica rapa uncharacterized LOC103863111 (LOC103863111), transcript variant X3, mRNA
103874599	2423	369.056	63.004	-2.55032	1.36908e-13	Down	8.17742e-15	LOC103874599	GO:0016021//integral component of membrane	NA	NA	K00717//glycoprotein 6-alpha-L-fucosyltransferase [EC:2.4.1.68];K11593//eukaryotic translation initiation factor 2C	XP_009151272.1//uncharacterized protein LOC103874599 isoform X1 [Brassica rapa];XP_009151278.1//uncharacterized protein LOC103874599 isoform X4 [Brassica rapa];XP_033129653.1//uncharacterized protein LOC103874599 isoform X3 [Brassica rapa]	PREDICTED: Brassica rapa uncharacterized LOC103874599 (LOC103874599), transcript variant X10, mRNA;PREDICTED: Brassica rapa uncharacterized LOC103874599 (LOC103874599), transcript variant X7, mRNA;PREDICTED: Brassica rapa uncharacterized LOC103874599 (LOC103874599), transcript variant X4, mRNA;PREDICTED: Brassica rapa uncharacterized LOC103874599 (LOC103874599), transcript variant X9, mRNA;PREDIC…
103866906	1278	52.9502	9.05459	-2.54791	0.000427599	Down	6.83517e-05	LOC103866906	NA	NA	NA	K14399//polyribonucleotide 5'-hydroxyl-kinase [EC:2.7.1.78];K19996//phosphatidylinositol transfer protein SFH5;K02433//aspartyl-tRNA(Asn)/glutamyl-tRNA(Gln) amidotransferase subunit A [EC:6.3.5.6 6.3.5.7]	XP_009143191.1//phosphatidylinositol transfer protein 3 [Brassica rapa]	PREDICTED: Brassica rapa phosphatidylinositol transfer protein 3 (LOC103866906), transcript variant X1, mRNA;PREDICTED: Brassica rapa phosphatidylinositol transfer protein 3 (LOC103866906), transcript variant X3, mRNA;PREDICTED: Brassica rapa phosphatidylinositol transfer protein 3 (LOC103866906), transcript variant X2, mRNA
103850937	2760	59.3101	10.1569	-2.54582	1.39105e-06	Down	1.51118e-07	LOC103850937	GO:0016021//integral component of membrane	GO:0022857//transmembrane transporter activity	NA	K02575//MFS transporter, NNP family, nitrate/nitrite transporter	VDC85309.1//unnamed protein product, partial [Brassica rapa]	PREDICTED: Brassica rapa high affinity nitrate transporter 2.7 (LOC103850937), mRNA
103865809	1125	269.516	46.294	-2.54148	1.66611e-15	Down	8.82703e-17	LOC103865809	NA	NA	NA	K23573//dentin sialophosphoprotein	XP_009141908.1//uncharacterized serine-rich protein C215.13 [Brassica rapa]	PREDICTED: Brassica rapa uncharacterized serine-rich protein C215.13 (LOC103865809), mRNA
103872173	1982	198.948	34.1935	-2.5406	9.82513e-09	Down	8.58959e-10	LOC103872173	NA	NA	NA	K20721//reticulon-1;K23222//nuclease HARBI1 [EC:3.1.-.-]	CDY31747.1//BnaA04g16830D [Brassica napus]	PREDICTED: Brassica rapa uncharacterized LOC103872173 (LOC103872173), transcript variant X2, ncRNA;PREDICTED: Brassica rapa uncharacterized LOC103872173 (LOC103872173), transcript variant X1, ncRNA
103865094	2397	1200.41	206.836	-2.53697	6.60466e-20	Down	2.8269e-21	LOC103865094	GO:0005634//nucleus	GO:0003677//DNA binding	GO:0006355//regulation of transcription, DNA-templated	K16670//homeobox protein Meis2;K15613//homeobox protein Meis1	VDC73692.1//unnamed protein product, partial [Brassica rapa]	PREDICTED: Brassica rapa BEL1-like homeodomain protein 2 (LOC103865094), transcript variant X2, mRNA;PREDICTED: Brassica rapa BEL1-like homeodomain protein 2 (LOC103865094), transcript variant X1, mRNA
103842548	4718	77.6673	13.4144	-2.53353	5.14952e-08	Down	4.81781e-09	LOC103842548	NA	NA	GO:0009733//response to auxin	K14488//SAUR family protein	XP_013603322.1//PREDICTED: auxin-induced protein 15A [Brassica oleracea var. oleracea]	PREDICTED: Brassica rapa auxin-responsive protein SAUR50 (LOC103842548), mRNA
103863742	781	109.536	18.9412	-2.5318	1.07229e-08	Down	9.40033e-10	LOC103863742	NA	NA	NA	K13993//HSP20 family protein	XP_009139740.1//15.7 kDa heat shock protein, peroxisomal [Brassica rapa]	PREDICTED: Brassica rapa 15.7 kDa heat shock protein, peroxisomal (LOC103863742), mRNA
103834490	2044	67.6496	11.7107	-2.53025	0.000863336	Down	0.000146691	LOC103834490	GO:0005794//Golgi apparatus	GO:0015020//glucuronosyltransferase activity	GO:0045492//xylan biosynthetic process;GO:0009834//plant-type secondary cell wall biogenesis	K20890//xylan alpha-glucuronosyltransferase [EC:2.4.1.-]	XP_033133554.1//UDP-glucuronate:xylan alpha-glucuronosyltransferase 2 isoform X2 [Brassica rapa];XP_009108806.1//UDP-glucuronate:xylan alpha-glucuronosyltransferase 2 isoform X1 [Brassica rapa];XP_009108807.1//UDP-glucuronate:xylan alpha-glucuronosyltransferase 2 isoform X3 [Brassica rapa]	PREDICTED: Brassica rapa UDP-glucuronate:xylan alpha-glucuronosyltransferase 2 (LOC103834490), transcript variant X3, mRNA;PREDICTED: Brassica rapa UDP-glucuronate:xylan alpha-glucuronosyltransferase 2 (LOC103834490), transcript variant X2, mRNA;PREDICTED: Brassica rapa UDP-glucuronate:xylan alpha-glucuronosyltransferase 2 (LOC103834490), transcript variant X1, mRNA
103871167	9642	79.4026	13.7541	-2.52932	4.37976e-05	Down	5.88191e-06	LOC103871167	GO:0016021//integral component of membrane	GO:0015035//protein disulfide oxidoreductase activity	GO:0006662//glycerol ether metabolic process;GO:0045454//cell redox homeostasis	K03671//thioredoxin 1	RID56724.1//hypothetical protein BRARA_F00149 [Brassica rapa]	PREDICTED: Brassica rapa uncharacterized LOC103871167 (LOC103871167), ncRNA
103870458	702	677.469	117.452	-2.52809	2.26257e-13	Down	1.37142e-14	LOC103870458	NA	NA	GO:0032875//regulation of DNA endoreduplication	NA	XP_009146830.3//cyclin-dependent protein kinase inhibitor SMR1 [Brassica rapa]	PREDICTED: Brassica rapa cyclin-dependent protein kinase inhibitor SMR1 (LOC103870458), mRNA
117127103	4633	340.532	59.1354	-2.5257	2.34701e-14	Down	1.33899e-15	LOC117127103	NA	NA	NA	K13126//polyadenylate-binding protein	XP_022545590.1//uncharacterized protein LOC106418749 isoform X2 [Brassica napus];XP_022545591.1//uncharacterized protein LOC106418749 isoform X3 [Brassica napus];XP_013714961.1//uncharacterized protein LOC106418749 isoform X1 [Brassica napus]	PREDICTED: Brassica rapa uncharacterized LOC117127103 (LOC117127103), transcript variant X12, ncRNA;PREDICTED: Brassica rapa uncharacterized LOC117127103 (LOC117127103), transcript variant X9, ncRNA;PREDICTED: Brassica rapa uncharacterized LOC117127103 (LOC117127103), transcript variant X11, ncRNA;PREDICTED: Brassica rapa uncharacterized LOC117127103 (LOC117127103), transcript variant X4, ncRNA;P…
103840574	2775	1411.65	245.651	-2.5227	6.03642e-31	Down	1.72192e-32	LOC103840574	GO:0016021//integral component of membrane	GO:0005524//ATP binding;GO:0004672//protein kinase activity	NA	K04733//interleukin-1 receptor-associated kinase 4 [EC:2.7.11.1];K20718//LRR receptor-like serine/threonine-protein kinase ERECTA [EC:2.7.11.1]	XP_009115347.1//receptor protein kinase-like protein At4g34220 [Brassica rapa]	PREDICTED: Brassica rapa receptor protein kinase-like protein At4g34220 (LOC103840574), mRNA
103865849	1469	338.204	58.8846	-2.52193	5.60419e-10	Down	4.38608e-11	LOC103865849	GO:0016021//integral component of membrane	GO:0022857//transmembrane transporter activity	NA	K17500//integrin-linked kinase-associated serine/threonine phosphatase 2C [EC:3.1.3.16]	XP_009141949.1//WAT1-related protein At2g40900 [Brassica rapa]	PREDICTED: Brassica rapa WAT1-related protein At2g40900 (LOC103865849), mRNA
103840937	1570	366.798	63.9611	-2.51972	4.70491e-22	Down	1.85626e-23	LOC103840937	NA	GO:0016747//transferase activity, transferring acyl groups other than amino-acyl groups	NA	K19747//BAHD acyltransferase [EC:2.3.1.-];K22889//trichothecene 3-O-acetyltransferase [EC:2.3.1.-]	XP_009115699.1//uncharacterized acetyltransferase At3g50280 [Brassica rapa];RID46741.1//hypothetical protein BRARA_I03384 [Brassica rapa]	PREDICTED: Brassica rapa uncharacterized acetyltransferase At3g50280 (LOC103840937), mRNA
103864271	4664	152.207	26.5633	-2.51853	4.66453e-07	Down	4.84131e-08	LOC103864271	NA	NA	NA	NA	XP_033128096.1//uncharacterized protein LOC103828318 [Brassica rapa]	PREDICTED: Brassica rapa uncharacterized LOC103864271 (LOC103864271), mRNA
103859789	728	57.5784	10.0965	-2.51167	7.46035e-05	Down	1.03688e-05	LOC103859789	NA	NA	NA	NA	XP_009135611.2//uncharacterized protein LOC103859789 [Brassica rapa]	PREDICTED: Brassica rapa uncharacterized LOC103859789 (LOC103859789), mRNA
103848310	2043	71.8046	12.6006	-2.51058	0.00015336	Down	2.24731e-05	LOC103848310	NA	GO:0046983//protein dimerization activity	NA	K20558//transcription factor SPEECHLESS	XP_033146723.1//transcription factor bHLH67 isoform X1 [Brassica rapa]	PREDICTED: Brassica rapa transcription factor bHLH67 (LOC103848310), transcript variant X2, mRNA;PREDICTED: Brassica rapa transcription factor bHLH67 (LOC103848310), transcript variant X3, mRNA;PREDICTED: Brassica rapa transcription factor bHLH67 (LOC103848310), transcript variant X1, mRNA
103873973	2462	73.5629	12.9147	-2.50996	0.000421029	Down	6.71662e-05	LOC103873973	NA	GO:0003677//DNA binding	NA	K08026//one cut domain, family member 1, hepatocyte nuclear factor 6;K15777//4,5-DOPA dioxygenase extradiol [EC:1.13.11.-]	XP_009150629.1//zinc-finger homeodomain protein 1 [Brassica rapa]	PREDICTED: Brassica rapa zinc-finger homeodomain protein 1 (LOC103873973), mRNA
103859587	1759	193.949	34.0521	-2.50987	4.33819e-05	Down	5.82144e-06	LOC103859587	GO:0016021//integral component of membrane	GO:0016705//oxidoreductase activity, acting on paired donors, with incorporation or reduction of molecular oxygen;GO:0020037//heme binding;GO:0005506//iron ion binding	NA	K07428//cytochrome P450 family 4 subfamily X [EC:1.14.14.1];K07425//long-chain fatty acid omega-monooxygenase [EC:1.14.14.80]	XP_013733141.1//cytochrome P450 72A15-like [Brassica napus];RID71611.1//hypothetical protein BRARA_C03538 [Brassica rapa]	PREDICTED: Brassica rapa cytochrome P450 72A15 (LOC103859587), mRNA
103851805	1894	206.17	36.2868	-2.50632	3.02253e-06	Down	3.41557e-07	LOC103851805	NA	GO:0008270//zinc ion binding;GO:0043565//sequence-specific DNA binding	GO:0006355//regulation of transcription, DNA-templated	K21630//GATA-type zinc finger protein 1	XP_009126922.1//GATA transcription factor 21 [Brassica rapa]	PREDICTED: Brassica rapa GATA transcription factor 21 (LOC103851805), mRNA
103827531	1946	171.296	30.2153	-2.50314	9.01629e-10	Down	7.17971e-11	LOC103827531	NA	GO:0003676//nucleic acid binding	NA	K03549//KUP system potassium uptake protein;K14794//ribosomal RNA-processing protein 12;K22410//PR domain zinc finger protein 16;K12309//beta-galactosidase [EC:3.2.1.23]	XP_009101274.2//LOW QUALITY PROTEIN: protein indeterminate-domain 4, chloroplastic [Brassica rapa];VDC68719.1//unnamed protein product [Brassica rapa]	PREDICTED: Brassica rapa protein indeterminate-domain 4, chloroplastic (LOC103827531), mRNA
103828626	1194	437.588	77.2057	-2.50279	1.66085e-10	Down	1.24558e-11	LOC103828626	GO:0042025//host cell nucleus;GO:0005634//nucleus	GO:0043565//sequence-specific DNA binding;GO:0003700//DNA-binding transcription factor activity	NA	K09419//heat shock transcription factor, other eukaryote	XP_009102502.2//heat stress transcription factor C-1 [Brassica rapa]	PREDICTED: Brassica rapa heat stress transcription factor C-1 (LOC103828626), transcript variant X1, mRNA;PREDICTED: Brassica rapa heat stress transcription factor C-1 (LOC103828626), transcript variant X2, misc_RNA
103828963	8832	51.6093	9.13748	-2.49776	0.000142675	Down	2.08155e-05	LOC103828963	GO:0009705//plant-type vacuole membrane;GO:0005887//integral component of plasma membrane	GO:0022841//potassium ion leak channel activity	GO:0030007//cellular potassium ion homeostasis	K05389//potassium channel subfamily K, other eukaryote	XP_033133626.1//uncharacterized protein LOC103828963 isoform X1 [Brassica rapa];XP_009102856.1//two-pore potassium channel 1 isoform X2 [Brassica rapa]	PREDICTED: Brassica rapa two-pore potassium channel 1 (LOC103828963), transcript variant X4, mRNA;PREDICTED: Brassica rapa two-pore potassium channel 1 (LOC103828963), transcript variant X3, mRNA;PREDICTED: Brassica rapa two-pore potassium channel 1 (LOC103828963), transcript variant X2, mRNA;PREDICTED: Brassica rapa two-pore potassium channel 1 (LOC103828963), transcript variant X1, mRNA
103858712	1117	3703.43	656.451	-2.4961	9.02056e-17	Down	4.46014e-18	LOC103858712	GO:0048046//apoplast;GO:0005618//cell wall	GO:0016762//xyloglucan:xyloglucosyl transferase activity;GO:0004553//hydrolase activity, hydrolyzing O-glycosyl compounds	GO:0010411//xyloglucan metabolic process;GO:0042546//cell wall biogenesis;GO:0006073//cellular glucan metabolic process;GO:0071555//cell wall organization	K08235//xyloglucan:xyloglucosyl transferase [EC:2.4.1.207]	XP_009134368.1//xyloglucan endotransglucosylase/hydrolase protein 9 [Brassica rapa]	PREDICTED: Brassica rapa xyloglucan endotransglucosylase/hydrolase protein 9 (LOC103858712), mRNA
103831804	5021	44.8826	7.9894	-2.49	4.24363e-05	Down	5.68432e-06	LOC103831804	GO:0016021//integral component of membrane	GO:0022857//transmembrane transporter activity	NA	K08202//MFS transporter, OCT family, solute carrier family 22 (organic cation transporter), member 4/5	XP_009105974.1//organic cation/carnitine transporter 1 [Brassica rapa]	PREDICTED: Brassica rapa organic cation/carnitine transporter 1 (LOC103831804), mRNA
103835287	2588	110.176	19.634	-2.48839	2.50248e-09	Down	2.0611e-10	LOC103835287	NA	NA	NA	NA	XP_009109678.1//uncharacterized protein LOC103835287 [Brassica rapa]	PREDICTED: Brassica rapa uncharacterized LOC103835287 (LOC103835287), transcript variant X1, mRNA;PREDICTED: Brassica rapa uncharacterized LOC103835287 (LOC103835287), transcript variant X3, mRNA;PREDICTED: Brassica rapa uncharacterized LOC103835287 (LOC103835287), transcript variant X2, mRNA
103871076	2767	166.262	29.6914	-2.48534	6.10297e-06	Down	7.17122e-07	LOC103871076	NA	GO:0016620//oxidoreductase activity, acting on the aldehyde or oxo group of donors, NAD or NADP as acceptor	NA	K14085//aldehyde dehydrogenase family 7 member A1 [EC:1.2.1.31 1.2.1.8 1.2.1.3]	VDC64729.1//unnamed protein product [Brassica rapa]	PREDICTED: Brassica rapa aldehyde dehydrogenase family 7 member A1 (LOC103871076), transcript variant X2, misc_RNA;PREDICTED: Brassica rapa aldehyde dehydrogenase family 7 member A1 (LOC103871076), transcript variant X1, mRNA
103827545	832	113.573	20.2935	-2.48452	1.7837e-08	Down	1.59761e-09	LOC103827545	GO:0009535//chloroplast thylakoid membrane;GO:0016021//integral component of membrane	GO:0003993//acid phosphatase activity	NA	NA	VDC68731.1//unnamed protein product [Brassica rapa]	PREDICTED: Brassica rapa uncharacterized LOC103827545 (LOC103827545), transcript variant X1, mRNA;PREDICTED: Brassica rapa uncharacterized LOC103827545 (LOC103827545), transcript variant X2, mRNA
103852917	595	1124.05	201.171	-2.48222	1.08126e-19	Down	4.65983e-21	LOC103852917	NA	NA	GO:0009744//response to sucrose;GO:0080167//response to karrikin;GO:0009749//response to glucose;GO:0009750//response to fructose	K03860//phosphatidylinositol N-acetylglucosaminyltransferase subunit Q	XP_009128056.1//gibberellin-regulated protein 6 [Brassica rapa]	PREDICTED: Brassica rapa gibberellin-regulated protein 6 (LOC103852917), mRNA
103837381	1666	586.871	105.373	-2.47754	3.095e-10	Down	2.36923e-11	LOC103837381	GO:0005634//nucleus	GO:0003677//DNA binding;GO:0043565//sequence-specific DNA binding;GO:0003700//DNA-binding transcription factor activity	GO:0030154//cell differentiation	K09422//transcription factor MYB, plant	XP_018510507.1//transcription factor MYB28 isoform X3 [Brassica rapa];XP_009111992.1//transcription factor MYB28 isoform X1 [Brassica rapa]	PREDICTED: Brassica rapa transcription factor MYB28 (LOC103837381), transcript variant X1, mRNA;PREDICTED: Brassica rapa transcription factor MYB28 (LOC103837381), transcript variant X3, mRNA;PREDICTED: Brassica rapa transcription factor MYB28 (LOC103837381), transcript variant X2, mRNA
103867858	1319	530.57	95.3962	-2.47554	9.188e-17	Down	4.54539e-18	LOC103867858	GO:0016021//integral component of membrane	NA	NA	K17964//leucine-rich PPR motif-containing protein, mitochondrial	XP_009144190.1//uncharacterized GPI-anchored protein At4g28100 [Brassica rapa]	PREDICTED: Brassica rapa uncharacterized GPI-anchored protein At4g28100 (LOC103867858), mRNA
103874270	3587	430.77	77.6226	-2.47237	8.89108e-10	Down	7.07762e-11	LOC103874270	GO:0016021//integral component of membrane	GO:0008308//voltage-gated anion channel activity	GO:0006873//cellular ion homeostasis	NA	XP_022543377.1//S-type anion channel SLAH3-like isoform X1 [Brassica napus]	PREDICTED: Brassica rapa S-type anion channel SLAH3 (LOC103874270), mRNA
103834896	1665	576.406	103.867	-2.47235	7.24475e-20	Down	3.11057e-21	LOC103834896	GO:0016021//integral component of membrane	GO:0046872//metal ion binding;GO:0030570//pectate lyase activity	GO:0045490//pectin catabolic process	K01728//pectate lyase [EC:4.2.2.2]	XP_030531378.1//probable pectate lyase 18 [Rhodamnia argentea]	PREDICTED: Brassica rapa probable pectate lyase 18 (LOC103834896), mRNA
103829713	3998	48.342	8.72322	-2.47034	4.03425e-05	Down	5.38116e-06	LOC103829713	NA	GO:0046983//protein dimerization activity	NA	K13422//transcription factor MYC2;K18486//heart-and neural crest derivatives-expressed protein 2	XP_009103653.2//transcription factor FER-LIKE IRON DEFICIENCY-INDUCED TRANSCRIPTION FACTOR isoform X2 [Brassica rapa];XP_033130881.1//transcription factor FER-LIKE IRON DEFICIENCY-INDUCED TRANSCRIPTION FACTOR isoform X1 [Brassica rapa]	PREDICTED: Brassica rapa transcription factor FER-LIKE IRON DEFICIENCY-INDUCED TRANSCRIPTION FACTOR (LOC103829713), transcript variant X1, mRNA;PREDICTED: Brassica rapa transcription factor FER-LIKE IRON DEFICIENCY-INDUCED TRANSCRIPTION FACTOR (LOC103829713), transcript variant X2, mRNA
103859831	3846	309.472	55.8758	-2.46951	1.32386e-06	Down	1.43432e-07	LOC103859831	GO:0016459//myosin complex	GO:0051015//actin filament binding;GO:0005524//ATP binding;GO:0003774//motor activity	NA	K10357//myosin V	XP_013684968.1//myosin-1-like [Brassica napus]	PREDICTED: Brassica rapa myosin-1 (LOC103859831), mRNA
103828705	815	229.19	41.3836	-2.46942	3.58212e-16	Down	1.82296e-17	LOC103828705	NA	NA	NA	NA	XP_009102578.1//protein RALF-like 24 [Brassica rapa]	PREDICTED: Brassica rapa protein RALF-like 24 (LOC103828705), mRNA
103858240	2004	58.385	10.5618	-2.46674	6.156e-06	Down	7.24012e-07	LOC103858240	NA	NA	NA	K18757//la-related protein 1	XP_033131100.1//RNA-binding protein 25-like [Brassica rapa]	PREDICTED: Brassica rapa RNA-binding protein 25-like (LOC103858240), mRNA
103862117	2251	125.965	22.8685	-2.46159	1.02016e-09	Down	8.15909e-11	LOC103862117	NA	GO:0003712//transcription coregulator activity	GO:0006355//regulation of transcription, DNA-templated	K04498//E1A/CREB-binding protein [EC:2.3.1.48]	XP_009138075.1//uncharacterized protein LOC103862117 [Brassica rapa]	PREDICTED: Brassica rapa uncharacterized LOC103862117 (LOC103862117), mRNA
103858880	2191	47.623	8.66647	-2.45814	0.000192627	Down	2.87483e-05	LOC103858880	GO:0016021//integral component of membrane	NA	NA	K09540//translocation protein SEC63	XP_009134573.1//uncharacterized protein LOC103858880 [Brassica rapa]	PREDICTED: Brassica rapa uncharacterized LOC103858880 (LOC103858880), transcript variant X1, mRNA;PREDICTED: Brassica rapa uncharacterized LOC103858880 (LOC103858880), transcript variant X2, mRNA
103855033	1355	4691.73	855.342	-2.45555	7.05463e-09	Down	6.0749e-10	LOC103855033	GO:0042025//host cell nucleus	GO:0004402//histone acetyltransferase activity;GO:0008270//zinc ion binding;GO:0003712//transcription coregulator activity	GO:0006355//regulation of transcription, DNA-templated	K10523//speckle-type POZ protein;K02987//small subunit ribosomal protein S4e	XP_009130243.2//BTB/POZ and TAZ domain-containing protein 1 [Brassica rapa]	PREDICTED: Brassica rapa BTB/POZ and TAZ domain-containing protein 1 (LOC103855033), mRNA
103845654	3960	92.9972	16.9618	-2.4549	1.34284e-06	Down	1.45632e-07	LOC103845654	NA	NA	NA	NA	XP_009120787.1//uncharacterized protein LOC103845654 [Brassica rapa]	PREDICTED: Brassica rapa uncharacterized LOC103845654 (LOC103845654), mRNA
103835006	2725	564.439	102.99	-2.45431	6.80353e-15	Down	3.75028e-16	LOC103835006	GO:0005634//nucleus	GO:0003677//DNA binding	GO:0006355//regulation of transcription, DNA-templated	K16670//homeobox protein Meis2;K15613//homeobox protein Meis1	XP_009109344.2//LOW QUALITY PROTEIN: BEL1-like homeodomain protein 2 [Brassica rapa];RID51003.1//hypothetical protein BRARA_H01696 [Brassica rapa]	PREDICTED: Brassica rapa BEL1-like homeodomain protein 2 (LOC103835006), mRNA
103836134	1573	933.865	171.284	-2.44682	8.41239e-22	Down	3.35279e-23	LOC103836134	NA	GO:0046983//protein dimerization activity	NA	K16190//glucuronokinase [EC:2.7.1.43];K13422//transcription factor MYC2	XP_022546088.1//transcription factor SCREAM2-like isoform X2 [Brassica napus];XP_009110614.1//transcription factor SCREAM2 [Brassica rapa]	PREDICTED: Brassica rapa transcription factor SCREAM2 (LOC103836134), transcript variant X3, misc_RNA;PREDICTED: Brassica rapa transcription factor SCREAM2 (LOC103836134), transcript variant X2, mRNA;PREDICTED: Brassica rapa transcription factor SCREAM2 (LOC103836134), transcript variant X1, mRNA
103839410	788	99.075	18.1846	-2.4458	3.06318e-06	Down	3.46972e-07	LOC103839410	GO:0016021//integral component of membrane	GO:0016757//transferase activity, transferring glycosyl groups	GO:0006004//fucose metabolic process	NA	XP_009114160.1//uncharacterized protein LOC103839410 [Brassica rapa]	PREDICTED: Brassica rapa uncharacterized LOC103839410 (LOC103839410), mRNA
103834855	854	2203.08	406.475	-2.43829	1.01315e-22	Down	3.89411e-24	LOC103834855	GO:0005576//extracellular region	NA	NA	K13449//pathogenesis-related protein 1;K20412//peptidase inhibitor 16	XP_009109192.1//pathogenesis-related protein PR-1 [Brassica rapa]	PREDICTED: Brassica rapa pathogenesis-related protein PR-1 (LOC103834855), mRNA
103870974	2100	64.7155	11.978	-2.43372	3.18127e-05	Down	4.1633e-06	LOC103870974	GO:0016021//integral component of membrane	GO:0022857//transmembrane transporter activity	NA	K14638//solute carrier family 15 (peptide/histidine transporter), member 3/4	XP_009147425.1//protein NRT1/ PTR FAMILY 5.9 [Brassica rapa]	PREDICTED: Brassica rapa protein NRT1/ PTR FAMILY 5.9 (LOC103870974), mRNA
103863599	1657	3358.2	622.048	-2.43259	7.9987e-10	Down	6.34583e-11	LOC103863599	GO:0016021//integral component of membrane	GO:0016709//oxidoreductase activity, acting on paired donors, with incorporation or reduction of molecular oxygen, NAD(P)H as one donor, and incorporation of one atom of oxygen;GO:0016705//oxidoreductase activity, acting on paired donors, with incorporation or reduction of molecular oxygen;GO:0020037//heme binding;GO:0005506//iron ion binding;GO:0004497//monooxygenase activity	GO:0019761//glucosinolate biosynthetic process;GO:0009625//response to insect	K12156//(methylthio)alkanaldoxime N-monooxygenase [EC:1.14.14.43]	XP_009139598.1//cytochrome P450 83A1 [Brassica rapa]	PREDICTED: Brassica rapa cytochrome P450 83A1 (LOC103863599), mRNA
103860606	2761	68.5475	12.6983	-2.43247	1.61937e-05	Down	2.02643e-06	LOC103860606	NA	NA	NA	K06066//CBF1 interacting corepressor;K22733//magnesium transporter;K22262//WD repeat and FYVE domain-containing protein 3	XP_009136492.1//pentatricopeptide repeat-containing protein At3g53360, mitochondrial [Brassica rapa]	PREDICTED: Brassica rapa pentatricopeptide repeat-containing protein At3g53360, mitochondrial (LOC103860606), mRNA
103875279	1766	108.815	20.2397	-2.42661	1.9007e-07	Down	1.88597e-08	LOC103875279	GO:0016021//integral component of membrane	GO:0004674//protein serine/threonine kinase activity;GO:0005524//ATP binding	NA	K04733//interleukin-1 receptor-associated kinase 4 [EC:2.7.11.1]	XP_009152029.1//nodulation receptor kinase [Brassica rapa]	PREDICTED: Brassica rapa nodulation receptor kinase (LOC103875279), mRNA
103868317	5969	898.258	167.272	-2.42494	3.11002e-10	Down	2.38322e-11	LOC103868317	GO:0005634//nucleus	GO:0003677//DNA binding	GO:0007623//circadian rhythm;GO:0009845//seed germination;GO:0009909//regulation of flower development	K12133//MYB-related transcription factor LHY	VDC70818.1//unnamed protein product [Brassica rapa];XP_009144670.1//protein REVEILLE 2 [Brassica rapa]	PREDICTED: Brassica rapa protein REVEILLE 2 (LOC103868317), mRNA
103830836	1541	850.688	158.916	-2.42037	3.27429e-19	Down	1.43828e-20	LOC103830836	GO:0005576//extracellular region	GO:0046872//metal ion binding;GO:0020037//heme binding;GO:0004601//peroxidase activity	GO:0006979//response to oxidative stress;GO:0042744//hydrogen peroxide catabolic process	K00430//peroxidase [EC:1.11.1.7]	XP_009104899.1//peroxidase 12 [Brassica rapa]	PREDICTED: Brassica rapa peroxidase 12 (LOC103830836), mRNA
103843890	2628	1267.75	237.077	-2.41885	1.9269e-15	Down	1.02293e-16	LOC103843890	GO:0016021//integral component of membrane	GO:0016491//oxidoreductase activity	NA	K00521//ferric-chelate reductase [EC:1.16.1.7]	XP_009118912.1//ferric reduction oxidase 7, chloroplastic [Brassica rapa]	PREDICTED: Brassica rapa ferric reduction oxidase 7, chloroplastic (LOC103843890), mRNA
103843477	3302	154.158	28.9194	-2.41431	7.8e-07	Down	8.29827e-08	LOC103843477	NA	NA	GO:0019538//protein metabolic process	K03695//ATP-dependent Clp protease ATP-binding subunit ClpB;K03696//ATP-dependent Clp protease ATP-binding subunit ClpC	XP_033136752.1//protein SMAX1-LIKE 6 isoform X2 [Brassica rapa];XP_033136753.1//protein SMAX1-LIKE 6 isoform X3 [Brassica rapa];XP_009118459.1//protein SMAX1-LIKE 6 isoform X1 [Brassica rapa]	PREDICTED: Brassica rapa protein SMAX1-LIKE 6 (LOC103843477), transcript variant X2, mRNA;PREDICTED: Brassica rapa protein SMAX1-LIKE 6 (LOC103843477), transcript variant X3, mRNA;PREDICTED: Brassica rapa protein SMAX1-LIKE 6 (LOC103843477), transcript variant X1, mRNA
117126746	547	43.891	8.24537	-2.41227	0.00076386	Down	0.000128282	LOC117126746	NA	NA	NA	NA	CDY67847.1//BnaA07g38720D [Brassica napus]	PREDICTED: Brassica rapa uncharacterized LOC117126746 (LOC117126746), ncRNA
103866297	1735	260.336	48.9293	-2.4116	3.91177e-16	Down	1.99596e-17	LOC103866297	NA	NA	GO:0007165//signal transduction	K20642//Rho GTPase-activating protein 22/24/25	XP_009142439.1//rho GTPase-activating protein 3 [Brassica rapa]	PREDICTED: Brassica rapa rho GTPase-activating protein 3 (LOC103866297), mRNA
103860645	1750	106.887	20.1307	-2.40862	2.69542e-06	Down	3.0286e-07	LOC103860645	GO:0016021//integral component of membrane	NA	NA	K01193//beta-fructofuranosidase [EC:3.2.1.26]	XP_009136538.1//UPF0481 protein At3g47200 [Brassica rapa]	PREDICTED: Brassica rapa UPF0481 protein At3g47200 (LOC103860645), mRNA
103875215	1916	280.877	52.9063	-2.40843	1.11437e-08	Down	9.78709e-10	LOC103875215	GO:0016021//integral component of membrane	GO:0016705//oxidoreductase activity, acting on paired donors, with incorporation or reduction of molecular oxygen;GO:0020037//heme binding;GO:0005506//iron ion binding;GO:0004497//monooxygenase activity	NA	K20660//cytochrome P450 family 709	XP_009151954.1//cytochrome P450 709B3 [Brassica rapa]	PREDICTED: Brassica rapa cytochrome P450 709B3 (LOC103875215), mRNA
103845020	2767	224.155	42.2407	-2.40779	5.77722e-10	Down	4.52769e-11	LOC103845020	NA	NA	NA	K01176//alpha-amylase [EC:3.2.1.1];K06180//23S rRNA pseudouridine1911/1915/1917 synthase [EC:5.4.99.23];K22262//WD repeat and FYVE domain-containing protein 3	XP_009120096.1//pentatricopeptide repeat-containing protein At5g55740, chloroplastic [Brassica rapa]	PREDICTED: Brassica rapa pentatricopeptide repeat-containing protein At5g55740, chloroplastic (LOC103845020), mRNA
103846599	1140	526.072	99.1669	-2.40733	1.77738e-24	Down	6.38876e-26	LOC103846599	NA	NA	NA	NA	XP_009121794.2//uncharacterized protein LOC103846599 [Brassica rapa]	PREDICTED: Brassica rapa uncharacterized LOC103846599 (LOC103846599), mRNA
103833513	6337	141.676	26.7346	-2.40581	5.33835e-09	Down	4.54836e-10	LOC103833513	NA	GO:0016758//transferase activity, transferring hexosyl groups	NA	K13692//UDP-glucose:(indol-3-yl)acetate beta-D-glucosyltransferase [EC:2.4.1.121]	XP_009107847.1//UDP-glycosyltransferase 75D1 isoform X2 [Brassica rapa];XP_009107846.1//UDP-glycosyltransferase 75D1 isoform X1 [Brassica rapa]	PREDICTED: Brassica rapa UDP-glycosyltransferase 75D1 (LOC103833513), transcript variant X3, mRNA;PREDICTED: Brassica rapa UDP-glycosyltransferase 75D1 (LOC103833513), transcript variant X2, misc_RNA;PREDICTED: Brassica rapa UDP-glycosyltransferase 75D1 (LOC103833513), transcript variant X1, mRNA
103843960	2050	2013.95	381.268	-2.40115	4.95756e-13	Down	3.08196e-14	LOC103843960	NA	NA	NA	NA	XP_009118974.1//uncharacterized protein LOC103843960 [Brassica rapa]	PREDICTED: Brassica rapa uncharacterized LOC103843960 (LOC103843960), mRNA
103862535	1304	200.712	38.0637	-2.39864	4.12309e-10	Down	3.19268e-11	LOC103862535	NA	NA	NA	K01076//abhydrolase domain-containing protein 17 [EC:3.1.2.22]	XP_009138492.1//alpha/beta hydrolase domain-containing protein 17B [Brassica rapa]	PREDICTED: Brassica rapa alpha/beta hydrolase domain-containing protein 17B (LOC103862535), mRNA
103857398	1897	1104.19	209.668	-2.39681	5.46788e-31	Down	1.55535e-32	LOC103857398	NA	GO:0016758//transferase activity, transferring hexosyl groups	NA	K13691//pathogen-inducible salicylic acid glucosyltransferase [EC:2.4.1.-]	XP_009132814.1//UDP-glycosyltransferase 74D1 [Brassica rapa]	PREDICTED: Brassica rapa UDP-glycosyltransferase 74D1 (LOC103857398), mRNA
103839196	5329	129.916	24.6752	-2.39644	0.000333552	Down	5.20587e-05	LOC103839196	GO:0016021//integral component of membrane	GO:0005524//ATP binding;GO:0042626//ATPase-coupled transmembrane transporter activity;GO:0016887//ATPase activity	NA	K05658//ATP-binding cassette, subfamily B (MDR/TAP), member 1 [EC:7.6.2.2]	XP_033135089.1//ABC transporter B family member 22-like isoform X2 [Brassica rapa];VDC60084.1//unnamed protein product [Brassica rapa];XP_018509753.2//ABC transporter B family member 22-like isoform X1 [Brassica rapa]	PREDICTED: Brassica rapa ABC transporter B family member 22-like (LOC103839196), transcript variant X1, mRNA;PREDICTED: Brassica rapa ABC transporter B family member 22-like (LOC103839196), transcript variant X2, mRNA
103842097	773	74.157	14.0899	-2.39592	8.24015e-07	Down	8.77758e-08	LOC103842097	NA	GO:0015035//protein disulfide oxidoreductase activity;GO:0009055//electron transfer activity	GO:0045454//cell redox homeostasis	K03676//glutaredoxin 3	XP_009116959.1//monothiol glutaredoxin-S6 [Brassica rapa]	PREDICTED: Brassica rapa monothiol glutaredoxin-S6 (LOC103842097), mRNA
103835014	2284	235.343	44.7425	-2.39504	1.28654e-14	Down	7.22615e-16	LOC103835014	NA	NA	NA	K14506//jasmonic acid-amino synthetase [EC:6.3.2.52];K10756//replication factor C subunit 3/5	XP_009109354.1//uncharacterized protein LOC103835014 [Brassica rapa];VDC98805.1//unnamed protein product [Brassica oleracea]	PREDICTED: Brassica rapa uncharacterized LOC103835014 (LOC103835014), mRNA
103849175	1750	192.619	36.6446	-2.39408	1.8682e-12	Down	1.20587e-13	LOC103849175	GO:0005634//nucleus	GO:0008270//zinc ion binding	NA	K12135//zinc finger protein CONSTANS	XP_009124232.1//zinc finger protein CONSTANS-LIKE 9 [Brassica rapa]	PREDICTED: Brassica rapa zinc finger protein CONSTANS-LIKE 9 (LOC103849175), transcript variant X3, mRNA;PREDICTED: Brassica rapa zinc finger protein CONSTANS-LIKE 9 (LOC103849175), transcript variant X5, mRNA;PREDICTED: Brassica rapa zinc finger protein CONSTANS-LIKE 9 (LOC103849175), transcript variant X4, misc_RNA;PREDICTED: Brassica rapa zinc finger protein CONSTANS-LIKE 9 (LOC103849175), tra…
103853181	5361	231.049	43.9695	-2.39363	6.24628e-09	Down	5.35371e-10	LOC103853181	NA	GO:0005524//ATP binding;GO:0004672//protein kinase activity	NA	K08286//protein-serine/threonine kinase [EC:2.7.11.-]	XP_033141638.1//serine/threonine-protein kinase AGC1-7 isoform X1 [Brassica rapa];XP_009128342.1//serine/threonine-protein kinase AGC1-7 isoform X2 [Brassica rapa]	PREDICTED: Brassica rapa serine/threonine-protein kinase AGC1-7 (LOC103853181), transcript variant X1, mRNA;PREDICTED: Brassica rapa serine/threonine-protein kinase AGC1-7 (LOC103853181), transcript variant X2, mRNA;PREDICTED: Brassica rapa serine/threonine-protein kinase AGC1-7 (LOC103853181), transcript variant X3, mRNA
103869157	2202	1786.85	340.107	-2.39336	3.93146e-16	Down	2.00706e-17	LOC103869157	GO:0016021//integral component of membrane	GO:0022857//transmembrane transporter activity	NA	K14638//solute carrier family 15 (peptide/histidine transporter), member 3/4	XP_009145465.2//protein NRT1/ PTR FAMILY 6.4 [Brassica rapa]	PREDICTED: Brassica rapa protein NRT1/ PTR FAMILY 6.4 (LOC103869157), mRNA
103869121	2079	138.858	26.4577	-2.39185	2.60565e-10	Down	1.98137e-11	LOC103869121	NA	NA	NA	NA	XP_009145431.1//BTB/POZ domain-containing protein At3g22104 isoform X1 [Brassica rapa];KAF2546670.1//hypothetical protein F2Q70_00022644 [Brassica cretica]	PREDICTED: Brassica rapa BTB/POZ domain-containing protein At3g22104 (LOC103869121), transcript variant X1, mRNA;PREDICTED: Brassica rapa BTB/POZ domain-containing protein At3g22104 (LOC103869121), transcript variant X2, mRNA
103875316	1801	221.303	42.3685	-2.38496	5.49502e-08	Down	5.1484e-09	LOC103875316	NA	GO:0016705//oxidoreductase activity, acting on paired donors, with incorporation or reduction of molecular oxygen;GO:0020037//heme binding;GO:0005506//iron ion binding;GO:0004497//monooxygenase activity	NA	K20617//cytochrome P450 family 71 subfamily A	XP_009152074.1//cytochrome P450 71B17 [Brassica rapa]	PREDICTED: Brassica rapa cytochrome P450 71B17 (LOC103875316), mRNA
103854849	3706	104.606	20.0983	-2.37982	5.71375e-06	Down	6.68785e-07	LOC103854849	NA	NA	NA	K17964//leucine-rich PPR motif-containing protein, mitochondrial	XP_018508995.2//pentatricopeptide repeat-containing protein At4g31850, chloroplastic isoform X1 [Brassica rapa]	PREDICTED: Brassica rapa pentatricopeptide repeat-containing protein At4g31850, chloroplastic (LOC103854849), transcript variant X2, mRNA;PREDICTED: Brassica rapa pentatricopeptide repeat-containing protein At4g31850, chloroplastic (LOC103854849), transcript variant X1, mRNA
103834719	2131	536.239	103.071	-2.37924	4.81387e-16	Down	2.47302e-17	LOC103834719	GO:0016021//integral component of membrane	GO:0004553//hydrolase activity, hydrolyzing O-glycosyl compounds	GO:0005975//carbohydrate metabolic process	K19891//glucan endo-1,3-beta-glucosidase 1/2/3 [EC:3.2.1.39]	XP_009109043.1//glucan endo-1,3-beta-glucosidase 12 [Brassica rapa]	PREDICTED: Brassica rapa glucan endo-1,3-beta-glucosidase 12 (LOC103834719), mRNA
103829378	1962	39.659	7.6363	-2.3767	0.000520511	Down	8.45422e-05	LOC103829378	GO:0005737//cytoplasm	GO:0120013//lipid transfer activity	GO:0120009//intermembrane lipid transfer	K08051//pleckstrin homology domain containing family A member 8	XP_009103297.1//glycolipid transfer protein 2 isoform X2 [Brassica rapa];XP_009103296.1//glycolipid transfer protein 2 isoform X1 [Brassica rapa]	PREDICTED: Brassica rapa glycolipid transfer protein 2 (LOC103829378), transcript variant X2, mRNA;PREDICTED: Brassica rapa glycolipid transfer protein 2 (LOC103829378), transcript variant X1, mRNA
103846201	2082	309.203	59.6839	-2.37314	1.23595e-10	Down	9.14013e-12	LOC103846201	NA	NA	NA	K01301//N-acetylated-alpha-linked acidic dipeptidase [EC:3.4.17.21]	XP_033138607.1//probable glutamate carboxypeptidase LAMP1, partial [Brassica rapa]	PREDICTED: Brassica rapa probable glutamate carboxypeptidase LAMP1 (LOC103846201), partial mRNA
103844883	2309	655.587	126.663	-2.37179	4.38087e-19	Down	1.93258e-20	LOC103844883	GO:0016021//integral component of membrane	GO:0005216//ion channel activity	NA	K05391//cyclic nucleotide gated channel, plant	XP_009119956.1//cyclic nucleotide-gated ion channel 4 [Brassica rapa]	PREDICTED: Brassica rapa cyclic nucleotide-gated ion channel 4 (LOC103844883), mRNA
103858260	1451	195.352	37.7518	-2.37146	6.51305e-14	Down	3.8309e-15	LOC103858260	NA	GO:0003690//double-stranded DNA binding	GO:0006355//regulation of transcription, DNA-templated	K15032//mTERF domain-containing protein, mitochondrial	XP_009133832.1//transcription termination factor MTERF8, chloroplastic [Brassica rapa]	PREDICTED: Brassica rapa transcription termination factor MTERF8, chloroplastic (LOC103858260), mRNA
103850455	3058	122.216	23.6417	-2.37002	4.72882e-08	Down	4.40141e-09	LOC103850455	GO:0016021//integral component of membrane	NA	NA	K22378//E3 ubiquitin-protein ligase RNF181 [EC:2.3.2.27]	VDC84565.1//unnamed protein product [Brassica rapa]	PREDICTED: Brassica rapa E3 ubiquitin-protein ligase SGR9, amyloplastic (LOC103850455), mRNA
103875092	1223	4744.1	918.106	-2.3694	9.41672e-14	Down	5.57411e-15	LOC103875092	NA	NA	NA	K07735//putative transcriptional regulator	XP_009151792.1//UPF0301 protein TC_0483 [Brassica rapa]	PREDICTED: Brassica rapa UPF0301 protein TC_0483 (LOC103875092), mRNA
103832307	2230	803.806	155.635	-2.36868	3.11364e-22	Down	1.22261e-23	LOC103832307	NA	NA	NA	K17550//protein phosphatase 1 regulatory subunit 7	RID56369.1//hypothetical protein BRARA_G03570 [Brassica rapa]	PREDICTED: Brassica rapa uncharacterized LOC103832307 (LOC103832307), mRNA
103862475	623	108.678	21.0537	-2.36791	4.2032e-06	Down	4.84435e-07	LOC103862475	NA	GO:0005524//ATP binding	NA	NA	VDD49541.1//unnamed protein product [Brassica oleracea]	PREDICTED: Brassica rapa uncharacterized LOC103862475 (LOC103862475), mRNA
103872001	3317	100.496	19.5213	-2.36402	6.98314e-08	Down	6.61187e-09	LOC103872001	GO:0016021//integral component of membrane;GO:0005886//plasma membrane	GO:0005524//ATP binding;GO:0004672//protein kinase activity	NA	K20718//LRR receptor-like serine/threonine-protein kinase ERECTA [EC:2.7.11.1]	XP_022576410.1//probable LRR receptor-like serine/threonine-protein kinase At1g12460 [Brassica napus]	PREDICTED: Brassica rapa probable LRR receptor-like serine/threonine-protein kinase At1g12460 (LOC103872001), mRNA
103840226	2670	73.4932	14.2989	-2.36171	4.90176e-05	Down	6.6394e-06	LOC103840226	GO:0009523//photosystem II;GO:0016021//integral component of membrane;GO:0009507//chloroplast	GO:0005524//ATP binding;GO:0016887//ATPase activity	GO:0015979//photosynthesis	K05681//ATP-binding cassette, subfamily G (WHITE), member 2;K21396//ATP-binding cassette, subfamily G (WHITE), eye pigment precursor transporter	XP_009114967.1//ABC transporter G family member 14 [Brassica rapa]	PREDICTED: Brassica rapa ABC transporter G family member 14 (LOC103840226), mRNA
103861016	1325	41.2561	8.03366	-2.36048	0.000873535	Down	0.000148596	LOC103861016	NA	NA	GO:0045892//negative regulation of transcription, DNA-templated	K01870//isoleucyl-tRNA synthetase [EC:6.1.1.5];K14834//nucleolar complex protein 3	XP_009136961.1//transcription repressor OFP5 [Brassica rapa]	PREDICTED: Brassica rapa transcription repressor OFP5 (LOC103861016), mRNA
103850954	2822	473.913	92.3272	-2.3598	4.25394e-13	Down	2.63429e-14	LOC103850954	GO:0016021//integral component of membrane	GO:0015079//potassium ion transmembrane transporter activity	NA	K03549//KUP system potassium uptake protein	XP_009126013.1//potassium transporter 8 isoform X1 [Brassica rapa];XP_033140124.1//potassium transporter 8 isoform X2 [Brassica rapa]	PREDICTED: Brassica rapa potassium transporter 8 (LOC103850954), transcript variant X2, mRNA;PREDICTED: Brassica rapa potassium transporter 8 (LOC103850954), transcript variant X1, mRNA
103844174	1664	341.581	66.6403	-2.35776	4.61886e-12	Down	3.08048e-13	LOC103844174	GO:0016021//integral component of membrane	GO:0004222//metalloendopeptidase activity	NA	NA	RID40273.1//hypothetical protein BRARA_J00333 [Brassica rapa]	PREDICTED: Brassica rapa probable membrane metalloprotease ARASP2, chloroplastic (LOC103844174), mRNA
103863276	2261	201.027	39.247	-2.35673	4.73614e-12	Down	3.1625e-13	LOC103863276	GO:0005840//ribosome;GO:0009507//chloroplast	GO:0003677//DNA binding;GO:0003735//structural constituent of ribosome;GO:0016987//sigma factor activity;GO:0003700//DNA-binding transcription factor activity	GO:0006412//translation;GO:0006352//DNA-templated transcription, initiation	K03093//RNA polymerase sigma factor	XP_009139282.2//RNA polymerase sigma factor sigC [Brassica rapa]	PREDICTED: Brassica rapa RNA polymerase sigma factor sigC (LOC103863276), mRNA
103856473	559	261.246	51.0091	-2.35658	2.68188e-13	Down	1.63276e-14	LOC103856473	GO:0009570//chloroplast stroma	NA	GO:0010258//NADH dehydrogenase complex (plastoquinone) assembly	K08864//tousled-like kinase [EC:2.7.11.1]	XP_009131827.1//uncharacterized protein LOC103856473 [Brassica rapa]	PREDICTED: Brassica rapa uncharacterized LOC103856473 (LOC103856473), mRNA
103831970	2202	563.455	110.053	-2.3561	3.39614e-09	Down	2.83444e-10	LOC103831970	NA	NA	NA	K18626//trichohyalin;K22909//zinc finger CCCH domain-containing protein 13	XP_009106168.1//J domain-containing protein required for chloroplast accumulation response 1 [Brassica rapa]	PREDICTED: Brassica rapa J domain-containing protein required for chloroplast accumulation response 1 (LOC103831970), mRNA
103855014	1388	48.389	9.46104	-2.35461	0.000200825	Down	3.00847e-05	LOC103855014	NA	GO:0003950//NAD+ ADP-ribosyltransferase activity	NA	NA	XP_009130223.1//probable inactive poly [ADP-ribose] polymerase SRO5 [Brassica rapa]	PREDICTED: Brassica rapa probable inactive poly [ADP-ribose] polymerase SRO5 (LOC103855014), mRNA
103838354	2371	597.051	116.815	-2.35363	1.2904e-10	Down	9.56348e-12	LOC103838354	GO:0016021//integral component of membrane	GO:0003824//catalytic activity;GO:0030170//pyridoxal phosphate binding	GO:0009058//biosynthetic process	K14270//aminotransferase	VDC59610.1//unnamed protein product [Brassica rapa]	PREDICTED: Brassica rapa probable aminotransferase ACS10 (LOC103838354), mRNA
103870623	1751	295.408	57.8062	-2.35341	3.76466e-16	Down	1.91888e-17	LOC103870623	NA	GO:0046872//metal ion binding;GO:0005096//GTPase activator activity	NA	K12486//stromal membrane-associated protein	XP_009147013.1//probable ADP-ribosylation factor GTPase-activating protein AGD11 [Brassica rapa]	PREDICTED: Brassica rapa probable ADP-ribosylation factor GTPase-activating protein AGD11 (LOC103870623), transcript variant X1, mRNA;PREDICTED: Brassica rapa probable ADP-ribosylation factor GTPase-activating protein AGD11 (LOC103870623), transcript variant X2, mRNA
103866314	2617	213.93	41.9358	-2.35089	5.22635e-08	Down	4.89108e-09	LOC103866314	GO:0005634//nucleus	GO:0003677//DNA binding	NA	K04733//interleukin-1 receptor-associated kinase 4 [EC:2.7.11.1];K09287//RAV-like factor	XP_009142460.2//B3 domain-containing transcription factor NGA1 [Brassica rapa]	PREDICTED: Brassica rapa B3 domain-containing transcription factor NGA1 (LOC103866314), mRNA
103862557	1669	78.8998	15.4718	-2.35038	9.30026e-06	Down	1.12564e-06	LOC103862557	GO:0016021//integral component of membrane	GO:0046872//metal ion binding;GO:0030570//pectate lyase activity	GO:0045490//pectin catabolic process	K01728//pectate lyase [EC:4.2.2.2]	KCW83228.1//hypothetical protein EUGRSUZ_B00168 [Eucalyptus grandis]	PREDICTED: Brassica rapa probable pectate lyase 18 (LOC103862557), mRNA
103874457	1635	883.795	173.355	-2.34998	5.14659e-28	Down	1.63902e-29	LOC103874457	GO:0005886//plasma membrane	GO:0019210//kinase inhibitor activity	NA	K14499//BRI1 kinase inhibitor 1	XP_009151131.1//probable membrane-associated kinase regulator 1 [Brassica rapa]	PREDICTED: Brassica rapa probable membrane-associated kinase regulator 1 (LOC103874457), mRNA
103833516	927	80.9888	15.8919	-2.34943	0.000286204	Down	4.41705e-05	LOC103833516	GO:0016021//integral component of membrane;GO:0005886//plasma membrane	NA	NA	NA	XP_009107849.1//CASP-like protein 1E1 [Brassica rapa]	PREDICTED: Brassica rapa CASP-like protein 1E1 (LOC103833516), mRNA
103860630	1763	770.4	151.298	-2.34822	1.63481e-16	Down	8.13136e-18	LOC103860630	NA	NA	NA	NA	XP_009136518.1//protein PHLOEM PROTEIN 2-LIKE A10 [Brassica rapa]	PREDICTED: Brassica rapa protein PHLOEM PROTEIN 2-LIKE A10 (LOC103860630), mRNA
103854458	2129	120.129	23.6098	-2.34713	2.67584e-05	Down	3.45669e-06	LOC103854458	NA	NA	NA	K10604//E3 ubiquitin-protein ligase MGRN1 [EC:2.3.2.27]	XP_009129646.2//uncharacterized protein LOC103854458 [Brassica rapa]	PREDICTED: Brassica rapa uncharacterized LOC103854458 (LOC103854458), mRNA
103865430	1351	12891.8	2537.98	-2.3447	1.71559e-20	Down	7.17758e-22	LOC103865430	GO:0016021//integral component of membrane	NA	NA	K23678//solute carrier family 66 (lysosomal lysine-arginine transporter), member 1	XP_009141493.1//probable vacuolar amino acid transporter YPQ3 [Brassica rapa]	PREDICTED: Brassica rapa probable vacuolar amino acid transporter YPQ3 (LOC103865430), mRNA
103829514	1829	285.917	56.3423	-2.34331	2.89915e-13	Down	1.77203e-14	LOC103829514	NA	GO:0016705//oxidoreductase activity, acting on paired donors, with incorporation or reduction of molecular oxygen;GO:0020037//heme binding;GO:0005506//iron ion binding;GO:0004497//monooxygenase activity	NA	K13260//isoflavone/4'-methoxyisoflavone 2'-hydroxylase [EC:1.14.14.90 1.14.14.89];K07408//cytochrome P450 family 1 subfamily A polypeptide 1 [EC:1.14.14.1]	XP_009103433.2//cytochrome P450 81Q32 isoform X2 [Brassica rapa];XP_009103432.2//cytochrome P450 81Q32 isoform X1 [Brassica rapa]	PREDICTED: Brassica rapa cytochrome P450 81Q32 (LOC103829514), transcript variant X1, mRNA;PREDICTED: Brassica rapa cytochrome P450 81Q32 (LOC103829514), transcript variant X2, mRNA
103859908	5048	64.2789	12.7082	-2.33858	5.9816e-06	Down	7.02059e-07	LOC103859908	NA	GO:0046872//metal ion binding	GO:0030001//metal ion transport	K04733//interleukin-1 receptor-associated kinase 4 [EC:2.7.11.1];K10144//RING finger and CHY zinc finger domain-containing protein 1 [EC:2.3.2.27];K22763//deubiquitinase DESI2 [EC:3.4.19.12];K07213//copper chaperone	XP_033144247.1//heavy metal-associated isoprenylated plant protein 19 [Brassica rapa]	PREDICTED: Brassica rapa heavy metal-associated isoprenylated plant protein 19 (LOC103859908), transcript variant X2, mRNA;PREDICTED: Brassica rapa heavy metal-associated isoprenylated plant protein 19 (LOC103859908), transcript variant X5, mRNA;PREDICTED: Brassica rapa heavy metal-associated isoprenylated plant protein 19 (LOC103859908), transcript variant X1, mRNA;PREDICTED: Brassica rapa heavy…
103831599	6370	35.0255	6.92708	-2.33809	0.00097564	Down	0.000168369	LOC103831599	NA	NA	NA	NA	XP_009105733.2//uncharacterized protein LOC103831599 [Brassica rapa]	PREDICTED: Brassica rapa uncharacterized LOC103831599 (LOC103831599), mRNA
103833041	1555	1692.04	335.51	-2.33434	9.7445e-30	Down	2.91278e-31	LOC103833041	GO:0009535//chloroplast thylakoid membrane;GO:0080085//signal recognition particle, chloroplast targeting;GO:0009941//chloroplast envelope;GO:0009507//chloroplast	GO:0030674//protein-macromolecule adaptor activity;GO:0042802//identical protein binding;GO:0097718//disordered domain specific binding	GO:0009644//response to high light intensity;GO:0009416//response to light stimulus;GO:0070208//protein heterotrimerization;GO:0045038//protein import into chloroplast thylakoid membrane	K12271//signal recognition particle 43 kDa protein	XP_009107386.1//signal recognition particle 43 kDa protein, chloroplastic [Brassica rapa]	PREDICTED: Brassica rapa signal recognition particle 43 kDa protein, chloroplastic (LOC103833041), mRNA
103845195	5642	120.61	24.0022	-2.32911	2.22295e-09	Down	1.82194e-10	LOC103845195	GO:0005737//cytoplasm	GO:0000287//magnesium ion binding;GO:0010333//terpene synthase activity	GO:0016114//terpenoid biosynthetic process	K15803//(-)-germacrene D synthase [EC:4.2.3.75];K22467//rhizathalene A synthase [EC:4.2.3.195]	XP_033137499.1//LOW QUALITY PROTEIN: putative terpenoid synthase 16 [Brassica rapa]	PREDICTED: Brassica rapa putative terpenoid synthase 16 (LOC103845195), mRNA
103827546	1564	461.109	91.9026	-2.32693	2.19532e-13	Down	1.32772e-14	LOC103827546	NA	NA	NA	K17964//leucine-rich PPR motif-containing protein, mitochondrial;K17710//pentatricopeptide repeat domain-containing protein 1	XP_009101302.2//pentatricopeptide repeat-containing protein At2g01860 [Brassica rapa]	PREDICTED: Brassica rapa pentatricopeptide repeat-containing protein At2g01860 (LOC103827546), mRNA
103870853	1477	221.211	44.0895	-2.32692	3.46221e-08	Down	3.1854e-09	LOC103870853	NA	GO:0016787//hydrolase activity	NA	K14493//gibberellin receptor GID1 [EC:3.-.-.-]	XP_009147275.1//gibberellin receptor GID1A [Brassica rapa]	PREDICTED: Brassica rapa gibberellin receptor GID1A (LOC103870853), mRNA
103852793	3299	133.763	26.6713	-2.32632	3.10409e-06	Down	3.51939e-07	LOC103852793	NA	NA	GO:0042753//positive regulation of circadian rhythm	NA	XP_009127943.1//protein ELF4-LIKE 2 isoform X1 [Brassica rapa]	PREDICTED: Brassica rapa protein ELF4-LIKE 2 (LOC103852793), transcript variant X2, mRNA;PREDICTED: Brassica rapa protein ELF4-LIKE 2 (LOC103852793), transcript variant X1, mRNA
103869354	1889	735.923	147.171	-2.32206	3.12347e-16	Down	1.58286e-17	LOC103869354	GO:0016021//integral component of membrane	GO:0016705//oxidoreductase activity, acting on paired donors, with incorporation or reduction of molecular oxygen;GO:0020037//heme binding;GO:0005506//iron ion binding;GO:0004497//monooxygenase activity	NA	K23814//cytochrome P450 family 705 subfamily A [EC:1.14.-.-]	XP_009145675.1//cytochrome P450 705A22 [Brassica rapa];RID63163.1//hypothetical protein BRARA_E02188 [Brassica rapa]	PREDICTED: Brassica rapa cytochrome P450 705A22 (LOC103869354), mRNA
103872496	957	1577.58	316.248	-2.31858	3.5019e-17	Down	1.69022e-18	LOC103872496	NA	NA	NA	K22422//protein downstream neighbor of Son	XP_009149149.1//heme-binding protein 2 [Brassica rapa]	PREDICTED: Brassica rapa heme-binding protein 2 (LOC103872496), mRNA
103866677	1048	83.2444	16.698	-2.31767	4.27888e-07	Down	4.42271e-08	LOC103866677	NA	NA	NA	NA	XP_009142889.1//uncharacterized protein LOC103866677 [Brassica rapa]	PREDICTED: Brassica rapa uncharacterized LOC103866677 (LOC103866677), mRNA
103874651	1768	93.121	18.6793	-2.31767	0.000142965	Down	2.08617e-05	LOC103874651	GO:0016021//integral component of membrane;GO:0000139//Golgi membrane	NA	GO:0006506//GPI anchor biosynthetic process	K23553//post-GPI attachment to proteins factor 3	XP_009151332.1//post-GPI attachment to proteins factor 3 isoform X1 [Brassica rapa]	PREDICTED: Brassica rapa post-GPI attachment to proteins factor 3 (LOC103874651), transcript variant X2, mRNA;PREDICTED: Brassica rapa post-GPI attachment to proteins factor 3 (LOC103874651), transcript variant X1, mRNA
103841789	966	66.398	13.3389	-2.3155	1.40774e-05	Down	1.74804e-06	LOC103841789	NA	GO:0005509//calcium ion binding	NA	K13448//calcium-binding protein CML	XP_009116605.1//calmodulin-like protein 4 [Brassica rapa]	PREDICTED: Brassica rapa calmodulin-like protein 4 (LOC103841789), mRNA
103859030	1441	411.709	83.0411	-2.30973	2.24279e-17	Down	1.07168e-18	LOC103859030	NA	NA	NA	K04733//interleukin-1 receptor-associated kinase 4 [EC:2.7.11.1];K10691//E3 ubiquitin-protein ligase UBR4 [EC:2.3.2.27];K01188//beta-glucosidase [EC:3.2.1.21];K14209//solute carrier family 36 (proton-coupled amino acid transporter);K00679//phospholipid:diacylglycerol acyltransferase [EC:2.3.1.158]	XP_010558733.1//PREDICTED: GDSL esterase/lipase LTL1 [Tarenaya hassleriana]	PREDICTED: Brassica rapa GDSL esterase/lipase LTL1 (LOC103859030), mRNA
103832353	1418	50.2935	10.1492	-2.30901	0.000433341	Down	6.93276e-05	LOC103832353	NA	NA	NA	K04733//interleukin-1 receptor-associated kinase 4 [EC:2.7.11.1];K06911//uncharacterized protein;K01322//prolyl oligopeptidase [EC:3.4.21.26];K05350//beta-glucosidase [EC:3.2.1.21];K11843//ubiquitin carboxyl-terminal hydrolase 14 [EC:3.4.19.12]	XP_009106592.3//LOW QUALITY PROTEIN: F-box/LRR-repeat protein 13-like [Brassica rapa]	PREDICTED: Brassica rapa F-box/LRR-repeat protein 13-like (LOC103832353), mRNA
103870545	2282	44.7847	9.03804	-2.30892	0.000183041	Down	2.72098e-05	LOC103870545	NA	GO:0004722//protein serine/threonine phosphatase activity	NA	K01102//pyruvate dehydrogenase phosphatase [EC:3.1.3.43]	XP_009146931.2//probable protein phosphatase 2C 36 isoform X2 [Brassica rapa];XP_033147842.1//probable protein phosphatase 2C 36 isoform X1 [Brassica rapa]	PREDICTED: Brassica rapa probable protein phosphatase 2C 36 (LOC103870545), transcript variant X2, mRNA;PREDICTED: Brassica rapa probable protein phosphatase 2C 36 (LOC103870545), transcript variant X1, mRNA
103869163	1819	630.351	127.221	-2.30882	1.77537e-12	Down	1.14459e-13	LOC103869163	NA	GO:0016758//transferase activity, transferring hexosyl groups	NA	K13068//sinapate 1-glucosyltransferase [EC:2.4.1.120]	XP_009145472.1//UDP-glycosyltransferase 84A2 [Brassica rapa]	PREDICTED: Brassica rapa UDP-glycosyltransferase 84A2 (LOC103869163), mRNA
103841610	1350	275.573	55.7147	-2.3063	1.15001e-10	Down	8.48606e-12	LOC103841610	NA	NA	GO:0000160//phosphorelay signal transduction system	K14492//two-component response regulator ARR-A family	XP_009116409.1//two-component response regulator ARR9 isoform X1 [Brassica rapa]	PREDICTED: Brassica rapa two-component response regulator ARR9 (LOC103841610), transcript variant X2, mRNA;PREDICTED: Brassica rapa two-component response regulator ARR9 (LOC103841610), transcript variant X1, mRNA
103860511	2682	48.4089	9.80093	-2.30428	0.000961827	Down	0.000165599	LOC103860511	NA	NA	NA	K07466//replication factor A1	CDY39886.1//BnaC03g67310D [Brassica napus]	PREDICTED: Brassica rapa uncharacterized LOC103860511 (LOC103860511), transcript variant X3, ncRNA;PREDICTED: Brassica rapa uncharacterized LOC103860511 (LOC103860511), transcript variant X2, ncRNA;PREDICTED: Brassica rapa uncharacterized LOC103860511 (LOC103860511), transcript variant X1, ncRNA
103856975	690	2121.39	429.593	-2.30397	1.41168e-20	Down	5.88719e-22	LOC103856975	NA	NA	NA	NA	XP_009132367.1//uncharacterized protein LOC103856975 [Brassica rapa]	PREDICTED: Brassica rapa uncharacterized LOC103856975 (LOC103856975), mRNA
103828083	777	184.888	37.4744	-2.30268	6.29579e-12	Down	4.24272e-13	LOC103828083	NA	NA	GO:0009733//response to auxin	K14488//SAUR family protein	XP_009101924.1//auxin-responsive protein SAUR50 [Brassica rapa]	PREDICTED: Brassica rapa auxin-responsive protein SAUR50 (LOC103828083), mRNA
103863915	2948	323.037	65.4896	-2.30236	1.17002e-07	Down	1.13695e-08	LOC103863915	NA	GO:0003677//DNA binding	NA	K08026//one cut domain, family member 1, hepatocyte nuclear factor 6;K15777//4,5-DOPA dioxygenase extradiol [EC:1.13.11.-];K15601//[histone H3]-dimethyl-L-lysine9 demethylase [EC:1.14.11.65]	XP_009139922.1//zinc-finger homeodomain protein 10 [Brassica rapa]	PREDICTED: Brassica rapa zinc-finger homeodomain protein 10 (LOC103863915), mRNA
103827527	1699	87.0885	17.6858	-2.29989	2.8266e-05	Down	3.66583e-06	LOC103827527	NA	NA	NA	K22455//estrogen receptor-binding fragment-associated gene 9 protein;K13118//protein DGCR14	XP_009101268.1//uncharacterized protein LOC103827527 [Brassica rapa]	PREDICTED: Brassica rapa uncharacterized LOC103827527 (LOC103827527), mRNA
103870723	886	508.888	103.646	-2.29569	1.8682e-12	Down	1.20594e-13	LOC103870723	GO:0005840//ribosome	GO:0003735//structural constituent of ribosome	GO:0006412//translation	K03006//DNA-directed RNA polymerase II subunit RPB1 [EC:2.7.7.6];K13448//calcium-binding protein CML;K23612//neural Wiskott-Aldrich syndrome protein;K01868//threonyl-tRNA synthetase [EC:6.1.1.3]	XP_009147133.1//formin-A [Brassica rapa]	PREDICTED: Brassica rapa formin-A (LOC103870723), mRNA
103832937	493	1117.34	227.821	-2.29409	5.74008e-13	Down	3.58073e-14	LOC103832937	NA	NA	NA	NA	XP_009107295.1//uncharacterized protein LOC103832937 [Brassica rapa]	PREDICTED: Brassica rapa uncharacterized LOC103832937 (LOC103832937), mRNA
103872898	1868	317.941	64.8828	-2.29285	2.00831e-12	Down	1.30014e-13	LOC103872898	GO:0016021//integral component of membrane	NA	NA	NA	XP_033128012.1//uncharacterized protein LOC103872898 isoform X1 [Brassica rapa];XP_009149584.1//uncharacterized protein LOC103872898 isoform X2 [Brassica rapa]	PREDICTED: Brassica rapa uncharacterized LOC103872898 (LOC103872898), transcript variant X2, mRNA;PREDICTED: Brassica rapa uncharacterized LOC103872898 (LOC103872898), transcript variant X1, mRNA
103874124	1443	200.497	40.9293	-2.29238	2.96865e-12	Down	1.95286e-13	LOC103874124	GO:0016021//integral component of membrane	GO:0003676//nucleic acid binding	NA	K19040//E3 ubiquitin-protein ligase ATL10/75/76/77/78 [EC:2.3.2.27];K15706//E3 ubiquitin-protein ligase RNF167 [EC:2.3.2.27]	XP_009150790.1//probable E3 ubiquitin-protein ligase ATL44 [Brassica rapa]	PREDICTED: Brassica rapa probable E3 ubiquitin-protein ligase ATL44 (LOC103874124), mRNA
103849734	1966	372.442	76.0473	-2.29205	1.1363e-13	Down	6.74748e-15	LOC103849734	GO:0005634//nucleus	GO:0003677//DNA binding	NA	K14007//protein transport protein SEC24;K01230//mannosyl-oligosaccharide alpha-1,2-mannosidase [EC:3.2.1.113];K06236//collagen, type I, alpha;K14326//regulator of nonsense transcripts 1 [EC:3.6.4.-];K14491//two-component response regulator ARR-B family;K01940//argininosuccinate synthase [EC:6.3.4.5];K00975//glucose-1-phosphate adenylyltransferase [EC:2.7.7.27]	XP_033136292.1//uncharacterized protein LOC103849733 isoform X1 [Brassica rapa];XP_009124702.1//myb family transcription factor PHL6 [Brassica rapa]	PREDICTED: Brassica rapa myb family transcription factor PHL6 (LOC103849734), transcript variant X2, mRNA;PREDICTED: Brassica rapa myb family transcription factor PHL6 (LOC103849734), transcript variant X1, mRNA
103850473	5298	692.284	141.366	-2.29192	2.53373e-15	Down	1.36266e-16	LOC103850473	NA	NA	NA	NA	XP_033140672.1//LOW QUALITY PROTEIN: uncharacterized protein LOC103850473 [Brassica rapa]	PREDICTED: Brassica rapa uncharacterized LOC103850473 (LOC103850473), mRNA
103874432	1042	93.7166	19.1381	-2.29186	0.000698258	Down	0.000116292	LOC103874432	NA	NA	NA	NA	XP_009151106.1//uncharacterized protein LOC103874432 [Brassica rapa]	PREDICTED: Brassica rapa uncharacterized LOC103874432 (LOC103874432), mRNA
103849696	1425	513.368	104.915	-2.29077	1.43415e-07	Down	1.40591e-08	LOC103849696	NA	GO:0015035//protein disulfide oxidoreductase activity;GO:0009055//electron transfer activity	GO:0045454//cell redox homeostasis	K17479//glutaredoxin domain-containing cysteine-rich protein 1	XP_009124662.1//uncharacterized protein At3g28850 [Brassica rapa]	PREDICTED: Brassica rapa uncharacterized protein At3g28850 (LOC103849696), mRNA
103833791	1133	6212.76	1269.81	-2.29062	2.26763e-11	Down	1.59071e-12	LOC103833791	GO:0048046//apoplast;GO:0005618//cell wall;GO:0016021//integral component of membrane	GO:0016762//xyloglucan:xyloglucosyl transferase activity;GO:0004553//hydrolase activity, hydrolyzing O-glycosyl compounds	GO:0010411//xyloglucan metabolic process;GO:0042546//cell wall biogenesis;GO:0071555//cell wall organization	K08235//xyloglucan:xyloglucosyl transferase [EC:2.4.1.207]	VDD54873.1//unnamed protein product, partial [Brassica oleracea]	PREDICTED: Brassica rapa xyloglucan endotransglucosylase/hydrolase protein 15 (LOC103833791), mRNA
103845949	6488	297.316	60.8419	-2.28886	2.94581e-15	Down	1.58672e-16	LOC103845949	NA	NA	NA	K19040//E3 ubiquitin-protein ligase ATL10/75/76/77/78 [EC:2.3.2.27]	XP_033133951.1//uncharacterized protein LOC117127509, partial [Brassica rapa]	PREDICTED: Brassica rapa probable E3 ubiquitin-protein ligase ATL44 (LOC103845949), mRNA
103872347	3221	61.7529	12.6468	-2.28774	0.00023139	Down	3.51285e-05	LOC103872347	NA	GO:0008270//zinc ion binding	NA	K23541//Ca2+/H+ antiporter, TMEM165/GDT1 family;K22262//WD repeat and FYVE domain-containing protein 3	XP_009148949.1//pentatricopeptide repeat-containing protein At1g15510, chloroplastic [Brassica rapa]	PREDICTED: Brassica rapa pentatricopeptide repeat-containing protein At1g15510, chloroplastic (LOC103872347), mRNA
103838237	2214	121.071	24.8881	-2.28232	6.04276e-07	Down	6.37082e-08	LOC103838237	GO:0016021//integral component of membrane	NA	NA	NA	KAF3603231.1//hypothetical protein F2Q69_00038005 [Brassica cretica]	PREDICTED: Brassica rapa uncharacterized LOC103838237 (LOC103838237), ncRNA
103831352	2329	218.288	44.8812	-2.28205	1.28911e-08	Down	1.13788e-09	LOC103831352	NA	GO:0008168//methyltransferase activity	NA	K17803//methyltransferase OMS1, mitochondrial [EC:2.1.1.-]	XP_033130264.1//methyltransferase-like protein 7A isoform X2 [Brassica rapa];XP_009105500.1//methyltransferase-like protein 7B isoform X1 [Brassica rapa]	PREDICTED: Brassica rapa methyltransferase-like protein 7B (LOC103831352), transcript variant X3, mRNA;PREDICTED: Brassica rapa methyltransferase-like protein 7B (LOC103831352), transcript variant X9, mRNA;PREDICTED: Brassica rapa methyltransferase-like protein 7B (LOC103831352), transcript variant X2, mRNA;PREDICTED: Brassica rapa methyltransferase-like protein 7B (LOC103831352), transcript vari…
103832124	842	56.4796	11.6229	-2.28076	2.25357e-05	Down	2.87739e-06	LOC103832124	GO:0016021//integral component of membrane	NA	NA	NA	XP_009106333.1//protein RALF-like 24 [Brassica rapa]	PREDICTED: Brassica rapa protein RALF-like 24 (LOC103832124), mRNA
103858502	1463	45.6956	9.42385	-2.27767	0.000231143	Down	3.50786e-05	LOC103858502	NA	NA	NA	K17535//serine/threonine-protein kinase TNNI3K [EC:2.7.11.1];K23222//nuclease HARBI1 [EC:3.1.-.-]	XP_009134122.2//F-box/kelch-repeat protein At4g38940 [Brassica rapa]	PREDICTED: Brassica rapa F-box/kelch-repeat protein At4g38940 (LOC103858502), mRNA
103837152	3844	75.4068	15.6093	-2.27229	0.000829639	Down	0.000140351	LOC103837152	NA	GO:0008168//methyltransferase activity	NA	K21484//benzoate/salicylate 1-O-methyltransferase [EC:2.1.1.273 2.1.1.274]	XP_033135103.1//salicylate/benzoate carboxyl methyltransferase isoform X1 [Brassica rapa];XP_013606963.1//PREDICTED: salicylate/benzoate carboxyl methyltransferase-like [Brassica oleracea var. oleracea]	PREDICTED: Brassica rapa salicylate/benzoate carboxyl methyltransferase (LOC103837152), transcript variant X2, mRNA;PREDICTED: Brassica rapa salicylate/benzoate carboxyl methyltransferase (LOC103837152), transcript variant X1, mRNA
103849373	4206	109.624	22.6995	-2.27184	0.000192246	Down	2.86811e-05	LOC103849373	GO:0016021//integral component of membrane	GO:0015276//ligand-gated ion channel activity;GO:0004930//G protein-coupled receptor activity	NA	K05387//glutamate receptor, ionotropic, plant	XP_009124394.1//glutamate receptor 2.8 [Brassica rapa]	PREDICTED: Brassica rapa glutamate receptor 2.8 (LOC103849373), mRNA
103836439	2421	52.6164	10.899	-2.27131	0.000197546	Down	2.95512e-05	LOC103836439	NA	NA	NA	K23573//dentin sialophosphoprotein	XP_009110941.1//cell wall integrity and stress response component 1-like [Brassica rapa]	PREDICTED: Brassica rapa cell wall integrity and stress response component 1-like (LOC103836439), mRNA
103837851	1211	99.6759	20.652	-2.27097	1.45836e-06	Down	1.58746e-07	LOC103837851	NA	GO:0046983//protein dimerization activity	GO:0006355//regulation of transcription, DNA-templated	K16189//phytochrome-interacting factor 4;K04733//interleukin-1 receptor-associated kinase 4 [EC:2.7.11.1];K11253//histone H3;K07953//GTP-binding protein SAR1 [EC:3.6.5.-];K12126//phytochrome-interacting factor 3;K18878//BHLH transcription factor Upa20	XP_013695785.1//transcription factor HBI1-like isoform X1 [Brassica napus];XP_013695793.1//transcription factor HBI1-like isoform X2 [Brassica napus];XP_009112484.1//transcription factor HBI1 isoform X2 [Brassica rapa]	PREDICTED: Brassica rapa transcription factor HBI1 (LOC103837851), transcript variant X2, mRNA;PREDICTED: Brassica rapa transcription factor HBI1 (LOC103837851), transcript variant X1, mRNA
103859771	2154	657.32	136.369	-2.26908	4.03073e-13	Down	2.49174e-14	LOC103859771	GO:0016021//integral component of membrane	NA	NA	K19040//E3 ubiquitin-protein ligase ATL10/75/76/77/78 [EC:2.3.2.27]	XP_009135597.1//RING-H2 finger protein ATL77-like [Brassica rapa]	PREDICTED: Brassica rapa RING-H2 finger protein ATL77 (LOC103859771), mRNA
103866883	2287	377.192	78.2598	-2.26895	1.59262e-17	Down	7.52907e-19	LOC103866883	GO:0016021//integral component of membrane	GO:0005524//ATP binding;GO:0004672//protein kinase activity	NA	K20718//LRR receptor-like serine/threonine-protein kinase ERECTA [EC:2.7.11.1]	XP_013748159.1//probable LRR receptor-like serine/threonine-protein kinase At1g34110 [Brassica napus]	PREDICTED: Brassica rapa probable LRR receptor-like serine/threonine-protein kinase At1g34110 (LOC103866883), mRNA
103851660	1785	666.325	139.365	-2.25735	2.64389e-19	Down	1.155e-20	LOC103851660	NA	GO:0004553//hydrolase activity, hydrolyzing O-glycosyl compounds	GO:0005975//carbohydrate metabolic process	K19893//glucan endo-1,3-beta-glucosidase 5/6 [EC:3.2.1.39]	XP_013683901.1//glucan endo-1,3-beta-glucosidase 6-like isoform X1 [Brassica napus];XP_013683909.1//glucan endo-1,3-beta-glucosidase 6-like isoform X2 [Brassica napus]	PREDICTED: Brassica rapa glucan endo-1,3-beta-glucosidase 6 (LOC103851660), transcript variant X1, mRNA;PREDICTED: Brassica rapa glucan endo-1,3-beta-glucosidase 6 (LOC103851660), transcript variant X2, mRNA
103841763	2217	237.509	49.6779	-2.25731	2.84974e-13	Down	1.74106e-14	LOC103841763	NA	NA	NA	K23573//dentin sialophosphoprotein;K01599//uroporphyrinogen decarboxylase [EC:4.1.1.37]	XP_009116572.1//peptide-N4-(N-acetyl-beta-glucosaminyl)asparagine amidase A [Brassica rapa]	PREDICTED: Brassica rapa peptide-N4-(N-acetyl-beta-glucosaminyl)asparagine amidase A (LOC103841763), mRNA
103868919	2121	171.56	35.8947	-2.25687	6.00762e-08	Down	5.65281e-09	LOC103868919	NA	GO:0008270//zinc ion binding	NA	K22262//WD repeat and FYVE domain-containing protein 3	XP_013749172.1//pentatricopeptide repeat-containing protein At1g31920-like [Brassica napus]	PREDICTED: Brassica rapa pentatricopeptide repeat-containing protein At1g31920 (LOC103868919), mRNA
103871496	1686	52.101	10.903	-2.25659	0.000260597	Down	3.99882e-05	LOC103871496	GO:0005618//cell wall;GO:0016021//integral component of membrane;GO:0005576//extracellular region	GO:0004650//polygalacturonase activity	GO:0009831//plant-type cell wall modification involved in multidimensional cell growth;GO:0005975//carbohydrate metabolic process;GO:0071555//cell wall organization	K01213//galacturan 1,4-alpha-galacturonidase [EC:3.2.1.67]	XP_013641167.1//polygalacturonase At1g48100 [Brassica napus]	PREDICTED: Brassica rapa polygalacturonase At1g48100 (LOC103871496), mRNA
103866046	789	292.277	61.1871	-2.25603	5.20911e-14	Down	3.0458e-15	LOC103866046	NA	NA	NA	NA	XP_009142173.1//uncharacterized protein LOC103866046 [Brassica rapa]	PREDICTED: Brassica rapa uncharacterized LOC103866046 (LOC103866046), mRNA
103854185	1733	209.699	44.0311	-2.25172	4.28344e-10	Down	3.32143e-11	LOC103854185	GO:0016021//integral component of membrane	GO:0016705//oxidoreductase activity, acting on paired donors, with incorporation or reduction of molecular oxygen;GO:0020037//heme binding;GO:0005506//iron ion binding;GO:0004497//monooxygenase activity	NA	K13260//isoflavone/4'-methoxyisoflavone 2'-hydroxylase [EC:1.14.14.90 1.14.14.89]	XP_013717891.1//cytochrome P450 81D11-like isoform X1 [Brassica napus];XP_009129359.1//cytochrome P450 81D11 isoform X1 [Brassica rapa];CDY47253.1//BnaA02g29390D [Brassica napus]	PREDICTED: Brassica rapa cytochrome P450 81D11 (LOC103854185), transcript variant X2, mRNA;PREDICTED: Brassica rapa cytochrome P450 81D11 (LOC103854185), transcript variant X3, mRNA;PREDICTED: Brassica rapa cytochrome P450 81D11 (LOC103854185), transcript variant X1, mRNA
103852321	929	251.232	52.917	-2.24722	1.59067e-11	Down	1.10391e-12	LOC103852321	GO:0019898//extrinsic component of membrane;GO:0009654//photosystem II oxygen evolving complex	GO:0005509//calcium ion binding;GO:0045156//electron transporter, transferring electrons within the cyclic electron transport pathway of photosynthesis activity	GO:0009409//response to cold;GO:0009767//photosynthetic electron transport chain;GO:0015979//photosynthesis	K08901//photosystem II oxygen-evolving enhancer protein 3	XP_009127480.1//psbQ-like protein 3, chloroplastic [Brassica rapa];RID74558.1//hypothetical protein BRARA_B01651 [Brassica rapa]	PREDICTED: Brassica rapa psbQ-like protein 3, chloroplastic (LOC103852321), mRNA
103851318	1492	51.4529	10.8378	-2.24719	0.000226504	Down	3.43321e-05	LOC103851318	NA	NA	NA	NA	XP_009126409.1//uncharacterized protein LOC103851318 [Brassica rapa]	PREDICTED: Brassica rapa uncharacterized LOC103851318 (LOC103851318), transcript variant X2, mRNA;PREDICTED: Brassica rapa uncharacterized LOC103851318 (LOC103851318), transcript variant X1, mRNA
117132558	4919	58.2531	12.2735	-2.24678	0.000568585	Down	9.2929e-05	LOC117132558	GO:0016020//membrane	GO:0004630//phospholipase D activity;GO:0005509//calcium ion binding;GO:0070290//N-acylphosphatidylethanolamine-specific phospholipase D activity	GO:0046470//phosphatidylcholine metabolic process;GO:0016042//lipid catabolic process	K01115//phospholipase D1/2 [EC:3.1.4.4]	KAF3552433.1//hypothetical protein DY000_02000292 [Brassica cretica]	PREDICTED: Brassica rapa uncharacterized LOC117132558 (LOC117132558), ncRNA
103847503	1810	708.166	149.207	-2.24677	3.15195e-14	Down	1.81764e-15	LOC103847503	GO:0016021//integral component of membrane	NA	NA	K13946//auxin influx carrier (AUX1 LAX family)	XP_009122845.1//auxin transporter-like protein 1 isoform X2 [Brassica rapa];XP_022568857.1//auxin transporter-like protein 1 isoform X1 [Brassica napus];XP_009122843.1//auxin transporter-like protein 1 isoform X1 [Brassica rapa]	PREDICTED: Brassica rapa auxin transporter-like protein 1 (LOC103847503), transcript variant X2, mRNA;PREDICTED: Brassica rapa auxin transporter-like protein 1 (LOC103847503), transcript variant X1, mRNA;PREDICTED: Brassica rapa auxin transporter-like protein 1 (LOC103847503), transcript variant X3, mRNA
103829610	3828	236.519	49.8567	-2.24609	2.32959e-11	Down	1.63605e-12	LOC103829610	NA	NA	NA	K11838//ubiquitin carboxyl-terminal hydrolase 7 [EC:3.4.19.12]	XP_009103570.2//protein NLP2 [Brassica rapa]	PREDICTED: Brassica rapa protein NLP2 (LOC103829610), transcript variant X4, mRNA;PREDICTED: Brassica rapa protein NLP2 (LOC103829610), transcript variant X3, mRNA;PREDICTED: Brassica rapa protein NLP2 (LOC103829610), transcript variant X2, mRNA;PREDICTED: Brassica rapa protein NLP2 (LOC103829610), transcript variant X1, mRNA;PREDICTED: Brassica rapa protein NLP2 (LOC103829610), transcript varian…
103834815	2009	113.784	24.0269	-2.24357	5.8082e-06	Down	6.80463e-07	LOC103834815	NA	NA	NA	K10357//myosin V;K14411//RNA-binding protein Musashi	XP_009109149.1//protein IQ-DOMAIN 1 isoform X1 [Brassica rapa];CDY39505.1//BnaA01g24830D [Brassica napus];XP_009109160.1//protein IQ-DOMAIN 1 isoform X2 [Brassica rapa]	PREDICTED: Brassica rapa protein IQ-DOMAIN 1 (LOC103834815), transcript variant X6, mRNA;PREDICTED: Brassica rapa protein IQ-DOMAIN 1 (LOC103834815), transcript variant X4, mRNA;PREDICTED: Brassica rapa protein IQ-DOMAIN 1 (LOC103834815), transcript variant X2, mRNA;PREDICTED: Brassica rapa protein IQ-DOMAIN 1 (LOC103834815), transcript variant X5, mRNA;PREDICTED: Brassica rapa protein IQ-DOMAIN …
103858508	1412	87.9347	18.5856	-2.24225	0.000175678	Down	2.60164e-05	LOC103858508	NA	NA	NA	K17535//serine/threonine-protein kinase TNNI3K [EC:2.7.11.1];K23222//nuclease HARBI1 [EC:3.1.-.-]	XP_009134129.2//F-box/kelch-repeat protein At4g38940 [Brassica rapa]	PREDICTED: Brassica rapa F-box/kelch-repeat protein At4g38940 (LOC103858508), transcript variant X2, mRNA;PREDICTED: Brassica rapa F-box/kelch-repeat protein At4g38940 (LOC103858508), transcript variant X3, mRNA;PREDICTED: Brassica rapa F-box/kelch-repeat protein At4g38940 (LOC103858508), transcript variant X1, mRNA
103865149	1564	685.583	145.408	-2.23723	1.28599e-10	Down	9.52741e-12	LOC103865149	GO:0043231//intracellular membrane-bounded organelle	GO:0080043//quercetin 3-O-glucosyltransferase activity;GO:0008194//UDP-glycosyltransferase activity;GO:0080044//quercetin 7-O-glucosyltransferase activity;GO:0016758//transferase activity, transferring hexosyl groups	NA	K13691//pathogen-inducible salicylic acid glucosyltransferase [EC:2.4.1.-]	RID66804.1//hypothetical protein BRARA_D01919 [Brassica rapa]	PREDICTED: Brassica rapa UDP-glycosyltransferase 74D1 (LOC103865149), mRNA
103856793	1860	167.988	35.7137	-2.2338	1.44692e-07	Down	1.41898e-08	LOC103856793	NA	NA	NA	NA	XP_009132169.1//uncharacterized protein LOC103856793 isoform X3 [Brassica rapa];XP_033144556.1//uncharacterized protein LOC103856793 isoform X2 [Brassica rapa];XP_033144554.1//uncharacterized protein LOC103856793 isoform X1 [Brassica rapa];XP_009132171.1//uncharacterized protein LOC103856793 isoform X4 [Brassica rapa]	PREDICTED: Brassica rapa uncharacterized LOC103856793 (LOC103856793), transcript variant X2, mRNA;PREDICTED: Brassica rapa uncharacterized LOC103856793 (LOC103856793), transcript variant X5, mRNA;PREDICTED: Brassica rapa uncharacterized LOC103856793 (LOC103856793), transcript variant X6, misc_RNA;PREDICTED: Brassica rapa uncharacterized LOC103856793 (LOC103856793), transcript variant X3, mRNA;PRE…
103855224	750	343.078	73.09	-2.23079	2.66068e-12	Down	1.73958e-13	LOC103855224	GO:0009522//photosystem I	NA	GO:0015979//photosynthesis	K02701//photosystem I subunit PsaN	XP_009130435.2//photosystem I reaction center subunit N, chloroplastic [Brassica rapa];VDC93249.1//unnamed protein product, partial [Brassica rapa]	PREDICTED: Brassica rapa photosystem I reaction center subunit N, chloroplastic (LOC103855224), mRNA
103854979	605	649.102	138.536	-2.22818	4.65254e-19	Down	2.05616e-20	LOC103854979	GO:0009507//chloroplast	NA	NA	NA	XP_033140936.1//uncharacterized protein LOC103854979 [Brassica rapa]	PREDICTED: Brassica rapa uncharacterized LOC103854979 (LOC103854979), mRNA
103852322	1669	714.066	152.632	-2.226	1.57185e-12	Down	1.01043e-13	LOC103852322	NA	NA	NA	NA	XP_009127482.1//senescence-associated protein AAF, chlorolplastic isoform X1 [Brassica rapa];XP_033140895.1//senescence-associated protein AAF, chlorolplastic isoform X2 [Brassica rapa]	PREDICTED: Brassica rapa senescence-associated protein AAF, chlorolplastic (LOC103852322), transcript variant X1, mRNA;PREDICTED: Brassica rapa senescence-associated protein AAF, chlorolplastic (LOC103852322), transcript variant X2, mRNA
103831229	1481	114.865	24.6607	-2.21966	7.373e-08	Down	7.00074e-09	LOC103831229	GO:0030136//clathrin-coated vesicle	GO:0030276//clathrin binding;GO:0005545//1-phosphatidylinositol binding	GO:0048268//clathrin coat assembly	K20043//clathrin coat assembly protein AP180	XP_009105359.1//putative clathrin assembly protein At1g68110 [Brassica rapa]	PREDICTED: Brassica rapa putative clathrin assembly protein At1g68110 (LOC103831229), mRNA
103871770	2108	457.054	98.2221	-2.21824	2.97438e-15	Down	1.60291e-16	LOC103871770	NA	NA	NA	K17964//leucine-rich PPR motif-containing protein, mitochondrial	XP_009148305.2//pentatricopeptide repeat-containing protein At1g09900 [Brassica rapa]	PREDICTED: Brassica rapa pentatricopeptide repeat-containing protein At1g09900 (LOC103871770), mRNA
103870050	1425	192.873	41.4658	-2.21766	1.63276e-08	Down	1.4563e-09	ESM	NA	GO:0016788//hydrolase activity, acting on ester bonds	NA	K01188//beta-glucosidase [EC:3.2.1.21];K14209//solute carrier family 36 (proton-coupled amino acid transporter);K00679//phospholipid:diacylglycerol acyltransferase [EC:2.3.1.158]	NP_001302596.1//GDSL esterase/lipase ESM1-like precursor [Brassica napus]	PREDICTED: Brassica rapa GDSL esterase/lipase ESM1 (ESM), mRNA
103833623	2735	1196.29	257.289	-2.2171	4.13874e-25	Down	1.46217e-26	LOC103833623	NA	NA	NA	K01051//pectinesterase [EC:3.1.1.11]	XP_009107946.1//trihelix transcription factor GTL1 isoform X2 [Brassica rapa];XP_009107944.1//trihelix transcription factor GTL1 isoform X1 [Brassica rapa]	PREDICTED: Brassica rapa trihelix transcription factor GTL1 (LOC103833623), transcript variant X2, mRNA;PREDICTED: Brassica rapa trihelix transcription factor GTL1 (LOC103833623), transcript variant X1, mRNA
103866415	1771	831.945	179.064	-2.21601	9.93225e-13	Down	6.30758e-14	LOC103866415	NA	GO:0016705//oxidoreductase activity, acting on paired donors, with incorporation or reduction of molecular oxygen;GO:0020037//heme binding;GO:0005506//iron ion binding;GO:0004497//monooxygenase activity	NA	K20660//cytochrome P450 family 709	XP_009142578.1//cytochrome P450 709B2 [Brassica rapa]	PREDICTED: Brassica rapa cytochrome P450 709B2 (LOC103866415), mRNA
103866964	2432	97.6141	21.0295	-2.21468	7.88586e-07	Down	8.39173e-08	LOC103866964	NA	GO:0003676//nucleic acid binding	NA	K09409//forkhead box protein P2/4	XP_009143234.1//uncharacterized protein LOC103866964 [Brassica rapa]	PREDICTED: Brassica rapa uncharacterized LOC103866964 (LOC103866964), mRNA
103869039	2155	116.207	25.0705	-2.21263	5.76461e-07	Down	6.05875e-08	LOC103869039	NA	GO:0005524//ATP binding;GO:0004672//protein kinase activity	NA	K08867//WNK lysine deficient protein kinase [EC:2.7.11.1]	XP_009145330.1//serine/threonine-protein kinase WNK2 [Brassica rapa]	PREDICTED: Brassica rapa serine/threonine-protein kinase WNK2 (LOC103869039), mRNA
103840801	2291	1044.42	225.755	-2.20988	1.49791e-23	Down	5.58483e-25	LOC103840801	NA	GO:0004842//ubiquitin-protein transferase activity	NA	K08332//vacuolar protein 8	XP_009115567.2//U-box domain-containing protein 11 [Brassica rapa]	PREDICTED: Brassica rapa U-box domain-containing protein 11 (LOC103840801), mRNA
103872320	5048	1849.69	399.839	-2.20979	7.56296e-17	Down	3.72121e-18	LOC103872320	NA	NA	NA	K03255//protein TIF31	XP_009148915.1//protein TSS isoform X1 [Brassica rapa];XP_009148916.1//protein TSS isoform X2 [Brassica rapa]	PREDICTED: Brassica rapa protein TSS (LOC103872320), transcript variant X2, mRNA;PREDICTED: Brassica rapa protein TSS (LOC103872320), transcript variant X1, mRNA
103850779	1307	203.089	43.906	-2.20962	3.20616e-11	Down	2.26969e-12	LOC103850779	NA	NA	NA	K10955//mucin-2	XP_009125812.1//E3 ubiquitin-protein ligase PUB23 [Brassica rapa]	PREDICTED: Brassica rapa E3 ubiquitin-protein ligase PUB23 (LOC103850779), mRNA
103841272	1107	42.059	9.0994	-2.20857	0.000703383	Down	0.000117221	LOC103841272	GO:0016021//integral component of membrane	NA	NA	NA	XP_009116039.1//uncharacterized protein LOC103841272 [Brassica rapa]	PREDICTED: Brassica rapa uncharacterized LOC103841272 (LOC103841272), transcript variant X2, mRNA;PREDICTED: Brassica rapa uncharacterized LOC103841272 (LOC103841272), transcript variant X1, mRNA
103865141	1107	400.595	86.7339	-2.20748	3.53981e-05	Down	4.67613e-06	LOC103865141	NA	GO:0008270//zinc ion binding	NA	K12135//zinc finger protein CONSTANS;K19720//collagen, type III, alpha	XP_009141169.1//B-box zinc finger protein 25 isoform X2 [Brassica rapa];XP_009141168.1//B-box zinc finger protein 25 isoform X1 [Brassica rapa]	PREDICTED: Brassica rapa B-box zinc finger protein 25 (LOC103865141), transcript variant X2, mRNA;PREDICTED: Brassica rapa B-box zinc finger protein 25 (LOC103865141), transcript variant X1, mRNA
103865453	708	389.086	84.2446	-2.20743	1.74226e-17	Down	8.25049e-19	LOC103865453	GO:0016021//integral component of membrane	NA	NA	NA	XP_009141486.1//uncharacterized protein LOC103865453 [Brassica rapa]	PREDICTED: Brassica rapa uncharacterized LOC103865453 (LOC103865453), mRNA
103865512	9790	223.346	48.3767	-2.20689	1.61269e-10	Down	1.20647e-11	LOC103865512	GO:0005634//nucleus	GO:0003677//DNA binding	NA	K04733//interleukin-1 receptor-associated kinase 4 [EC:2.7.11.1];K09287//RAV-like factor	RID67088.1//hypothetical protein BRARA_D02192 [Brassica rapa]	PREDICTED: Brassica rapa B3 domain-containing protein At2g36080 (LOC103865512), transcript variant X2, mRNA;PREDICTED: Brassica rapa B3 domain-containing protein At2g36080 (LOC103865512), transcript variant X1, mRNA
103832717	2510	266.405	57.7884	-2.20477	1.13388e-05	Down	1.38808e-06	LOC103832717	GO:0016021//integral component of membrane	GO:0016760//cellulose synthase (UDP-forming) activity	GO:0030244//cellulose biosynthetic process;GO:0071555//cell wall organization	K10999//cellulose synthase A [EC:2.4.1.12]	XP_018509449.1//cellulose synthase-like protein E1 isoform X1 [Brassica rapa];XP_033133652.1//cellulose synthase-like protein E1 isoform X4 [Brassica rapa]	PREDICTED: Brassica rapa cellulose synthase-like protein E1 (LOC103832717), transcript variant X4, mRNA;PREDICTED: Brassica rapa cellulose synthase-like protein E1 (LOC103832717), transcript variant X3, mRNA;PREDICTED: Brassica rapa cellulose synthase-like protein E1 (LOC103832717), transcript variant X2, mRNA;PREDICTED: Brassica rapa cellulose synthase-like protein E1 (LOC103832717), transcript …
103857273	1271	151.505	32.8731	-2.20439	4.21664e-08	Down	3.91113e-09	LOC103857273	NA	GO:0046872//metal ion binding	GO:0030001//metal ion transport	K04733//interleukin-1 receptor-associated kinase 4 [EC:2.7.11.1];K10144//RING finger and CHY zinc finger domain-containing protein 1 [EC:2.3.2.27]	XP_009132696.1//heavy metal-associated isoprenylated plant protein 7 [Brassica rapa]	PREDICTED: Brassica rapa heavy metal-associated isoprenylated plant protein 7 (LOC103857273), mRNA
103863917	1344	233.763	50.7255	-2.20426	1.08211e-11	Down	7.41982e-13	LOC103863917	GO:0016021//integral component of membrane	NA	NA	NA	XP_009139926.1//pathogen-associated molecular patterns-induced protein A70 [Brassica rapa]	PREDICTED: Brassica rapa pathogen-associated molecular patterns-induced protein A70 (LOC103863917), mRNA
103863585	847	358.901	78.0636	-2.20087	1.67929e-14	Down	9.49506e-16	LOC103863585	GO:0016021//integral component of membrane;GO:0005886//plasma membrane	NA	NA	K02923//large subunit ribosomal protein L38e	XP_009139582.1//CASP-like protein 2C1 [Brassica rapa]	PREDICTED: Brassica rapa CASP-like protein 2C1 (LOC103863585), mRNA
103869981	3310	304.679	66.3473	-2.19918	8.70935e-08	Down	8.34373e-09	LOC103869981	GO:0016021//integral component of membrane	GO:0005524//ATP binding;GO:0004672//protein kinase activity	NA	K23880//reticulophagy regulator	XP_018514639.2//probable leucine-rich repeat receptor-like serine/threonine-protein kinase At3g14840 isoform X2 [Brassica rapa];XP_033148645.1//probable leucine-rich repeat receptor-like serine/threonine-protein kinase At3g14840 isoform X1 [Brassica rapa]	PREDICTED: Brassica rapa probable leucine-rich repeat receptor-like serine/threonine-protein kinase At3g14840 (LOC103869981), transcript variant X1, mRNA;PREDICTED: Brassica rapa probable leucine-rich repeat receptor-like serine/threonine-protein kinase At3g14840 (LOC103869981), transcript variant X2, mRNA
103846121	2503	503.563	109.73	-2.19822	1.97413e-16	Down	9.87728e-18	LOC103846121	NA	NA	NA	K13206//coiled-coil domain-containing protein 55	XP_009121284.1//uncharacterized protein LOC103846121 [Brassica rapa]	PREDICTED: Brassica rapa uncharacterized LOC103846121 (LOC103846121), mRNA
103864049	945	165.537	36.1086	-2.19674	0.000164147	Down	2.41637e-05	LOC103864049	NA	NA	NA	NA	XP_009140063.1//uncharacterized protein LOC103864049 [Brassica rapa]	PREDICTED: Brassica rapa uncharacterized LOC103864049 (LOC103864049), mRNA
103828654	1258	98.1375	21.4235	-2.19561	7.73288e-06	Down	9.24383e-07	LOC103828654	NA	NA	NA	NA	XP_013752043.1//golgin subfamily A member 6-like protein 2 [Brassica napus]	PREDICTED: Brassica rapa golgin subfamily A member 6-like protein 2 (LOC103828654), mRNA
103830546	515	91.6456	20.0296	-2.19393	0.000441782	Down	7.07727e-05	LOC103830546	NA	NA	NA	NA	XP_009104598.1//uncharacterized protein LOC103830546 [Brassica rapa]	PREDICTED: Brassica rapa uncharacterized LOC103830546 (LOC103830546), mRNA
103828934	3080	844.705	185.103	-2.19012	7.60682e-09	Down	6.57893e-10	LOC103828934	GO:0016021//integral component of membrane	GO:0005524//ATP binding;GO:0004672//protein kinase activity	NA	K04733//interleukin-1 receptor-associated kinase 4 [EC:2.7.11.1];K23880//reticulophagy regulator	XP_033130691.1//probable LRR receptor-like serine/threonine-protein kinase At1g29720 isoform X2 [Brassica rapa];RID52971.1//hypothetical protein BRARA_G00399 [Brassica rapa];XP_013731559.1//probable LRR receptor-like serine/threonine-protein kinase At1g29720 [Brassica napus];XP_006305912.1//probable LRR receptor-like serine/threonine-protein kinase At1g29720 isoform X1 [Capsella rubella];XP_03313…	PREDICTED: Brassica rapa probable LRR receptor-like serine/threonine-protein kinase At1g29720 (LOC103828934), transcript variant X2, mRNA;PREDICTED: Brassica rapa probable LRR receptor-like serine/threonine-protein kinase At1g29720 (LOC103828934), transcript variant X1, mRNA
103859108	1961	91.1756	20.0277	-2.18665	2.95366e-06	Down	3.33538e-07	LOC103859108	NA	GO:0043531//ADP binding	GO:0007165//signal transduction	NA	XP_009134840.2//BTB/POZ domain-containing protein At3g05675 [Brassica rapa]	PREDICTED: Brassica rapa BTB/POZ domain-containing protein At3g05675 (LOC103859108), mRNA
103874626	2749	14764.5	3244.09	-2.18625	5.59812e-18	Down	2.59102e-19	LOC103874626	NA	GO:0004553//hydrolase activity, hydrolyzing O-glycosyl compounds	GO:0005975//carbohydrate metabolic process	K15920//xylan 1,4-beta-xylosidase [EC:3.2.1.37]	XP_013597985.1//PREDICTED: beta-D-xylosidase 1 [Brassica oleracea var. oleracea]	PREDICTED: Brassica rapa beta-D-xylosidase 1 (LOC103874626), mRNA
103863013	1290	755.789	166.24	-2.18472	3.95363e-24	Down	1.44336e-25	LOC103863013	NA	NA	NA	K23573//dentin sialophosphoprotein	XP_009138994.1//uncharacterized protein LOC103863013 [Brassica rapa]	PREDICTED: Brassica rapa uncharacterized LOC103863013 (LOC103863013), mRNA
103839175	3575	132.585	29.1669	-2.18452	1.96737e-07	Down	1.95709e-08	LOC103839175	GO:0009505//plant-type cell wall	GO:0016491//oxidoreductase activity;GO:0071949//FAD binding	NA	K22395//cinnamyl-alcohol dehydrogenase [EC:1.1.1.195]	XP_009113913.1//berberine bridge enzyme-like 27 [Brassica rapa]	PREDICTED: Brassica rapa berberine bridge enzyme-like 27 (LOC103839175), mRNA
103849147	2813	53.9488	11.8818	-2.18284	0.000283585	Down	4.37468e-05	LOC103849147	NA	GO:0005524//ATP binding;GO:0004672//protein kinase activity	NA	K08857//NIMA (never in mitosis gene a)-related kinase 1/4/5 [EC:2.7.11.1]	XP_009124199.2//serine/threonine-protein kinase Nek2 [Brassica rapa]	PREDICTED: Brassica rapa serine/threonine-protein kinase Nek2 (LOC103849147), transcript variant X1, mRNA;PREDICTED: Brassica rapa serine/threonine-protein kinase Nek2 (LOC103849147), transcript variant X2, mRNA
103843761	1214	144.873	31.9124	-2.1826	9.81929e-09	Down	8.58185e-10	LOC103843761	NA	GO:0046983//protein dimerization activity	NA	K12126//phytochrome-interacting factor 3	XP_009118778.1//transcription factor HFR1-like isoform X1 [Brassica rapa]	PREDICTED: Brassica rapa transcription factor HFR1 (LOC103843761), transcript variant X2, mRNA;PREDICTED: Brassica rapa transcription factor HFR1 (LOC103843761), transcript variant X1, mRNA
103857107	1758	378.301	83.3917	-2.18156	3.58412e-09	Down	2.99997e-10	LOC103857107	NA	NA	NA	NA	XP_009132509.1//probable membrane-associated kinase regulator 6 [Brassica rapa]	PREDICTED: Brassica rapa probable membrane-associated kinase regulator 6 (LOC103857107), mRNA
103868841	16597	108.775	24.1439	-2.17162	2.46731e-06	Down	2.76304e-07	LOC103868841	GO:0016021//integral component of membrane	NA	NA	K01188//beta-glucosidase [EC:3.2.1.21];K22804//structural maintenance of chromosomes protein 6;K11650//SWI/SNF-related matrix-associated actin-dependent regulator of chromatin subfamily D;K09286//EREBP-like factor;K12874//intron-binding protein aquarius;K02737//20S proteasome subunit beta 5 [EC:3.4.25.1];K00799//glutathione S-transferase [EC:2.5.1.18];K06943//nucleolar GTP-binding protein;K12120/…	XP_033148515.1//uncharacterized protein LOC117134349 [Brassica rapa];XP_013749252.1//uncharacterized protein LOC106451822 [Brassica napus]	PREDICTED: Brassica rapa uncharacterized LOC103868841 (LOC103868841), transcript variant X2, misc_RNA;PREDICTED: Brassica rapa uncharacterized LOC103868841 (LOC103868841), transcript variant X1, misc_RNA;PREDICTED: Brassica rapa uncharacterized LOC103868841 (LOC103868841), transcript variant X3, mRNA
103857635	615	245.893	54.7463	-2.1672	7.04551e-10	Down	5.56885e-11	LOC103857635	NA	NA	GO:0009733//response to auxin	K14488//SAUR family protein	XP_009133442.1//auxin-induced protein X15 [Brassica rapa]	PREDICTED: Brassica rapa auxin-induced protein X15 (LOC103857635), mRNA
103854521	11025	113.542	25.2864	-2.16679	2.86793e-06	Down	3.23319e-07	LOC103854521	NA	NA	NA	K15397//3-ketoacyl-CoA synthase [EC:2.3.1.199]	XP_033139812.1//F-box protein SNE [Brassica rapa]	PREDICTED: Brassica rapa F-box protein SNE (LOC103854521), mRNA
103872785	1073	45.9607	10.2463	-2.1653	0.000933815	Down	0.000160175	LOC103872785	GO:0016021//integral component of membrane	NA	NA	NA	CDY29397.1//BnaA06g13990D [Brassica napus];KAF3605331.1//hypothetical protein DY000_02049787 [Brassica cretica]	PREDICTED: Brassica rapa uncharacterized LOC103872785 (LOC103872785), ncRNA
103860449	1830	232.016	51.7532	-2.1645	1.30192e-07	Down	1.27245e-08	LOC103860449	NA	GO:0016705//oxidoreductase activity, acting on paired donors, with incorporation or reduction of molecular oxygen;GO:0020037//heme binding;GO:0005506//iron ion binding;GO:0004497//monooxygenase activity	NA	K00517//indol-3-yl-methylglucosinolate hydroxylase [EC:1.14.-.-]	XP_009136332.1//cytochrome P450 81F1 [Brassica rapa]	PREDICTED: Brassica rapa cytochrome P450 81F1 (LOC103860449), mRNA
103845309	1218	245.67	54.9286	-2.16109	0.000499298	Down	8.08291e-05	LOC103845309	NA	GO:0016765//transferase activity, transferring alkyl or aryl (other than methyl) groups	NA	K11778//ditrans,polycis-polyprenyl diphosphate synthase [EC:2.5.1.87]	VDD32621.1//unnamed protein product [Brassica oleracea]	PREDICTED: Brassica rapa dehydrodolichyl diphosphate synthase 2 (LOC103845309), mRNA
103843258	2047	677.973	151.903	-2.15808	4.25127e-14	Down	2.46639e-15	LOC103843258	GO:0016021//integral component of membrane	NA	NA	K07393//glutathionyl-hydroquinone reductase [EC:1.8.5.7]	RID52124.1//hypothetical protein BRARA_H02745 [Brassica rapa]	PREDICTED: Brassica rapa lipase (LOC103843258), mRNA
103862331	3469	128.873	29.0192	-2.15087	2.29433e-06	Down	2.56012e-07	LOC103862331	GO:0016021//integral component of membrane	GO:0015297//antiporter activity;GO:0042910//xenobiotic transmembrane transporter activity	NA	K03327//multidrug resistance protein, MATE family	XP_006297558.1//protein DETOXIFICATION 17 isoform X1 [Capsella rubella];XP_013690039.1//protein DETOXIFICATION 17-like isoform X1 [Brassica napus];XP_033142438.1//protein DETOXIFICATION 17 isoform X3 [Brassica rapa]	PREDICTED: Brassica rapa protein DETOXIFICATION 17 (LOC103862331), transcript variant X2, mRNA;PREDICTED: Brassica rapa protein DETOXIFICATION 17 (LOC103862331), transcript variant X1, mRNA;PREDICTED: Brassica rapa protein DETOXIFICATION 17 (LOC103862331), transcript variant X3, mRNA
103855523	2180	821.892	185.222	-2.14969	2.35665e-11	Down	1.65631e-12	LOC103855523	GO:0016021//integral component of membrane	GO:0022857//transmembrane transporter activity	NA	K03457//nucleobase:cation symporter-1, NCS1 family	XP_009130766.1//purine-uracil permease NCS1 [Brassica rapa]	PREDICTED: Brassica rapa purine-uracil permease NCS1 (LOC103855523), mRNA
103869748	731	441.147	99.5249	-2.14813	1.57701e-11	Down	1.094e-12	LOC103869748	NA	NA	NA	NA	XP_009146075.2//rapid alkalinization factor 23 [Brassica rapa]	PREDICTED: Brassica rapa rapid alkalinization factor 23 (LOC103869748), mRNA
103842171	736	88.8319	20.0474	-2.14766	8.86072e-05	Down	1.24812e-05	LOC103842171	NA	NA	NA	NA	XP_009117044.1//uncharacterized protein LOC103842171 [Brassica rapa]	PREDICTED: Brassica rapa uncharacterized LOC103842171 (LOC103842171), mRNA
103835890	986	874.075	197.618	-2.14504	2.62154e-16	Down	1.32148e-17	LOC103835890	NA	NA	NA	K22832//1,3-beta-glucanosyltransferase GAS1 [EC:2.4.1.-]	XP_033132685.1//PLASMODESMATA CALLOSE-BINDING PROTEIN 3 isoform X3 [Brassica rapa];XP_033132684.1//PLASMODESMATA CALLOSE-BINDING PROTEIN 3 isoform X1 [Brassica rapa];XP_009110328.2//PLASMODESMATA CALLOSE-BINDING PROTEIN 3 isoform X2 [Brassica rapa]	PREDICTED: Brassica rapa PLASMODESMATA CALLOSE-BINDING PROTEIN 3 (LOC103835890), transcript variant X3, mRNA;PREDICTED: Brassica rapa PLASMODESMATA CALLOSE-BINDING PROTEIN 3 (LOC103835890), transcript variant X1, mRNA;PREDICTED: Brassica rapa PLASMODESMATA CALLOSE-BINDING PROTEIN 3 (LOC103835890), transcript variant X2, mRNA
103854394	2028	76.5774	17.3283	-2.14379	7.8785e-05	Down	1.09964e-05	LOC103854394	NA	NA	NA	NA	XP_013720511.1//uncharacterized protein BNAA02G27720D [Brassica napus]	PREDICTED: Brassica rapa uncharacterized LOC103854394 (LOC103854394), mRNA
103851693	3002	80.3677	18.201	-2.1426	1.65659e-05	Down	2.07656e-06	LOC103851693	GO:0016021//integral component of membrane	NA	GO:0080143//regulation of amino acid export	K13128//zinc finger CCHC domain-containing protein 8	XP_013713825.1//protein GLUTAMINE DUMPER 3-like [Brassica napus]	PREDICTED: Brassica rapa protein GLUTAMINE DUMPER 3 (LOC103851693), mRNA
103857403	5116	467.76	105.987	-2.14188	1.10004e-08	Down	9.65243e-10	LOC103857403	GO:0016021//integral component of membrane	NA	NA	K14794//ribosomal RNA-processing protein 12	XP_009132824.1//protein NUCLEAR FUSION DEFECTIVE 4 [Brassica rapa]	PREDICTED: Brassica rapa protein NUCLEAR FUSION DEFECTIVE 4 (LOC103857403), mRNA
103875212	1167	1997.77	452.7	-2.14176	1.75974e-17	Down	8.33798e-19	LOC103875212	GO:0016021//integral component of membrane	GO:0016705//oxidoreductase activity, acting on paired donors, with incorporation or reduction of molecular oxygen;GO:0020037//heme binding;GO:0005506//iron ion binding;GO:0004497//monooxygenase activity	NA	K20660//cytochrome P450 family 709	XP_009151953.1//cytochrome P450 709B3 [Brassica rapa]	PREDICTED: Brassica rapa cytochrome P450 709B3 (LOC103875212), transcript variant X2, mRNA;PREDICTED: Brassica rapa cytochrome P450 709B3 (LOC103875212), transcript variant X1, mRNA
103828479	1839	1114.83	252.633	-2.1417	2.10837e-14	Down	1.19833e-15	LOC103828479	GO:0016020//membrane	GO:0016747//transferase activity, transferring acyl groups other than amino-acyl groups	GO:0006633//fatty acid biosynthetic process	K15397//3-ketoacyl-CoA synthase [EC:2.3.1.199]	XP_009102329.2//3-ketoacyl-CoA synthase 8 [Brassica rapa]	PREDICTED: Brassica rapa 3-ketoacyl-CoA synthase 8 (LOC103828479), mRNA
103867524	1291	59.1055	13.4548	-2.13518	5.62976e-05	Down	7.68578e-06	LOC103867524	NA	NA	NA	K10955//mucin-2;K00430//peroxidase [EC:1.11.1.7];K23573//dentin sialophosphoprotein	XP_009143846.1//trihelix transcription factor ASR3 [Brassica rapa]	PREDICTED: Brassica rapa trihelix transcription factor ASR3 (LOC103867524), mRNA
103855556	2669	1244.25	283.582	-2.13344	1.05412e-11	Down	7.22226e-13	LOC103855556	NA	NA	NA	K13422//transcription factor MYC2;K18486//heart-and neural crest derivatives-expressed protein 2	XP_009130802.1//transcription factor bHLH101 isoform X1 [Brassica rapa];XP_009130803.1//transcription factor bHLH101 isoform X2 [Brassica rapa]	PREDICTED: Brassica rapa transcription factor bHLH101 (LOC103855556), transcript variant X2, mRNA;PREDICTED: Brassica rapa transcription factor bHLH101 (LOC103855556), transcript variant X1, mRNA
103858746	947	2636.83	601.352	-2.13252	1.96266e-11	Down	1.371e-12	LOC103858746	NA	NA	NA	K10268//F-box and leucine-rich repeat protein 2/20;K23573//dentin sialophosphoprotein	XP_033142117.1//dormancy-associated protein homolog 3 isoform X3 [Brassica rapa];XP_033142118.1//dormancy-associated protein homolog 3 isoform X6 [Brassica rapa];XP_022571906.1//dormancy-associated protein homolog 3-like isoform X2 [Brassica napus];XP_009134411.1//dormancy-associated protein homolog 3 isoform X4 [Brassica rapa];XP_033142116.1//F-box protein SKIP17 isoform X2 [Brassica rapa];XP_03…	PREDICTED: Brassica rapa dormancy-associated protein homolog 3 (LOC103858746), transcript variant X6, mRNA;PREDICTED: Brassica rapa dormancy-associated protein homolog 3 (LOC103858746), transcript variant X1, mRNA;PREDICTED: Brassica rapa dormancy-associated protein homolog 3 (LOC103858746), transcript variant X4, mRNA;PREDICTED: Brassica rapa dormancy-associated protein homolog 3 (LOC103858746),…
103866507	1108	190.362	43.4728	-2.13056	1.34231e-06	Down	1.45538e-07	LOC103866507	NA	NA	NA	NA	XP_009142694.1//uncharacterized protein LOC103866507 [Brassica rapa]	PREDICTED: Brassica rapa uncharacterized LOC103866507 (LOC103866507), mRNA
103837475	1493	467.827	107.363	-2.12348	1.26752e-11	Down	8.74209e-13	LOC103837475	NA	GO:0046872//metal ion binding	GO:0030001//metal ion transport	K04733//interleukin-1 receptor-associated kinase 4 [EC:2.7.11.1]	XP_009112085.2//heavy metal-associated isoprenylated plant protein 7 [Brassica rapa]	PREDICTED: Brassica rapa heavy metal-associated isoprenylated plant protein 7 (LOC103837475), mRNA
103871399	3188	223.388	51.27	-2.12337	5.42015e-11	Down	3.89653e-12	LOC103871399	GO:0016021//integral component of membrane	GO:0005524//ATP binding;GO:0004672//protein kinase activity	NA	K04733//interleukin-1 receptor-associated kinase 4 [EC:2.7.11.1]	VDC65039.1//unnamed protein product, partial [Brassica rapa]	PREDICTED: Brassica rapa probable receptor-like protein kinase At1g49730 (LOC103871399), transcript variant X2, mRNA;PREDICTED: Brassica rapa probable receptor-like protein kinase At1g49730 (LOC103871399), transcript variant X1, mRNA
103868134	1946	148.826	34.1727	-2.12271	1.64275e-09	Down	1.33452e-10	LOC103868134	GO:0016021//integral component of membrane	GO:0016705//oxidoreductase activity, acting on paired donors, with incorporation or reduction of molecular oxygen;GO:0020037//heme binding;GO:0005506//iron ion binding;GO:0004497//monooxygenase activity	NA	K00512//steroid 17alpha-monooxygenase / 17alpha-hydroxyprogesterone deacetylase [EC:1.14.14.19 1.14.14.32]	XP_009144488.1//flavonoid 3'-monooxygenase CYP75B137 [Brassica rapa]	PREDICTED: Brassica rapa flavonoid 3'-monooxygenase CYP75B137 (LOC103868134), transcript variant X1, mRNA;PREDICTED: Brassica rapa flavonoid 3'-monooxygenase CYP75B137 (LOC103868134), transcript variant X2, mRNA
103842402	2267	132.971	30.5356	-2.12254	1.15484e-08	Down	1.01611e-09	LOC103842402	GO:0005634//nucleus	GO:0003677//DNA binding	GO:0006355//regulation of transcription, DNA-templated	K16670//homeobox protein Meis2;K15613//homeobox protein Meis1	XP_018510616.2//BEL1-like homeodomain protein 4 [Brassica rapa]	PREDICTED: Brassica rapa BEL1-like homeodomain protein 4 (LOC103842402), transcript variant X4, mRNA;PREDICTED: Brassica rapa BEL1-like homeodomain protein 4 (LOC103842402), transcript variant X1, mRNA;PREDICTED: Brassica rapa BEL1-like homeodomain protein 4 (LOC103842402), transcript variant X2, mRNA;PREDICTED: Brassica rapa BEL1-like homeodomain protein 4 (LOC103842402), transcript variant X3, …
103856792	6632	606.132	139.27	-2.12175	1.06112e-10	Down	7.80175e-12	LOC103856792	NA	GO:0008270//zinc ion binding;GO:0043565//sequence-specific DNA binding	GO:0006355//regulation of transcription, DNA-templated	K21630//GATA-type zinc finger protein 1	XP_009132168.1//GATA transcription factor 21 [Brassica rapa]	PREDICTED: Brassica rapa GATA transcription factor 21 (LOC103856792), mRNA
103867221	1133	8363.76	1922.72	-2.12101	1.81187e-16	Down	9.03145e-18	LOC103867221	GO:0016021//integral component of membrane	GO:0015267//channel activity	NA	K09872//aquaporin PIP	XP_013637392.1//PREDICTED: aquaporin PIP2-2-like [Brassica oleracea var. oleracea]	PREDICTED: Brassica rapa aquaporin PIP2-2 (LOC103867221), mRNA
103841963	1669	82.4056	18.9471	-2.12076	0.000219902	Down	3.32431e-05	LOC103841963	NA	NA	GO:0006511//ubiquitin-dependent protein catabolic process	K03094//S-phase kinase-associated protein 1	XP_009116803.1//SKP1-like protein 21 [Brassica rapa]	PREDICTED: Brassica rapa SKP1-like protein 21 (LOC103841963), transcript variant X2, mRNA;PREDICTED: Brassica rapa SKP1-like protein 21 (LOC103841963), transcript variant X1, mRNA
103867130	1672	4538.15	1043.78	-2.12028	1.44437e-17	Down	6.80886e-19	LOC103867130	GO:0005774//vacuolar membrane;GO:0016021//integral component of membrane	GO:0015369//calcium:proton antiporter activity	NA	K07300//Ca2+:H+ antiporter	XP_009143416.1//vacuolar cation/proton exchanger 1 [Brassica rapa]	PREDICTED: Brassica rapa vacuolar cation/proton exchanger 1 (LOC103867130), mRNA
103856784	998	218.763	50.4032	-2.11778	2.92152e-12	Down	1.91795e-13	LOC103856784	NA	NA	GO:0006353//DNA-templated transcription, termination	NA	XP_013700507.2//SAP-like protein BP-73 isoform X1 [Brassica napus];XP_013700554.2//uncharacterized protein LOC106404303 isoform X2 [Brassica napus]	PREDICTED: Brassica rapa uncharacterized LOC103856784 (LOC103856784), transcript variant X1, mRNA;PREDICTED: Brassica rapa uncharacterized LOC103856784 (LOC103856784), transcript variant X2, mRNA
103865339	3049	428.938	99.0394	-2.11469	4.11483e-11	Down	2.93609e-12	LOC103865339	GO:0016021//integral component of membrane	NA	NA	K19613//leucine-rich repeat protein SHOC2;K13420//LRR receptor-like serine/threonine-protein kinase FLS2 [EC:2.7.11.1]	XP_009141384.2//receptor like protein 24 [Brassica rapa]	PREDICTED: Brassica rapa receptor like protein 24 (LOC103865339), mRNA
103832004	9378	91.382	21.1273	-2.1128	1.8976e-06	Down	2.09659e-07	LOC103832004	NA	GO:0003712//transcription coregulator activity	GO:0006355//regulation of transcription, DNA-templated	K02737//20S proteasome subunit beta 5 [EC:3.4.25.1];K09571//FK506-binding protein 4/5 [EC:5.2.1.8];K22804//structural maintenance of chromosomes protein 6;K09338//homeobox-leucine zipper protein	XP_009106210.1//uncharacterized protein LOC103832004 isoform X2 [Brassica rapa];XP_013669026.1//uncharacterized protein LOC106373397 [Brassica napus];XP_033137762.1//uncharacterized protein LOC103832004 isoform X1 [Brassica rapa]	PREDICTED: Brassica rapa uncharacterized LOC103832004 (LOC103832004), transcript variant X1, mRNA;PREDICTED: Brassica rapa uncharacterized LOC103832004 (LOC103832004), transcript variant X2, mRNA
103875168	1254	344.372	79.8062	-2.1094	4.85135e-08	Down	4.52195e-09	LOC103875168	GO:0016021//integral component of membrane	GO:0022857//transmembrane transporter activity	NA	K17500//integrin-linked kinase-associated serine/threonine phosphatase 2C [EC:3.1.3.16];K00430//peroxidase [EC:1.11.1.7];K01188//beta-glucosidase [EC:3.2.1.21];K11643//chromodomain-helicase-DNA-binding protein 4 [EC:3.6.4.12]	XP_013711709.2//WAT1-related protein At3g28100-like isoform X2 [Brassica napus];XP_033148851.1//WAT1-related protein At3g28100 isoform X4 [Brassica rapa];XP_018515505.1//WAT1-related protein At3g28100 isoform X6 [Brassica rapa];XP_009151895.1//WAT1-related protein At3g28100 isoform X1 [Brassica rapa];XP_022561939.1//WAT1-related protein At3g28100-like isoform X3 [Brassica napus];XP_009151896.1//W…	PREDICTED: Brassica rapa WAT1-related protein At3g28100 (LOC103875168), transcript variant X5, mRNA;PREDICTED: Brassica rapa WAT1-related protein At3g28100 (LOC103875168), transcript variant X3, mRNA;PREDICTED: Brassica rapa WAT1-related protein At3g28100 (LOC103875168), transcript variant X1, mRNA;PREDICTED: Brassica rapa WAT1-related protein At3g28100 (LOC103875168), transcript variant X7, mRNA…
103837208	1160	2640.32	612.107	-2.10886	7.47691e-11	Down	5.4292e-12	LOC103837208	NA	NA	NA	K07735//putative transcriptional regulator	XP_009111787.1//UPF0301 protein Plut_0637 [Brassica rapa];VDC58427.1//unnamed protein product [Brassica rapa]	PREDICTED: Brassica rapa UPF0301 protein Plut_0637 (LOC103837208), mRNA
103864832	6906	455.899	105.781	-2.10763	4.81291e-06	Down	5.58574e-07	LOC103864832	NA	GO:0004190//aspartic-type endopeptidase activity	NA	K01381//saccharopepsin [EC:3.4.23.25]	XP_033145148.1//aspartic proteinase CDR1-like [Brassica rapa]	PREDICTED: Brassica rapa aspartic proteinase CDR1-like (LOC103864832), transcript variant X2, misc_RNA;PREDICTED: Brassica rapa aspartic proteinase CDR1-like (LOC103864832), transcript variant X1, mRNA
103837284	2833	447.485	103.864	-2.10715	3.71078e-10	Down	2.8595e-11	LOC103837284	NA	GO:0004553//hydrolase activity, hydrolyzing O-glycosyl compounds	GO:0005975//carbohydrate metabolic process	K15920//xylan 1,4-beta-xylosidase [EC:3.2.1.37]	XP_009111875.2//beta-D-xylosidase 1 [Brassica rapa]	PREDICTED: Brassica rapa beta-D-xylosidase 1 (LOC103837284), mRNA
103831878	1775	10934.8	2539.87	-2.1061	2.33343e-06	Down	2.60749e-07	LOC103831878	GO:0005737//cytoplasm	GO:0046872//metal ion binding;GO:0020037//heme binding;GO:0004096//catalase activity	GO:0006979//response to oxidative stress;GO:0042744//hydrogen peroxide catabolic process;GO:0042542//response to hydrogen peroxide	K03781//catalase [EC:1.11.1.6]	KAF3534316.1//hypothetical protein DY000_02036528 [Brassica cretica]	PREDICTED: Brassica rapa catalase-2 (LOC103831878), transcript variant X1, mRNA;PREDICTED: Brassica rapa catalase-2 (LOC103831878), transcript variant X2, mRNA;PREDICTED: Brassica rapa catalase-2 (LOC103831878), transcript variant X4, mRNA;PREDICTED: Brassica rapa catalase-2 (LOC103831878), transcript variant X3, mRNA
117126285	6338	208.42	48.4143	-2.10599	3.05547e-05	Down	3.99131e-06	LOC117126285	NA	NA	NA	K22804//structural maintenance of chromosomes protein 6;K01188//beta-glucosidase [EC:3.2.1.21];K06943//nucleolar GTP-binding protein	XP_022564438.1//uncharacterized protein LOC111209007 [Brassica napus]	PREDICTED: Brassica rapa uncharacterized LOC117126285 (LOC117126285), ncRNA
117129192	1172	150.799	35.0677	-2.10441	5.87744e-07	Down	6.184e-08	LOC117129192	NA	GO:0016791//phosphatase activity	GO:0007165//signal transduction	K07466//replication factor A1;K16226//disease resistance protein RPS4;K18195//rhamnogalacturonan endolyase [EC:4.2.2.23];K04646//clathrin heavy chain	KAF3535440.1//hypothetical protein F2Q69_00022177 [Brassica cretica];XP_022547752.1//uncharacterized protein LOC111200724 [Brassica napus];XP_009121494.1//uncharacterized protein LOC103846336 [Brassica rapa]	PREDICTED: Brassica rapa uncharacterized LOC117129192 (LOC117129192), ncRNA
103858008	1201	204.467	47.5554	-2.10418	7.47345e-08	Down	7.09812e-09	LOC103858008	GO:0005634//nucleus	NA	GO:0032502//developmental process;GO:0006351//transcription, DNA-templated	K15601//[histone H3]-dimethyl-L-lysine9 demethylase [EC:1.14.11.65]	XP_033143837.1//uncharacterized protein LOC103858008 isoform X3 [Brassica rapa];XP_009133530.1//uncharacterized protein LOC103858008 isoform X1 [Brassica rapa];XP_009133531.1//uncharacterized protein LOC103858008 isoform X2 [Brassica rapa]	PREDICTED: Brassica rapa uncharacterized LOC103858008 (LOC103858008), transcript variant X2, mRNA;PREDICTED: Brassica rapa uncharacterized LOC103858008 (LOC103858008), transcript variant X1, mRNA;PREDICTED: Brassica rapa uncharacterized LOC103858008 (LOC103858008), transcript variant X3, mRNA
103869134	964	313.901	73.0618	-2.10312	8.08564e-06	Down	9.69151e-07	LOC103869134	NA	GO:0019901//protein kinase binding	GO:0000079//regulation of cyclin-dependent protein serine/threonine kinase activity	K02738//20S proteasome subunit beta 1 [EC:3.4.25.1];K01255//leucyl aminopeptidase [EC:3.4.11.1]	XP_009145444.1//cyclin-U1-1 [Brassica rapa]	PREDICTED: Brassica rapa cyclin-U1-1 (LOC103869134), mRNA
103844641	4475	4443.61	1034.58	-2.10269	2.77057e-13	Down	1.69121e-14	LOC103844641	NA	GO:0003723//RNA binding	NA	K13126//polyadenylate-binding protein;K03255//protein TIF31	VDD16644.1//unnamed protein product [Brassica rapa];XP_033138040.1//protein TSS [Brassica rapa]	PREDICTED: Brassica rapa protein TSS (LOC103844641), mRNA
103854916	1855	620.513	144.534	-2.10205	6.66018e-18	Down	3.09325e-19	LOC103854916	NA	GO:0046983//protein dimerization activity	NA	K16189//phytochrome-interacting factor 4;K12126//phytochrome-interacting factor 3;K13422//transcription factor MYC2	XP_009130134.1//transcription factor BIM1 [Brassica rapa]	PREDICTED: Brassica rapa transcription factor BIM1 (LOC103854916), mRNA
103861550	1896	43.5205	10.1469	-2.10065	0.00074043	Down	0.00012395	LOC103861550	GO:0016021//integral component of membrane	NA	NA	K23877//xyloglucan O-acetyltransferase	XP_033142978.1//protein trichome birefringence-like 18 [Brassica rapa]	PREDICTED: Brassica rapa protein trichome birefringence-like 18 (LOC103861550), transcript variant X2, misc_RNA;PREDICTED: Brassica rapa protein trichome birefringence-like 18 (LOC103861550), transcript variant X1, mRNA;PREDICTED: Brassica rapa protein trichome birefringence-like 18 (LOC103861550), transcript variant X3, misc_RNA
103859741	1543	994.384	232.019	-2.09956	1.06413e-23	Down	3.9333e-25	LOC103859741	NA	NA	NA	K17964//leucine-rich PPR motif-containing protein, mitochondrial;K01051//pectinesterase [EC:3.1.1.11]	XP_009135567.1//uncharacterized GPI-anchored protein At4g28100 [Brassica rapa]	PREDICTED: Brassica rapa uncharacterized GPI-anchored protein At4g28100 (LOC103859741), mRNA
103841972	1774	1184.11	276.329	-2.09934	4.59979e-07	Down	4.77043e-08	LOC103841972	GO:0005576//extracellular region	GO:0016829//lyase activity;GO:0004650//polygalacturonase activity	GO:0005975//carbohydrate metabolic process;GO:0071555//cell wall organization	K01184//polygalacturonase [EC:3.2.1.15]	XP_019101732.1//PREDICTED: LOW QUALITY PROTEIN: probable polygalacturonase [Camelina sativa]	PREDICTED: Brassica rapa probable polygalacturonase (LOC103841972), mRNA
103834899	1799	135.436	31.6084	-2.09923	4.56605e-09	Down	3.86222e-10	LOC103834899	NA	GO:0003677//DNA binding	NA	K08026//one cut domain, family member 1, hepatocyte nuclear factor 6;K15777//4,5-DOPA dioxygenase extradiol [EC:1.13.11.-];K15601//[histone H3]-dimethyl-L-lysine9 demethylase [EC:1.14.11.65]	XP_009109241.1//zinc-finger homeodomain protein 2 [Brassica rapa]	PREDICTED: Brassica rapa zinc-finger homeodomain protein 2 (LOC103834899), mRNA
103855307	5325	66.6597	15.5901	-2.09619	0.00010855	Down	1.55258e-05	LOC103855307	GO:0005634//nucleus	GO:0003677//DNA binding	GO:0006355//regulation of transcription, DNA-templated	K04733//interleukin-1 receptor-associated kinase 4 [EC:2.7.11.1];K20043//clathrin coat assembly protein AP180;K09326//homeobox protein OTX1;K16222//Dof zinc finger protein DOF5.5	XP_033140795.1//dof zinc finger protein DOF5.7-like [Brassica rapa]	PREDICTED: Brassica rapa dof zinc finger protein DOF5.7-like (LOC103855307), mRNA
103839441	2104	71.5685	16.7472	-2.0954	1.75942e-05	Down	2.21395e-06	LOC103839441	GO:0016021//integral component of membrane	NA	NA	K01728//pectate lyase [EC:4.2.2.2]	XP_009114195.1//uncharacterized protein LOC103839441 [Brassica rapa]	PREDICTED: Brassica rapa uncharacterized LOC103839441 (LOC103839441), mRNA
103855300	3306	85.0424	19.9002	-2.0954	1.6325e-06	Down	1.79188e-07	LOC103855300	NA	GO:0003677//DNA binding	NA	K08026//one cut domain, family member 1, hepatocyte nuclear factor 6;K15777//4,5-DOPA dioxygenase extradiol [EC:1.13.11.-];K15601//[histone H3]-dimethyl-L-lysine9 demethylase [EC:1.14.11.65]	XP_009130511.1//zinc-finger homeodomain protein 1 [Brassica rapa]	PREDICTED: Brassica rapa zinc-finger homeodomain protein 1 (LOC103855300), mRNA
103851031	2551	223.132	52.2927	-2.09321	3.00866e-10	Down	2.30153e-11	LOC103851031	GO:0016021//integral component of membrane	GO:0003723//RNA binding	NA	K01148//poly(A)-specific ribonuclease [EC:3.1.13.4]	XP_009126099.1//chloroplastic group IIA intron splicing facilitator CRS1, chloroplastic [Brassica rapa]	PREDICTED: Brassica rapa chloroplastic group IIA intron splicing facilitator CRS1, chloroplastic (LOC103851031), mRNA
103865507	1460	1093.05	256.63	-2.09059	3.69741e-22	Down	1.4548e-23	LOC103865507	GO:0009507//chloroplast	GO:0003690//double-stranded DNA binding	GO:0006355//regulation of transcription, DNA-templated	K15032//mTERF domain-containing protein, mitochondrial	XP_009141553.1//transcription termination factor MTEF1, chloroplastic isoform X2 [Brassica rapa];XP_009141551.1//transcription termination factor MTEF1, chloroplastic isoform X1 [Brassica rapa]	PREDICTED: Brassica rapa transcription termination factor MTEF1, chloroplastic (LOC103865507), transcript variant X1, mRNA;PREDICTED: Brassica rapa transcription termination factor MTEF1, chloroplastic (LOC103865507), transcript variant X2, mRNA
108870708	726	1860.85	436.966	-2.09037	8.5122e-09	Down	7.39686e-10	LOC108870708	NA	NA	NA	K12831//splicing factor 3B subunit 4;K02184//formin 2	CDY42949.1//BnaA01g18050D [Brassica napus]	PREDICTED: Brassica rapa glycine-rich cell wall structural protein (LOC108870708), mRNA
103873645	1072	298.935	70.2156	-2.08997	6.8061e-09	Down	5.84812e-10	LOC103873645	NA	NA	GO:0009269//response to desiccation	K13680//beta-mannan synthase [EC:2.4.1.32]	XP_009150297.1//uncharacterized protein LOC103873645 [Brassica rapa]	PREDICTED: Brassica rapa uncharacterized LOC103873645 (LOC103873645), mRNA
103871447	2172	218.788	51.4289	-2.08888	5.74537e-05	Down	7.86363e-06	LOC103871447	NA	NA	NA	K14487//auxin responsive GH3 gene family	XP_033128969.1//4-substituted benzoates-glutamate ligase GH3.12-like [Brassica rapa];XP_022576259.1//4-substituted benzoates-glutamate ligase GH3.12-like [Brassica napus]	PREDICTED: Brassica rapa 4-substituted benzoates-glutamate ligase GH3.12-like (LOC103871447), mRNA
103864919	2566	132.503	31.171	-2.08775	4.66909e-06	Down	5.40506e-07	LOC103864919	GO:0016021//integral component of membrane	NA	NA	NA	XP_009140941.1//uncharacterized protein LOC103864919 [Brassica rapa]	PREDICTED: Brassica rapa uncharacterized LOC103864919 (LOC103864919), mRNA
103841386	2042	934.805	219.926	-2.08765	1.72474e-10	Down	1.29489e-11	LOC103841386	GO:0016021//integral component of membrane	NA	NA	K15015//solute carrier family 32 (vesicular inhibitory amino acid transporter)	XP_020880470.1//vacuolar amino acid transporter 1 [Arabidopsis lyrata subsp. lyrata];XP_013600148.1//PREDICTED: vacuolar amino acid transporter 1 [Brassica oleracea var. oleracea]	PREDICTED: Brassica rapa amino acid transporter AVT1B (LOC103841386), mRNA
103852547	1777	277.244	65.2653	-2.08677	6.97118e-06	Down	8.27168e-07	LOC103852547	NA	NA	NA	K00688//glycogen phosphorylase [EC:2.4.1.1]	XP_009127699.1//ACT domain-containing protein ACR4 [Brassica rapa]	PREDICTED: Brassica rapa ACT domain-containing protein ACR4 (LOC103852547), mRNA
103875376	2385	160.078	37.7005	-2.08612	8.3387e-06	Down	1.00194e-06	LOC103875376	NA	GO:0016788//hydrolase activity, acting on ester bonds	NA	K04733//interleukin-1 receptor-associated kinase 4 [EC:2.7.11.1];K10691//E3 ubiquitin-protein ligase UBR4 [EC:2.3.2.27];K14209//solute carrier family 36 (proton-coupled amino acid transporter);K00679//phospholipid:diacylglycerol acyltransferase [EC:2.3.1.158];K01188//beta-glucosidase [EC:3.2.1.21]	XP_009152137.1//GDSL esterase/lipase At2g03980 [Brassica rapa]	PREDICTED: Brassica rapa GDSL esterase/lipase At2g03980 (LOC103875376), mRNA
103866203	3232	183.794	43.291	-2.08595	2.12242e-10	Down	1.60425e-11	LOC103866203	GO:0016021//integral component of membrane	GO:0005524//ATP binding;GO:0004672//protein kinase activity	NA	K20718//LRR receptor-like serine/threonine-protein kinase ERECTA [EC:2.7.11.1]	XP_009142330.2//probable LRR receptor-like serine/threonine-protein kinase At1g34110 [Brassica rapa]	PREDICTED: Brassica rapa probable LRR receptor-like serine/threonine-protein kinase At1g34110 (LOC103866203), mRNA
103858015	1505	793.467	187.017	-2.085	3.99042e-19	Down	1.7582e-20	LOC103858015	NA	GO:0003700//DNA-binding transcription factor activity	NA	K20557//transcription factor VIP1;K04374//cyclic AMP-dependent transcription factor ATF-4	XP_009133535.2//basic leucine zipper 34 [Brassica rapa]	PREDICTED: Brassica rapa basic leucine zipper 34 (LOC103858015), mRNA
103873950	1685	482.054	113.681	-2.08421	2.36452e-14	Down	1.34962e-15	TGA2	NA	GO:0043565//sequence-specific DNA binding;GO:0003700//DNA-binding transcription factor activity	GO:0006351//transcription, DNA-templated	K14431//transcription factor TGA	XP_018515521.1//transcription factor TGA1 isoform X1 [Brassica rapa]	PREDICTED: Brassica rapa transcription factor TGA1 (TGA2), transcript variant X2, mRNA;PREDICTED: Brassica rapa transcription factor TGA1 (TGA2), transcript variant X3, mRNA;PREDICTED: Brassica rapa transcription factor TGA1 (TGA2), transcript variant X4, mRNA;PREDICTED: Brassica rapa transcription factor TGA1 (TGA2), transcript variant X1, mRNA
103853661	4853	71.9254	16.9621	-2.08419	6.31775e-05	Down	8.71303e-06	LOC103853661	NA	NA	NA	NA	XP_009128819.1//uncharacterized protein LOC103853661 [Brassica rapa]	PREDICTED: Brassica rapa uncharacterized LOC103853661 (LOC103853661), transcript variant X1, mRNA;PREDICTED: Brassica rapa uncharacterized LOC103853661 (LOC103853661), transcript variant X2, mRNA
103862722	1370	277.805	65.5405	-2.08362	4.37882e-08	Down	4.06625e-09	LOC103862722	NA	NA	NA	NA	VDD09995.1//unnamed protein product [Brassica rapa]	PREDICTED: Brassica rapa protein MARD1 (LOC103862722), mRNA
103249162	1753	242.829	57.3082	-2.08313	1.12411e-07	Down	1.09024e-08	LOC103249162	GO:0005634//nucleus	GO:0008270//zinc ion binding	NA	K12135//zinc finger protein CONSTANS	XP_009147047.2//zinc finger protein CONSTANS-LIKE 9 isoform X1 [Brassica rapa];NP_001288819.1//zinc finger protein CONSTANS-LIKE 9 [Brassica rapa]	PREDICTED: Brassica rapa zinc finger protein CONSTANS-LIKE 9 (LOC103249162), transcript variant X2, mRNA;PREDICTED: Brassica rapa zinc finger protein CONSTANS-LIKE 9 (LOC103249162), transcript variant X1, mRNA;Brassica rapa zinc finger protein CONSTANS-LIKE 9 (LOC103249162), mRNA
103829487	2563	99.6965	23.5381	-2.08255	1.15104e-06	Down	1.24153e-07	LOC103829487	GO:0009705//plant-type vacuole membrane	GO:0004674//protein serine/threonine kinase activity;GO:0005524//ATP binding;GO:0004672//protein kinase activity	GO:0007165//signal transduction;GO:0009651//response to salt stress	K07198//5'-AMP-activated protein kinase, catalytic alpha subunit [EC:2.7.11.11]	RID53771.1//hypothetical protein BRARA_G01145 [Brassica rapa]	PREDICTED: Brassica rapa uncharacterized LOC103829487 (LOC103829487), transcript variant X1, ncRNA;PREDICTED: Brassica rapa uncharacterized LOC103829487 (LOC103829487), transcript variant X3, ncRNA;PREDICTED: Brassica rapa uncharacterized LOC103829487 (LOC103829487), transcript variant X2, ncRNA
103870541	3438	159.792	37.75	-2.08165	6.43479e-06	Down	7.58353e-07	LOC103870541	GO:0016021//integral component of membrane;GO:0005886//plasma membrane	GO:0022857//transmembrane transporter activity	NA	NA	XP_009146927.2//uncharacterized protein LOC103870541 [Brassica rapa]	PREDICTED: Brassica rapa uncharacterized LOC103870541 (LOC103870541), mRNA
103853230	1767	598.022	141.417	-2.08024	5.88479e-18	Down	2.72685e-19	LOC103853230	GO:0016021//integral component of membrane	GO:0005524//ATP binding;GO:0004672//protein kinase activity	NA	K04733//interleukin-1 receptor-associated kinase 4 [EC:2.7.11.1]	XP_009128401.1//probable receptor-like protein kinase At1g80640 [Brassica rapa]	PREDICTED: Brassica rapa probable receptor-like protein kinase At1g80640 (LOC103853230), mRNA
103873208	9575	339.679	80.4511	-2.07799	7.02205e-08	Down	6.65059e-09	LOC103873208	GO:0016021//integral component of membrane	GO:0005524//ATP binding;GO:0042626//ATPase-coupled transmembrane transporter activity;GO:0016887//ATPase activity	NA	K05643//ATP-binding cassette, subfamily A (ABC1), member 3	XP_033129040.1//ABC transporter A family member 4-like isoform X2 [Brassica rapa];XP_009149877.1//ABC transporter A family member 4-like isoform X1 [Brassica rapa]	PREDICTED: Brassica rapa ABC transporter A family member 4-like (LOC103873208), transcript variant X2, mRNA;PREDICTED: Brassica rapa ABC transporter A family member 4-like (LOC103873208), transcript variant X1, mRNA
103872770	2213	90.0211	21.3275	-2.07755	1.062e-06	Down	1.14122e-07	LOC103872770	GO:0005634//nucleus	GO:0003677//DNA binding	GO:0006355//regulation of transcription, DNA-templated	K16670//homeobox protein Meis2;K15613//homeobox protein Meis1	XP_009149453.1//BEL1-like homeodomain protein 10 [Brassica rapa]	PREDICTED: Brassica rapa BEL1-like homeodomain protein 10 (LOC103872770), transcript variant X1, mRNA;PREDICTED: Brassica rapa BEL1-like homeodomain protein 10 (LOC103872770), transcript variant X2, mRNA;PREDICTED: Brassica rapa BEL1-like homeodomain protein 10 (LOC103872770), transcript variant X3, mRNA
103871544	930	86.0462	20.4261	-2.0747	0.000233058	Down	3.54004e-05	LOC103871544	NA	GO:0003746//translation elongation factor activity;GO:0005525//GTP binding;GO:0003924//GTPase activity	NA	NA	VDC65172.1//unnamed protein product, partial [Brassica rapa]	PREDICTED: Brassica rapa uncharacterized LOC103871544 (LOC103871544), mRNA
103847122	1559	120.025	28.4957	-2.07451	3.40602e-06	Down	3.87995e-07	LOC103847122	GO:0016021//integral component of membrane	GO:0008081//phosphoric diester hydrolase activity	GO:0006629//lipid metabolic process	K01126//glycerophosphoryl diester phosphodiesterase [EC:3.1.4.46]	CAA7026980.1//unnamed protein product [Microthlaspi erraticum];VDD20484.1//unnamed protein product, partial [Brassica rapa];RID42584.1//hypothetical protein BRARA_J02458 [Brassica rapa];XP_033138665.1//glycerophosphodiester phosphodiesterase GDPD6 isoform X1 [Brassica rapa]	PREDICTED: Brassica rapa glycerophosphodiester phosphodiesterase GDPD6 (LOC103847122), transcript variant X5, mRNA;PREDICTED: Brassica rapa glycerophosphodiester phosphodiesterase GDPD6 (LOC103847122), transcript variant X6, mRNA;PREDICTED: Brassica rapa glycerophosphodiester phosphodiesterase GDPD6 (LOC103847122), transcript variant X2, mRNA;PREDICTED: Brassica rapa glycerophosphodiester phospho…
103841538	689	384.1	91.2148	-2.07414	0.000151312	Down	2.21648e-05	LOC103841538	NA	NA	NA	NA	XP_009116326.1//uncharacterized protein LOC103841538 [Brassica rapa]	PREDICTED: Brassica rapa uncharacterized LOC103841538 (LOC103841538), mRNA
103857911	1600	238.656	56.6888	-2.0738	5.89438e-10	Down	4.62267e-11	LOC103857911	GO:0016021//integral component of membrane	NA	NA	K23877//xyloglucan O-acetyltransferase	XP_009133414.1//protein trichome birefringence-like 28 [Brassica rapa]	PREDICTED: Brassica rapa protein trichome birefringence-like 28 (LOC103857911), mRNA
103855985	1798	94.6198	22.5194	-2.07097	4.91724e-07	Down	5.12336e-08	LOC103855985	NA	NA	NA	K06636//structural maintenance of chromosome 1	XP_018512588.1//IRK-interacting protein [Brassica rapa]	PREDICTED: Brassica rapa IRK-interacting protein (LOC103855985), mRNA
103827512	1576	1878.07	447.076	-2.07066	7.2191e-13	Down	4.53429e-14	LOC103827512	NA	NA	NA	K20715//phototropin [EC:2.7.11.1]	XP_009101247.1//protein TWIN LOV 1 isoform X2 [Brassica rapa];XP_009101246.1//protein TWIN LOV 1 isoform X1 [Brassica rapa]	PREDICTED: Brassica rapa protein TWIN LOV 1 (LOC103827512), transcript variant X2, mRNA;PREDICTED: Brassica rapa protein TWIN LOV 1 (LOC103827512), transcript variant X1, mRNA
103828345	4276	274.472	65.449	-2.06822	9.28462e-12	Down	6.33896e-13	LOC103828345	GO:0016021//integral component of membrane	GO:0046872//metal ion binding;GO:0005524//ATP binding;GO:0019829//ATPase-coupled cation transmembrane transporter activity	GO:0030001//metal ion transport	K01534//Zn2+/Cd2+-exporting ATPase [EC:7.2.2.12 7.2.2.21]	XP_009102202.2//cadmium/zinc-transporting ATPase HMA3 [Brassica rapa]	PREDICTED: Brassica rapa cadmium/zinc-transporting ATPase HMA3 (LOC103828345), mRNA
103867360	729	210.219	50.1341	-2.06803	5.94413e-11	Down	4.28595e-12	LOC103867360	GO:0016021//integral component of membrane	NA	NA	NA	XP_009143666.1//uncharacterized protein LOC103867360 [Brassica rapa]	PREDICTED: Brassica rapa uncharacterized LOC103867360 (LOC103867360), mRNA
103834728	1141	137.46	32.794	-2.06751	8.84683e-06	Down	1.06702e-06	LOC103834728	NA	GO:0004623//phospholipase A2 activity	GO:0050482//arachidonic acid secretion;GO:0006644//phospholipid metabolic process	NA	XP_009109052.1//uncharacterized protein LOC103834728 [Brassica rapa]	PREDICTED: Brassica rapa uncharacterized LOC103834728 (LOC103834728), mRNA
103854713	2678	906.037	216.157	-2.06749	1.07387e-10	Down	7.90124e-12	LOC103854713	GO:0005634//nucleus	GO:0003723//RNA binding;GO:0005524//ATP binding;GO:0008270//zinc ion binding;GO:0004386//helicase activity	NA	K16911//ATP-dependent RNA helicase DDX21 [EC:3.6.4.13]	XP_009129927.1//DEAD-box ATP-dependent RNA helicase 3, chloroplastic [Brassica rapa]	PREDICTED: Brassica rapa DEAD-box ATP-dependent RNA helicase 3, chloroplastic (LOC103854713), mRNA
103829056	2549	140.295	33.519	-2.06541	1.25427e-06	Down	1.3559e-07	LOC103829056	NA	GO:0008374//O-acyltransferase activity	GO:0006629//lipid metabolic process	K06129//lysophospholipase III [EC:3.1.1.5]	XP_018508198.1//lecithin-cholesterol acyltransferase-like 1 isoform X2 [Brassica rapa];XP_009102970.1//lecithin-cholesterol acyltransferase-like 1 isoform X1 [Brassica rapa]	PREDICTED: Brassica rapa lecithin-cholesterol acyltransferase-like 1 (LOC103829056), transcript variant X1, mRNA;PREDICTED: Brassica rapa lecithin-cholesterol acyltransferase-like 1 (LOC103829056), transcript variant X2, mRNA
103866300	3888	994.843	237.996	-2.06353	3.31519e-17	Down	1.59744e-18	LOC103866300	GO:0016021//integral component of membrane;GO:0005886//plasma membrane	GO:0004674//protein serine/threonine kinase activity;GO:0005524//ATP binding	GO:0010082//regulation of root meristem growth	K00924//kinase [EC:2.7.1.-];K17422//large subunit ribosomal protein L41	XP_009142444.1//LRR receptor-like serine/threonine-protein kinase [Brassica rapa]	PREDICTED: Brassica rapa LRR receptor-like serine/threonine-protein kinase (LOC103866300), mRNA
103852412	1762	142.159	34.0308	-2.06259	9.57695e-09	Down	8.36236e-10	LOC103852412	NA	NA	NA	K22455//estrogen receptor-binding fragment-associated gene 9 protein	XP_009127566.1//remorin 1.4 [Brassica rapa]	PREDICTED: Brassica rapa remorin 1.4 (LOC103852412), mRNA
103851057	996	256.67	61.5069	-2.06109	0.000305053	Down	4.72594e-05	LOC103851057	GO:0016021//integral component of membrane	NA	GO:0055085//transmembrane transport	K10747//DNA ligase 1 [EC:6.5.1.1 6.5.1.6 6.5.1.7]	KAF3534127.1//hypothetical protein DY000_02036807 [Brassica cretica]	PREDICTED: Brassica rapa uncharacterized LOC103851057 (LOC103851057), mRNA
103873010	2317	5873.36	1409.63	-2.05887	2.58415e-08	Down	2.35124e-09	LOC103873010	NA	NA	NA	NA	XP_009149686.1//uncharacterized protein LOC103873010 [Brassica rapa]	PREDICTED: Brassica rapa uncharacterized LOC103873010 (LOC103873010), mRNA
103842276	4223	59.2524	14.2216	-2.05879	0.000364468	Down	5.7323e-05	LOC103842276	NA	NA	GO:0045892//negative regulation of transcription, DNA-templated	K13430//serine/threonine-protein kinase PBS1 [EC:2.7.11.1];K13237//peroxisomal 2,4-dienoyl-CoA reductase [EC:1.3.1.34];K03022//DNA-directed RNA polymerase III subunit RPC8	XP_033137079.1//transcription repressor OFP18 [Brassica rapa]	PREDICTED: Brassica rapa transcription repressor OFP18 (LOC103842276), transcript variant X1, mRNA;PREDICTED: Brassica rapa transcription repressor OFP18 (LOC103842276), transcript variant X2, mRNA
103872982	1089	473.573	113.72	-2.05809	6.8116e-11	Down	4.93332e-12	LOC103872982	GO:0016021//integral component of membrane;GO:0005886//plasma membrane	GO:0051119//sugar transmembrane transporter activity	NA	K15382//solute carrier family 50 (sugar transporter)	XP_013633118.1//PREDICTED: uncharacterized protein LOC106338764 [Brassica oleracea var. oleracea];XP_009149662.2//uncharacterized protein LOC103872982 [Brassica rapa]	PREDICTED: Brassica rapa bidirectional sugar transporter SWEET1 (LOC103872982), transcript variant X1, mRNA;PREDICTED: Brassica rapa bidirectional sugar transporter SWEET1 (LOC103872982), transcript variant X2, misc_RNA
103873524	958	674.528	162.509	-2.05336	9.27069e-10	Down	7.38477e-11	LOC103873524	NA	GO:0005509//calcium ion binding	NA	K13448//calcium-binding protein CML	XP_009150184.1//calmodulin-like protein 5 [Brassica rapa]	PREDICTED: Brassica rapa calmodulin-like protein 5 (LOC103873524), mRNA
103841706	1558	1540.04	371.471	-2.05164	4.84098e-19	Down	2.14204e-20	LOC103841706	NA	GO:0003700//DNA-binding transcription factor activity	NA	K20557//transcription factor VIP1;K04374//cyclic AMP-dependent transcription factor ATF-4	XP_009116504.1//basic leucine zipper 61 [Brassica rapa]	PREDICTED: Brassica rapa basic leucine zipper 61 (LOC103841706), mRNA
103850864	2381	245.165	59.1361	-2.05164	2.91697e-12	Down	1.91417e-13	LOC103850864	GO:0016021//integral component of membrane	GO:0022857//transmembrane transporter activity	GO:0006857//oligopeptide transport	K14638//solute carrier family 15 (peptide/histidine transporter), member 3/4	XP_009125906.1//protein NRT1/ PTR FAMILY 6.1 [Brassica rapa]	PREDICTED: Brassica rapa protein NRT1/ PTR FAMILY 6.1 (LOC103850864), mRNA
103837368	951	68.8145	16.6233	-2.04951	0.000118809	Down	1.71173e-05	LOC103837368	NA	NA	NA	K22832//1,3-beta-glucanosyltransferase GAS1 [EC:2.4.1.-]	XP_009111977.1//PLASMODESMATA CALLOSE-BINDING PROTEIN 1 [Brassica rapa]	PREDICTED: Brassica rapa PLASMODESMATA CALLOSE-BINDING PROTEIN 1 (LOC103837368), mRNA
103872280	4764	151.444	36.7519	-2.04289	2.27636e-05	Down	2.91138e-06	LOC103872280	NA	GO:0016787//hydrolase activity	NA	K07766//diphosphoinositol-polyphosphate diphosphatase [EC:3.6.1.52]	XP_009148873.1//nudix hydrolase 18, mitochondrial [Brassica rapa];CAA7033765.1//unnamed protein product [Microthlaspi erraticum]	PREDICTED: Brassica rapa nudix hydrolase 18, mitochondrial (LOC103872280), mRNA
103866205	1250	114.958	27.907	-2.0424	2.98966e-07	Down	3.0317e-08	LOC103866205	GO:0016021//integral component of membrane	GO:0003824//catalytic activity	NA	K13265//vestitone reductase [EC:1.1.1.348];K21994//LOB domain-containing protein 18	RID67664.1//hypothetical protein BRARA_D02737 [Brassica rapa]	PREDICTED: Brassica rapa protein BRI1-5 ENHANCED 1 (LOC103866205), mRNA
103869543	1738	66.0178	16.0305	-2.04203	9.85061e-05	Down	1.39837e-05	LOC103869543	GO:0016021//integral component of membrane	GO:0019706//protein-cysteine S-palmitoyltransferase activity	NA	K20031//palmitoyltransferase ZDHHC6 [EC:2.3.1.225];K18932//palmitoyltransferase [EC:2.3.1.225]	VDC72227.1//unnamed protein product [Brassica rapa]	PREDICTED: Brassica rapa protein S-acyltransferase 11 (LOC103869543), mRNA
103866379	2341	858.012	208.41	-2.04157	6.00364e-17	Down	2.92825e-18	LOC103866379	NA	NA	NA	K09527//DnaJ homolog subfamily C member 7	XP_009142535.1//uncharacterized protein LOC103866379 [Brassica rapa]	PREDICTED: Brassica rapa uncharacterized LOC103866379 (LOC103866379), mRNA
108871122	1366	205.949	50.0558	-2.04068	2.5245e-07	Down	2.53633e-08	LOC108871122	NA	NA	NA	NA	XP_013651180.1//uncharacterized protein LOC106355849 [Brassica napus]	PREDICTED: Brassica rapa uncharacterized LOC108871122 (LOC108871122), ncRNA
103836410	1077	118.702	28.8529	-2.04056	1.28489e-06	Down	1.39003e-07	LOC103836410	NA	GO:0008270//zinc ion binding;GO:0043565//sequence-specific DNA binding	GO:0006355//regulation of transcription, DNA-templated	K09184//GATA-binding protein, other eukaryote	XP_009110913.1//GATA transcription factor 11-like [Brassica rapa]	PREDICTED: Brassica rapa GATA transcription factor 11-like (LOC103836410), mRNA
103874257	2372	56.9074	13.8505	-2.03868	0.00056321	Down	9.20053e-05	LOC103874257	NA	GO:0000287//magnesium ion binding;GO:0010333//terpene synthase activity	NA	K14184//alpha-humulene/beta-caryophyllene synthase [EC:4.2.3.104 4.2.3.57]	XP_033129513.1//alpha-humulene/(-)-(E)-beta-caryophyllene synthase isoform X2 [Brassica rapa];XP_009150920.2//alpha-humulene/(-)-(E)-beta-caryophyllene synthase isoform X1 [Brassica rapa]	PREDICTED: Brassica rapa alpha-humulene/(-)-(E)-beta-caryophyllene synthase (LOC103874257), transcript variant X3, misc_RNA;PREDICTED: Brassica rapa alpha-humulene/(-)-(E)-beta-caryophyllene synthase (LOC103874257), transcript variant X2, misc_RNA;PREDICTED: Brassica rapa alpha-humulene/(-)-(E)-beta-caryophyllene synthase (LOC103874257), transcript variant X1, mRNA;PREDICTED: Brassica rapa alpha-…
103871871	686	1382.2	337.071	-2.03585	2.60377e-14	Down	1.48827e-15	LOC103871871	GO:0009507//chloroplast	GO:0009055//electron transfer activity;GO:0046872//metal ion binding;GO:0051537//2 iron, 2 sulfur cluster binding	NA	K02639//ferredoxin	XP_009148437.1//ferredoxin-1, chloroplastic [Brassica rapa]	PREDICTED: Brassica rapa ferredoxin-1, chloroplastic (LOC103871871), mRNA
103874747	2105	1034.19	252.721	-2.03288	1.30784e-12	Down	8.37912e-14	LOC103874747	GO:0016021//integral component of membrane	GO:0022857//transmembrane transporter activity	NA	K14638//solute carrier family 15 (peptide/histidine transporter), member 3/4	XP_009151431.1//protein NRT1/ PTR FAMILY 7.3 [Brassica rapa]	PREDICTED: Brassica rapa protein NRT1/ PTR FAMILY 7.3 (LOC103874747), mRNA
103853954	1066	131.982	32.2603	-2.0325	2.79371e-07	Down	2.81728e-08	LOC103853954	NA	NA	NA	NA	NA	PREDICTED: Brassica rapa uncharacterized LOC103853954 (LOC103853954), transcript variant X2, ncRNA;PREDICTED: Brassica rapa uncharacterized LOC103853954 (LOC103853954), transcript variant X1, ncRNA
103851315	2428	109.386	26.7934	-2.02948	2.36405e-06	Down	2.64298e-07	LOC103851315	NA	NA	NA	NA	XP_009126405.1//uncharacterized protein LOC103851315 [Brassica rapa]	PREDICTED: Brassica rapa uncharacterized LOC103851315 (LOC103851315), mRNA
103871896	1197	206.575	50.619	-2.02891	8.5122e-09	Down	7.39844e-10	LOC103871896	GO:0016021//integral component of membrane	NA	NA	NA	XP_009148468.1//uncharacterized protein LOC103871896 [Brassica rapa]	PREDICTED: Brassica rapa uncharacterized LOC103871896 (LOC103871896), mRNA
103871973	2609	91.9283	22.548	-2.02751	6.61975e-06	Down	7.81923e-07	LOC103871973	NA	GO:0046983//protein dimerization activity	NA	K16190//glucuronokinase [EC:2.7.1.43];K13422//transcription factor MYC2	XP_018514964.1//transcription factor SCREAM2 isoform X1 [Brassica rapa];XP_033148891.1//transcription factor SCREAM2 isoform X3 [Brassica rapa];XP_009148559.1//transcription factor SCREAM2 isoform X2 [Brassica rapa]	PREDICTED: Brassica rapa transcription factor SCREAM2 (LOC103871973), transcript variant X3, mRNA;PREDICTED: Brassica rapa transcription factor SCREAM2 (LOC103871973), transcript variant X1, mRNA;PREDICTED: Brassica rapa transcription factor SCREAM2 (LOC103871973), transcript variant X2, mRNA
103863961	1621	233.392	57.3369	-2.02522	8.97934e-07	Down	9.59383e-08	LOC103863961	GO:0016021//integral component of membrane	NA	NA	K17500//integrin-linked kinase-associated serine/threonine phosphatase 2C [EC:3.1.3.16]	XP_009139978.1//WAT1-related protein At5g40230 isoform X1 [Brassica rapa];XP_033145701.1//WAT1-related protein At5g40230 isoform X2 [Brassica rapa]	PREDICTED: Brassica rapa WAT1-related protein At5g40230 (LOC103863961), transcript variant X2, mRNA;PREDICTED: Brassica rapa WAT1-related protein At5g40230 (LOC103863961), transcript variant X1, mRNA
103853183	1589	248.404	61.0361	-2.02495	9.41307e-08	Down	9.05632e-09	LOC103853183	NA	GO:0003723//RNA binding	NA	K20102//YTH domain-containing family protein	XP_033140668.1//YTH domain-containing protein ECT2 isoform X2 [Brassica rapa];XP_033140665.1//YTH domain-containing protein ECT2 isoform X1 [Brassica rapa]	PREDICTED: Brassica rapa YTH domain-containing protein ECT2 (LOC103853183), transcript variant X5, mRNA;PREDICTED: Brassica rapa YTH domain-containing protein ECT2 (LOC103853183), transcript variant X4, mRNA;PREDICTED: Brassica rapa YTH domain-containing protein ECT2 (LOC103853183), transcript variant X3, mRNA;PREDICTED: Brassica rapa YTH domain-containing protein ECT2 (LOC103853183), transcript …
103865328	1704	136.709	33.6072	-2.02426	8.09819e-06	Down	9.71009e-07	LOC103865328	NA	NA	NA	NA	XP_009141374.2//uncharacterized protein LOC103865328 [Brassica rapa]	PREDICTED: Brassica rapa uncharacterized LOC103865328 (LOC103865328), mRNA
103872106	3509	168.36	41.3881	-2.02426	8.78477e-07	Down	9.37419e-08	LOC103872106	GO:0032580//Golgi cisterna membrane	GO:0008107//galactoside 2-alpha-L-fucosyltransferase activity	GO:0042546//cell wall biogenesis;GO:0071555//cell wall organization	K13681//xyloglucan fucosyltransferase [EC:2.4.1.-]	XP_009148692.1//probable fucosyltransferase 8 [Brassica rapa]	PREDICTED: Brassica rapa probable fucosyltransferase 8 (LOC103872106), mRNA
103846825	2090	187.371	46.0709	-2.02397	2.84111e-08	Down	2.59646e-09	LOC103846825	NA	NA	NA	NA	XP_009122073.1//BTB/POZ domain-containing protein DOT3 [Brassica rapa]	PREDICTED: Brassica rapa BTB/POZ domain-containing protein DOT3 (LOC103846825), mRNA
103829133	1385	157.736	38.8715	-2.02073	4.80273e-09	Down	4.0727e-10	LOC103829133	NA	GO:0003676//nucleic acid binding	NA	NA	XP_009103047.1//zinc finger protein 7 [Brassica rapa]	PREDICTED: Brassica rapa zinc finger protein 7 (LOC103829133), mRNA
103839776	701	182.243	44.9333	-2.02001	5.37011e-05	Down	7.30686e-06	LOC103839776	NA	NA	NA	NA	XP_009114513.1//uncharacterized protein LOC103839776 [Brassica rapa]	PREDICTED: Brassica rapa uncharacterized LOC103839776 (LOC103839776), mRNA
103868194	840	3403.7	842.424	-2.01448	7.4693e-12	Down	5.06756e-13	LOC103868194	NA	NA	NA	NA	XP_009144547.1//dormancy-associated protein homolog 3 isoform X2 [Brassica rapa];XP_033139731.1//dormancy-associated protein homolog 3 isoform X1 [Brassica rapa]	PREDICTED: Brassica rapa dormancy-associated protein homolog 3 (LOC103868194), transcript variant X1, mRNA;PREDICTED: Brassica rapa dormancy-associated protein homolog 3 (LOC103868194), transcript variant X2, mRNA
103857725	1603	379.666	94.0294	-2.01355	3.59248e-15	Down	1.94852e-16	LOC103857725	GO:0005634//nucleus	GO:0003677//DNA binding	GO:0010338//leaf formation;GO:0006351//transcription, DNA-templated	K09422//transcription factor MYB, plant	XP_009133196.1//transcription factor AS1 [Brassica rapa]	PREDICTED: Brassica rapa transcription factor AS1 (LOC103857725), transcript variant X1, mRNA;PREDICTED: Brassica rapa transcription factor AS1 (LOC103857725), transcript variant X2, mRNA
103855492	595	581.438	144.145	-2.0121	4.00187e-11	Down	2.85228e-12	LOC103855492	NA	NA	NA	NA	XP_009130727.1//uncharacterized protein LOC103855492 [Brassica rapa]	PREDICTED: Brassica rapa uncharacterized LOC103855492 (LOC103855492), mRNA
103833514	2558	56.6617	14.0626	-2.01051	0.000519643	Down	8.43873e-05	LOC103833514	NA	GO:0016758//transferase activity, transferring hexosyl groups	NA	K13692//UDP-glucose:(indol-3-yl)acetate beta-D-glucosyltransferase [EC:2.4.1.121]	XP_033133695.1//UDP-glycosyltransferase 75D1-like [Brassica rapa]	PREDICTED: Brassica rapa UDP-glycosyltransferase 75D1-like (LOC103833514), mRNA
103829081	1845	121.099	30.0552	-2.0105	1.09934e-07	Down	1.06504e-08	LOC103829081	NA	GO:0003677//DNA binding;GO:0005524//ATP binding	GO:0006260//DNA replication	K07478//putative ATPase	XP_009102998.2//ATPase WRNIP1 [Brassica rapa]	PREDICTED: Brassica rapa ATPase WRNIP1 (LOC103829081), mRNA
103866795	1141	237.734	59.0311	-2.0098	5.54003e-05	Down	7.55883e-06	LOC103866795	NA	NA	NA	K20417//palmitoyl-[glycerolipid] 3-(E)-desaturase [EC:1.14.19.43]	XP_009143027.1//fatty acid desaturase 4, chloroplastic [Brassica rapa]	PREDICTED: Brassica rapa fatty acid desaturase 4, chloroplastic (LOC103866795), mRNA
103830245	2136	65.8722	16.3682	-2.00877	0.000898027	Down	0.000153435	LOC103830245	GO:0016021//integral component of membrane	GO:0004553//hydrolase activity, hydrolyzing O-glycosyl compounds	GO:0005975//carbohydrate metabolic process	K01188//beta-glucosidase [EC:3.2.1.21]	XP_006402621.1//beta-glucosidase 16 isoform X1 [Eutrema salsugineum];XP_033131431.1//beta-glucosidase 16 isoform X2 [Brassica rapa];XP_013650981.1//beta-glucosidase 16-like [Brassica napus]	PREDICTED: Brassica rapa beta-glucosidase 16 (LOC103830245), transcript variant X2, mRNA;PREDICTED: Brassica rapa beta-glucosidase 16 (LOC103830245), transcript variant X1, mRNA
103836942	2112	1136.65	283.631	-2.00271	1.09695e-15	Down	5.75579e-17	LOC103836942	NA	NA	NA	K23573//dentin sialophosphoprotein	XP_009111514.1//scarecrow-like protein 6 [Brassica rapa]	PREDICTED: Brassica rapa scarecrow-like protein 6 (LOC103836942), mRNA
103832057	1369	224.011	55.9196	-2.00214	0.0004587	Down	7.37286e-05	LOC103832057	GO:0005634//nucleus	GO:0003677//DNA binding	NA	K09272//structure-specific recognition protein 1	VDD64591.1//unnamed protein product, partial [Brassica oleracea]	PREDICTED: Brassica rapa high mobility group B protein 9 (LOC103832057), mRNA
103869721	2148	932.719	233.151	-2.00018	4.12612e-17	Down	2.00476e-18	LOC103869721	GO:0005774//vacuolar membrane;GO:0009570//chloroplast stroma;GO:0031969//chloroplast membrane	GO:0043621//protein self-association;GO:0003727//single-stranded RNA binding	GO:0009657//plastid organization;GO:0006397//mRNA processing;GO:0006396//RNA processing;GO:0010114//response to red light;GO:0006417//regulation of translation;GO:1901918//negative regulation of exoribonuclease activity	K20310//trafficking protein particle complex subunit 13;K12869//crooked neck	XP_009146046.1//protein high chlorophyll fluorescent 107 [Brassica rapa]	PREDICTED: Brassica rapa protein high chlorophyll fluorescent 107 (LOC103869721), transcript variant X2, misc_RNA;PREDICTED: Brassica rapa protein high chlorophyll fluorescent 107 (LOC103869721), transcript variant X1, mRNA
103861429	4251	354.79	88.8783	-1.99706	0.000193333	Down	2.8864e-05	LOC103861429	GO:0016021//integral component of membrane	GO:0015299//solute:proton antiporter activity	NA	NA	XP_009137382.2//cation/H(+) antiporter 17 [Brassica rapa]	PREDICTED: Brassica rapa cation/H(+) antiporter 17 (LOC103861429), mRNA
103856614	2179	271.041	67.9191	-1.99662	1.15146e-11	Down	7.91696e-13	LOC103856614	NA	NA	NA	K02184//formin 2	RID78115.1//hypothetical protein BRARA_A00969 [Brassica rapa]	PREDICTED: Brassica rapa protein CHUP1, chloroplastic (LOC103856614), mRNA
103869614	1327	1383.98	346.9	-1.99623	2.87626e-21	Down	1.17331e-22	LOC103869614	NA	NA	NA	K17964//leucine-rich PPR motif-containing protein, mitochondrial	XP_009145938.1//uncharacterized GPI-anchored protein At4g28100 [Brassica rapa]	PREDICTED: Brassica rapa uncharacterized GPI-anchored protein At4g28100 (LOC103869614), mRNA
103864328	1460	107.717	27.0215	-1.99507	5.52822e-05	Down	7.53828e-06	LOC103864328	GO:0009507//chloroplast	GO:0004805//trehalose-phosphatase activity	GO:0005992//trehalose biosynthetic process	K01087//trehalose 6-phosphate phosphatase [EC:3.1.3.12]	XP_009140332.1//probable trehalose-phosphate phosphatase E isoform X1 [Brassica rapa];XP_018513697.1//probable trehalose-phosphate phosphatase E isoform X4 [Brassica rapa];XP_033145385.1//probable trehalose-phosphate phosphatase E isoform X3 [Brassica rapa]	PREDICTED: Brassica rapa probable trehalose-phosphate phosphatase E (LOC103864328), transcript variant X1, mRNA;PREDICTED: Brassica rapa probable trehalose-phosphate phosphatase E (LOC103864328), transcript variant X2, mRNA;PREDICTED: Brassica rapa probable trehalose-phosphate phosphatase E (LOC103864328), transcript variant X3, mRNA;PREDICTED: Brassica rapa probable trehalose-phosphate phosphata…
103870099	3149	13889.3	3486.42	-1.99415	4.65238e-07	Down	4.82745e-08	LOC103870099	GO:0005618//cell wall;GO:0005773//vacuole	GO:0030246//carbohydrate binding;GO:0004565//beta-galactosidase activity	GO:0005975//carbohydrate metabolic process	K12309//beta-galactosidase [EC:3.2.1.23]	XP_009117469.1//beta-galactosidase 1 [Brassica rapa]	PREDICTED: Brassica rapa beta-galactosidase 1 (LOC103870099), mRNA
103865733	922	1292.4	324.704	-1.99286	7.80298e-15	Down	4.31583e-16	LOC103865733	GO:0016021//integral component of membrane	NA	NA	K13496//UDP-glucosyltransferase 73C [EC:2.4.1.-];K12600//superkiller protein 3	XP_009141829.1//uncharacterized protein LOC103865733 [Brassica rapa]	PREDICTED: Brassica rapa uncharacterized LOC103865733 (LOC103865733), mRNA
103854382	4633	204.571	51.4264	-1.99202	1.63925e-10	Down	1.22894e-11	LOC103854382	NA	NA	NA	K23222//nuclease HARBI1 [EC:3.1.-.-];K22824//pre-mRNA-splicing regulator WTAP;K00384//thioredoxin reductase (NADPH) [EC:1.8.1.9]	XP_033139858.1//glutathione S-transferase T3-like isoform X2 [Brassica rapa];XP_009128548.2//putative nuclease HARBI1 [Brassica rapa]	PREDICTED: Brassica rapa glutathione S-transferase T3-like (LOC103854382), transcript variant X1, mRNA;PREDICTED: Brassica rapa glutathione S-transferase T3-like (LOC103854382), transcript variant X4, mRNA;PREDICTED: Brassica rapa glutathione S-transferase T3-like (LOC103854382), transcript variant X2, mRNA;PREDICTED: Brassica rapa glutathione S-transferase T3-like (LOC103854382), transcript vari…
103856037	1178	104.726	26.4047	-1.98775	3.86491e-07	Down	3.97309e-08	LOC103856037	NA	NA	NA	K01689//enolase [EC:4.2.1.11]	RID68433.1//hypothetical protein BRARA_C00588 [Brassica rapa]	PREDICTED: Brassica rapa uncharacterized LOC103856037 (LOC103856037), misc_RNA
103839000	4137	488.135	123.247	-1.98573	2.51347e-17	Down	1.20637e-18	LOC103839000	GO:0016021//integral component of membrane	GO:0005524//ATP binding;GO:0042626//ATPase-coupled transmembrane transporter activity;GO:0016887//ATPase activity	NA	K05658//ATP-binding cassette, subfamily B (MDR/TAP), member 1 [EC:7.6.2.2]	XP_009113714.1//ABC transporter B family member 14 [Brassica rapa]	PREDICTED: Brassica rapa ABC transporter B family member 14 (LOC103839000), mRNA
103854915	1762	438.344	110.708	-1.9853	3.47672e-05	Down	4.58161e-06	LOC103854915	NA	GO:0046912//transferase activity, transferring acyl groups, acyl groups converted into alkyl on transfer	GO:0019752//carboxylic acid metabolic process	K15741//methylthioalkylmalate synthase 1 [EC:2.3.3.17]	XP_033140385.1//methylthioalkylmalate synthase 1, chloroplastic isoform X1 [Brassica rapa];XP_009130133.1//methylthioalkylmalate synthase 1, chloroplastic isoform X2 [Brassica rapa]	PREDICTED: Brassica rapa methylthioalkylmalate synthase 1, chloroplastic (LOC103854915), transcript variant X2, mRNA;PREDICTED: Brassica rapa methylthioalkylmalate synthase 1, chloroplastic (LOC103854915), transcript variant X1, mRNA
103836056	1237	2280.82	576.261	-1.98476	2.26078e-15	Down	1.21108e-16	LOC103836056	GO:0005576//extracellular region;GO:0005773//vacuole	GO:0046872//metal ion binding;GO:0008199//ferric iron binding;GO:0003993//acid phosphatase activity;GO:0008198//ferrous iron binding	NA	K14379//tartrate-resistant acid phosphatase type 5 [EC:3.1.3.2]	ESQ35335.1//hypothetical protein EUTSA_v10008148mg [Eutrema salsugineum]	PREDICTED: Brassica rapa purple acid phosphatase 3 (LOC103836056), mRNA
103860517	1637	574.238	145.507	-1.98056	1.34242e-05	Down	1.66153e-06	LOC103860517	GO:0009507//chloroplast	NA	NA	K00648//3-oxoacyl-[acyl-carrier-protein] synthase III [EC:2.3.1.180];K05337//ferredoxin	XP_009136377.1//chaperone protein dnaJ C76, chloroplastic [Brassica rapa]	PREDICTED: Brassica rapa chaperone protein dnaJ C76, chloroplastic (LOC103860517), mRNA
103856454	871	1904.59	482.947	-1.97955	6.22662e-12	Down	4.19444e-13	LOC103856454	GO:0048046//apoplast;GO:0005618//cell wall	GO:0045735//nutrient reservoir activity;GO:0030145//manganese ion binding	NA	NA	XP_009131804.1//germin-like protein subfamily 3 member 3 [Brassica rapa]	PREDICTED: Brassica rapa germin-like protein subfamily 3 member 3 (LOC103856454), mRNA
103850431	1540	154.087	39.115	-1.97795	3.732e-08	Down	3.44162e-09	LOC103850431	GO:0016021//integral component of membrane	GO:0030246//carbohydrate binding	NA	K04733//interleukin-1 receptor-associated kinase 4 [EC:2.7.11.1]	XP_009125432.1//L-type lectin-domain containing receptor kinase VIII.2-like [Brassica rapa]	PREDICTED: Brassica rapa L-type lectin-domain containing receptor kinase VIII.2-like (LOC103850431), mRNA
103827998	2920	196.788	49.9923	-1.97686	9.40085e-11	Down	6.88414e-12	LOC103827998	GO:0016021//integral component of membrane	GO:0005524//ATP binding;GO:0004672//protein kinase activity	NA	K04733//interleukin-1 receptor-associated kinase 4 [EC:2.7.11.1]	XP_009101817.2//probable inactive receptor kinase At5g67200 [Brassica rapa]	PREDICTED: Brassica rapa probable inactive receptor kinase At5g67200 (LOC103827998), mRNA
103833333	713	101.48	25.7845	-1.97662	5.13507e-07	Down	5.35995e-08	LOC103833333	NA	GO:0033612//receptor serine/threonine kinase binding;GO:0019901//protein kinase binding	GO:0010375//stomatal complex patterning;GO:2000123//positive regulation of stomatal complex development	NA	XP_009107669.1//EPIDERMAL PATTERNING FACTOR-like protein 9 [Brassica rapa]	PREDICTED: Brassica rapa EPIDERMAL PATTERNING FACTOR-like protein 9 (LOC103833333), mRNA
103835068	1232	129.775	33.0127	-1.97492	3.33202e-06	Down	3.79119e-07	LOC103835068	NA	NA	NA	NA	XP_033133145.1//uncharacterized protein LOC103835068 isoform X2 [Brassica rapa];XP_009109415.1//uncharacterized protein LOC103835068 isoform X1 [Brassica rapa]	PREDICTED: Brassica rapa uncharacterized LOC103835068 (LOC103835068), transcript variant X3, mRNA;PREDICTED: Brassica rapa uncharacterized LOC103835068 (LOC103835068), transcript variant X2, mRNA;PREDICTED: Brassica rapa uncharacterized LOC103835068 (LOC103835068), transcript variant X1, mRNA
103832684	3843	108.669	27.6824	-1.9729	0.000283585	Down	4.37511e-05	LOC103832684	NA	GO:0003700//DNA-binding transcription factor activity	NA	K03152//protein deglycase [EC:3.5.1.124]	XP_009106990.1//transcription factor TCP3 [Brassica rapa]	PREDICTED: Brassica rapa transcription factor TCP3 (LOC103832684), mRNA
103842580	3137	5045.72	1285.57	-1.97266	3.80008e-07	Down	3.90441e-08	LOC103842580	GO:0005618//cell wall;GO:0005773//vacuole	GO:0030246//carbohydrate binding;GO:0004565//beta-galactosidase activity	GO:0005975//carbohydrate metabolic process	K12309//beta-galactosidase [EC:3.2.1.23]	XP_009117469.1//beta-galactosidase 1 [Brassica rapa]	PREDICTED: Brassica rapa beta-galactosidase 1 (LOC103842580), mRNA
108870167	9278	104.748	26.6882	-1.97265	4.79158e-05	Down	6.47476e-06	LOC108870167	NA	GO:0000287//magnesium ion binding;GO:0010333//terpene synthase activity	NA	K15803//(-)-germacrene D synthase [EC:4.2.3.75]	XP_018510981.1//terpenoid synthase 1-like [Brassica rapa]	PREDICTED: Brassica rapa terpenoid synthase 1-like (LOC108870167), mRNA
103861444	985	408.615	104.112	-1.9726	5.2955e-14	Down	3.09773e-15	LOC103861444	NA	NA	GO:0009767//photosynthetic electron transport chain	K00345//NAD(P)H-quinone oxidoreductase subunit S, chloroplastic [EC:1.6.5.-]	XP_009137397.1//NAD(P)H-quinone oxidoreductase subunit S, chloroplastic [Brassica rapa]	PREDICTED: Brassica rapa NAD(P)H-quinone oxidoreductase subunit S, chloroplastic (LOC103861444), mRNA
103830609	1365	388.147	98.9249	-1.9722	1.94846e-10	Down	1.46911e-11	LOC103830609	GO:0016021//integral component of membrane	NA	GO:0055085//transmembrane transport	K07088//uncharacterized protein	XP_009104670.1//protein PIN-LIKES 3 [Brassica rapa]	PREDICTED: Brassica rapa protein PIN-LIKES 3 (LOC103830609), transcript variant X1, mRNA;PREDICTED: Brassica rapa protein PIN-LIKES 3 (LOC103830609), transcript variant X2, mRNA
103831828	2433	196.021	49.9921	-1.97124	7.49782e-06	Down	8.94476e-07	LOC103831828	GO:0016021//integral component of membrane	NA	NA	K01054//acylglycerol lipase [EC:3.1.1.23]	XP_009106009.1//monoacylglycerol lipase [Brassica rapa]	PREDICTED: Brassica rapa monoacylglycerol lipase (LOC103831828), mRNA
103856789	2468	2263.78	577.492	-1.97086	8.9292e-15	Down	4.95548e-16	LOC103856789	NA	GO:0004565//beta-galactosidase activity	GO:0005975//carbohydrate metabolic process	K12309//beta-galactosidase [EC:3.2.1.23]	VDC87704.1//unnamed protein product, partial [Brassica oleracea]	PREDICTED: Brassica rapa beta-galactosidase 4 (LOC103856789), mRNA
103836014	1717	592.523	151.217	-1.97025	1.16708e-15	Down	6.13315e-17	LOC103836014	NA	NA	NA	K17824//DCN1-like protein 4/5	XP_033132715.1//DCN1-like protein 4 isoform X4 [Brassica rapa];XP_033132718.1//DCN1-like protein 4 isoform X7 [Brassica rapa];XP_033132713.1//DCN1-like protein 4 isoform X2 [Brassica rapa];XP_033132714.1//DCN1-like protein 4 isoform X3 [Brassica rapa];XP_009110468.1//DCN1-like protein 4 isoform X5 [Brassica rapa];XP_033132716.1//DCN1-like protein 4 isoform X6 [Brassica rapa];XP_033132712.1//DCN1-…	PREDICTED: Brassica rapa DCN1-like protein 4 (LOC103836014), transcript variant X12, mRNA;PREDICTED: Brassica rapa DCN1-like protein 4 (LOC103836014), transcript variant X11, mRNA;PREDICTED: Brassica rapa DCN1-like protein 4 (LOC103836014), transcript variant X6, misc_RNA;PREDICTED: Brassica rapa DCN1-like protein 4 (LOC103836014), transcript variant X13, mRNA;PREDICTED: Brassica rapa DCN1-like p…
103868647	694	1077.86	275.093	-1.97018	4.13028e-12	Down	2.74246e-13	LOC103868647	GO:0016021//integral component of membrane	NA	NA	NA	VDC71255.1//unnamed protein product [Brassica rapa]	PREDICTED: Brassica rapa uncharacterized LOC103868647 (LOC103868647), mRNA
103859963	1982	73.497	18.8124	-1.966	0.00041225	Down	6.56331e-05	LOC103859963	NA	NA	NA	NA	XP_009135815.1//FCS-Like Zinc finger 8 [Brassica rapa]	PREDICTED: Brassica rapa FCS-Like Zinc finger 8 (LOC103859963), transcript variant X3, mRNA;PREDICTED: Brassica rapa FCS-Like Zinc finger 8 (LOC103859963), transcript variant X2, mRNA;PREDICTED: Brassica rapa FCS-Like Zinc finger 8 (LOC103859963), transcript variant X1, mRNA
103843199	700	176.371	45.1777	-1.96493	2.24227e-07	Down	2.24137e-08	LOC103843199	NA	NA	NA	NA	XP_009118175.1//uncharacterized protein LOC103843199 [Brassica rapa]	PREDICTED: Brassica rapa uncharacterized LOC103843199 (LOC103843199), mRNA
103857059	1614	458.896	117.577	-1.96457	1.44649e-09	Down	1.17044e-10	LOC103857059	NA	GO:0016758//transferase activity, transferring hexosyl groups	NA	K17193//anthocyanidin 3-O-glucoside 2'''-O-xylosyltransferase [EC:2.4.2.51]	XP_009132456.2//UDP-glycosyltransferase 79B6-like [Brassica rapa]	PREDICTED: Brassica rapa UDP-glycosyltransferase 79B6-like (LOC103857059), mRNA
103842173	3584	408.719	104.727	-1.96448	8.37458e-09	Down	7.26986e-10	LOC103842173	GO:0016021//integral component of membrane	GO:0015098//molybdate ion transmembrane transporter activity	NA	NA	XP_009117042.1//molybdate transporter 1 [Brassica rapa]	PREDICTED: Brassica rapa molybdate transporter 1 (LOC103842173), mRNA
103872350	1396	233.701	59.9021	-1.96399	5.8607e-08	Down	5.50829e-09	LOC103872350	NA	GO:0046872//metal ion binding;GO:0016491//oxidoreductase activity	NA	K04124//gibberellin 3beta-dioxygenase [EC:1.14.11.15]	XP_009148952.1//gibberellin 3-beta-dioxygenase 1 [Brassica rapa]	PREDICTED: Brassica rapa gibberellin 3-beta-dioxygenase 1 (LOC103872350), mRNA
103871923	1889	384.677	98.6214	-1.96367	4.14092e-11	Down	2.95693e-12	LOC103871923	NA	GO:0003690//double-stranded DNA binding	GO:0006355//regulation of transcription, DNA-templated	K15032//mTERF domain-containing protein, mitochondrial	XP_009148506.1//transcription termination factor MTERF5, chloroplastic isoform X1 [Brassica rapa];XP_033148532.1//transcription termination factor MTERF5, chloroplastic isoform X2 [Brassica rapa]	PREDICTED: Brassica rapa transcription termination factor MTERF5, chloroplastic (LOC103871923), transcript variant X4, mRNA;PREDICTED: Brassica rapa transcription termination factor MTERF5, chloroplastic (LOC103871923), transcript variant X5, mRNA;PREDICTED: Brassica rapa transcription termination factor MTERF5, chloroplastic (LOC103871923), transcript variant X3, mRNA;PREDICTED: Brassica rapa tr…
103866750	2622	171.074	43.8739	-1.96318	6.78797e-06	Down	8.03975e-07	LOC103866750	NA	GO:0016758//transferase activity, transferring hexosyl groups	NA	K13691//pathogen-inducible salicylic acid glucosyltransferase [EC:2.4.1.-]	XP_009142974.1//UDP-glycosyltransferase 74F2 [Brassica rapa];VDC69675.1//unnamed protein product [Brassica rapa]	PREDICTED: Brassica rapa UDP-glycosyltransferase 74F2 (LOC103866750), mRNA
103831088	1370	429.117	110.151	-1.96189	4.7111e-09	Down	3.98995e-10	LOC103831088	NA	GO:0016491//oxidoreductase activity	NA	K00010//myo-inositol 2-dehydrogenase / D-chiro-inositol 1-dehydrogenase [EC:1.1.1.18 1.1.1.369]	XP_009105189.1//uncharacterized oxidoreductase At4g09670 [Brassica rapa]	PREDICTED: Brassica rapa uncharacterized oxidoreductase At4g09670 (LOC103831088), mRNA
103858137	1697	188.499	48.4189	-1.96092	2.75205e-07	Down	2.77158e-08	LOC103858137	NA	NA	NA	K03955//NADH dehydrogenase (ubiquinone) 1 alpha/beta subcomplex 1, acyl-carrier protein	XP_009133679.1//protein TRIGALACTOSYLDIACYLGLYCEROL 4, chloroplastic [Brassica rapa]	PREDICTED: Brassica rapa protein TRIGALACTOSYLDIACYLGLYCEROL 4, chloroplastic (LOC103858137), mRNA
103861527	1111	664.956	170.809	-1.96088	3.32684e-20	Down	1.40345e-21	LOC103861527	NA	GO:0046406//magnesium protoporphyrin IX methyltransferase activity	GO:0015995//chlorophyll biosynthetic process	K03428//magnesium-protoporphyrin O-methyltransferase [EC:2.1.1.11]	XP_009137495.2//magnesium protoporphyrin IX methyltransferase, chloroplastic [Brassica rapa]	PREDICTED: Brassica rapa magnesium protoporphyrin IX methyltransferase, chloroplastic (LOC103861527), mRNA
103838964	844	4734.95	1218.44	-1.95832	3.56029e-06	Down	4.06904e-07	DRM1	NA	NA	GO:0009744//response to sucrose;GO:0009749//response to glucose;GO:0009750//response to fructose	NA	ACQ90305.1//dormancy-associated protein 1 [Brassica rapa subsp. pekinensis];XP_009113675.2//dormancy-associated protein 1 [Brassica rapa]	PREDICTED: Brassica rapa dormancy-associated protein 1 (DRM1), transcript variant X2, mRNA;PREDICTED: Brassica rapa dormancy-associated protein 1 (DRM1), transcript variant X1, misc_RNA
103845862	1204	765.449	197.29	-1.95599	1.20808e-11	Down	8.32241e-13	LOC103845862	GO:0016021//integral component of membrane	NA	NA	K03686//molecular chaperone DnaJ	XP_009121006.1//dnaJ homolog subfamily C member 18 [Brassica rapa]	PREDICTED: Brassica rapa dnaJ homolog subfamily C member 18 (LOC103845862), mRNA
103871707	11575	51.9168	13.394	-1.95462	0.000735778	Down	0.000123112	LOC103871707	NA	NA	NA	K04733//interleukin-1 receptor-associated kinase 4 [EC:2.7.11.1];K17545//serine/threonine-protein kinase ULK4 [EC:2.7.11.1];K22909//zinc finger CCCH domain-containing protein 13	XP_033128220.1//uncharacterized protein LOC103871707 isoform X3 [Brassica rapa];XP_033128215.1//uncharacterized protein LOC103871707 isoform X1 [Brassica rapa];VDC75692.1//unnamed protein product, partial [Brassica rapa]	PREDICTED: Brassica rapa uncharacterized LOC103871707 (LOC103871707), transcript variant X3, mRNA;PREDICTED: Brassica rapa uncharacterized LOC103871707 (LOC103871707), transcript variant X2, mRNA;PREDICTED: Brassica rapa uncharacterized LOC103871707 (LOC103871707), transcript variant X1, mRNA
103840863	3945	226.9	58.5808	-1.95356	5.76539e-05	Down	7.9003e-06	LOC103840863	NA	GO:0005524//ATP binding;GO:0004672//protein kinase activity	NA	K10143//E3 ubiquitin-protein ligase RFWD2 [EC:2.3.2.27]	XP_009115636.2//protein SPA1-RELATED 3 isoform X1 [Brassica rapa];XP_018510013.2//protein SPA1-RELATED 3 isoform X2 [Brassica rapa]	PREDICTED: Brassica rapa protein SPA1-RELATED 3 (LOC103840863), transcript variant X2, mRNA;PREDICTED: Brassica rapa protein SPA1-RELATED 3 (LOC103840863), transcript variant X1, mRNA
103863493	1418	1106.88	285.781	-1.95352	5.81504e-08	Down	5.46226e-09	LOC103863493	GO:0016020//membrane	NA	NA	K23573//dentin sialophosphoprotein	XP_009139484.2//glycosyltransferase BC10 [Brassica rapa]	PREDICTED: Brassica rapa glycosyltransferase BC10 (LOC103863493), transcript variant X1, mRNA;PREDICTED: Brassica rapa glycosyltransferase BC10 (LOC103863493), transcript variant X2, mRNA
117132843	1233	94.9043	24.5249	-1.95223	0.000780874	Down	0.000131537	LOC117132843	NA	NA	NA	NA	KAF3541092.1//hypothetical protein F2Q69_00020563 [Brassica cretica]	PREDICTED: Brassica rapa uncharacterized LOC117132843 (LOC117132843), ncRNA
103870044	2798	2011.38	519.87	-1.95197	1.32641e-11	Down	9.16251e-13	LOC103870044	NA	GO:0004252//serine-type endopeptidase activity	NA	K12619//5'-3' exoribonuclease 2 [EC:3.1.13.-];K13199//plasminogen activator inhibitor 1 RNA-binding protein;K15333//tRNA guanosine-2'-O-methyltransferase [EC:2.1.1.34];K12663//Delta3,5-Delta2,4-dienoyl-CoA isomerase [EC:5.3.3.21]	XP_009146389.2//subtilisin-like protease SBT1.5 [Brassica rapa]	PREDICTED: Brassica rapa subtilisin-like protease SBT1.5 (LOC103870044), mRNA
103834355	5609	208.856	53.9917	-1.9517	3.81741e-06	Down	4.37415e-07	LOC103834355	NA	GO:0003779//actin binding	NA	K20478//golgin subfamily B member 1	XP_033132436.1//protein NETWORKED 1A [Brassica rapa]	PREDICTED: Brassica rapa protein NETWORKED 1A (LOC103834355), transcript variant X2, mRNA;PREDICTED: Brassica rapa protein NETWORKED 1A (LOC103834355), transcript variant X1, mRNA
103835748	1539	247.244	64.0411	-1.94886	3.49954e-09	Down	2.92636e-10	LOC103835748	NA	NA	NA	K03875//F-box and leucine-rich repeat protein 1 (S-phase kinase-associated protein 2)	XP_009110186.1//F-box protein SKP2A [Brassica rapa]	PREDICTED: Brassica rapa F-box protein SKP2A (LOC103835748), mRNA
103864731	2716	59.1655	15.3542	-1.94612	0.000710833	Down	0.000118627	LOC103864731	NA	NA	NA	NA	CDY35556.1//BnaA05g16300D [Brassica napus]	PREDICTED: Brassica rapa uncharacterized LOC103864731 (LOC103864731), transcript variant X2, ncRNA;PREDICTED: Brassica rapa uncharacterized LOC103864731 (LOC103864731), transcript variant X1, ncRNA
103852754	2508	76.0025	19.7268	-1.94589	0.00015894	Down	2.33547e-05	LOC103852754	GO:0016021//integral component of membrane	GO:0022857//transmembrane transporter activity	GO:0006857//oligopeptide transport	K14638//solute carrier family 15 (peptide/histidine transporter), member 3/4	XP_009127898.1//protein NRT1/ PTR FAMILY 5.13 isoform X1 [Brassica rapa];XP_009127900.1//protein NRT1/ PTR FAMILY 5.13 isoform X2 [Brassica rapa]	PREDICTED: Brassica rapa protein NRT1/ PTR FAMILY 5.13 (LOC103852754), transcript variant X1, mRNA;PREDICTED: Brassica rapa protein NRT1/ PTR FAMILY 5.13 (LOC103852754), transcript variant X2, mRNA
103829282	1016	549.633	142.718	-1.9453	1.74471e-09	Down	1.42063e-10	LOC103829282	GO:0016021//integral component of membrane	GO:0004857//enzyme inhibitor activity	NA	NA	XP_009103189.1//21 kDa protein [Brassica rapa]	PREDICTED: Brassica rapa 21 kDa protein (LOC103829282), mRNA
103851866	2041	430.555	112.023	-1.9424	2.41286e-08	Down	2.18957e-09	LOC103851866	NA	GO:0016161//beta-amylase activity;GO:0102229//amylopectin maltohydrolase activity	GO:0000272//polysaccharide catabolic process	K01177//beta-amylase [EC:3.2.1.2]	XP_009126986.1//inactive beta-amylase 4, chloroplastic [Brassica rapa]	PREDICTED: Brassica rapa inactive beta-amylase 4, chloroplastic (LOC103851866), mRNA
103846841	1900	241.792	63.025	-1.93977	4.87878e-09	Down	4.14112e-10	LOC103846841	NA	GO:0043565//sequence-specific DNA binding;GO:0003700//DNA-binding transcription factor activity	GO:0006351//transcription, DNA-templated	K14431//transcription factor TGA	XP_013715712.1//transcription factor TGA4 [Brassica napus]	PREDICTED: Brassica rapa transcription factor TGA4 (LOC103846841), transcript variant X3, mRNA;PREDICTED: Brassica rapa transcription factor TGA4 (LOC103846841), transcript variant X1, mRNA;PREDICTED: Brassica rapa transcription factor TGA4 (LOC103846841), transcript variant X2, mRNA
103830140	1501	688.14	179.61	-1.93783	1.20485e-11	Down	8.29698e-13	LOC103830140	NA	GO:0003700//DNA-binding transcription factor activity	NA	K20557//transcription factor VIP1;K04374//cyclic AMP-dependent transcription factor ATF-4	XP_009104108.1//basic leucine zipper 61 [Brassica rapa]	PREDICTED: Brassica rapa basic leucine zipper 61 (LOC103830140), mRNA
103874198	1743	241.429	63.0525	-1.93697	1.9128e-10	Down	1.44017e-11	LOC103874198	NA	GO:0003700//DNA-binding transcription factor activity	NA	K16221//transcription factor TCP21 (protein CCA1 HIKING EXPEDITION)	XP_009150861.2//transcription factor TCP7 [Brassica rapa]	PREDICTED: Brassica rapa transcription factor TCP7 (LOC103874198), mRNA
103867315	1583	266.288	69.5536	-1.93679	7.90667e-08	Down	7.53289e-09	LOC103867315	GO:0016021//integral component of membrane	NA	NA	NA	XP_009143618.1//uncharacterized protein LOC103867315 [Brassica rapa]	PREDICTED: Brassica rapa uncharacterized LOC103867315 (LOC103867315), transcript variant X2, mRNA;PREDICTED: Brassica rapa uncharacterized LOC103867315 (LOC103867315), transcript variant X1, mRNA
103829507	2344	1557.44	406.836	-1.93665	3.60176e-24	Down	1.31201e-25	LOC103829507	NA	NA	NA	NA	XP_009103425.1//BTB/POZ domain-containing protein SR1IP1 [Brassica rapa]	PREDICTED: Brassica rapa BTB/POZ domain-containing protein SR1IP1 (LOC103829507), mRNA
103839139	1077	60.8919	15.9535	-1.93237	0.00018691	Down	2.78199e-05	LOC103839139	NA	NA	NA	K19042//E3 ubiquitin-protein ligase BOI and related proteins [EC:2.3.2.27]	XP_009113878.2//BOI-related E3 ubiquitin-protein ligase 1-like [Brassica rapa]	PREDICTED: Brassica rapa BOI-related E3 ubiquitin-protein ligase 1-like (LOC103839139), mRNA
103875294	1418	3826.32	1003.73	-1.93059	1.56147e-17	Down	7.37344e-19	LOC103875294	NA	NA	NA	NA	XP_013644736.1//uncharacterized protein BNAA06G32850D isoform X2 [Brassica napus];XP_033128913.1//uncharacterized protein LOC103875294 isoform X1 [Brassica rapa]	PREDICTED: Brassica rapa uncharacterized LOC103875294 (LOC103875294), transcript variant X1, mRNA;PREDICTED: Brassica rapa uncharacterized LOC103875294 (LOC103875294), transcript variant X3, mRNA;PREDICTED: Brassica rapa uncharacterized LOC103875294 (LOC103875294), transcript variant X2, mRNA
103836137	600	148.421	38.9393	-1.9304	7.39349e-06	Down	8.80644e-07	LOC103836137	GO:0016021//integral component of membrane	NA	NA	NA	XP_009110616.1//uncharacterized protein LOC103836137 [Brassica rapa]	PREDICTED: Brassica rapa uncharacterized LOC103836137 (LOC103836137), mRNA
103851174	2815	74.472	19.5485	-1.92964	9.5332e-05	Down	1.34999e-05	LOC103851174	NA	NA	NA	K17964//leucine-rich PPR motif-containing protein, mitochondrial	XP_009126254.1//pentatricopeptide repeat-containing protein At5g18475 [Brassica rapa]	PREDICTED: Brassica rapa pentatricopeptide repeat-containing protein At5g18475 (LOC103851174), mRNA
103848479	1368	1134.41	298.77	-1.92484	4.25519e-14	Down	2.4698e-15	LOC103848479	NA	GO:0008725//DNA-3-methyladenine glycosylase activity	GO:0006284//base-excision repair	K01246//DNA-3-methyladenine glycosylase I [EC:3.2.2.20]	RID75766.1//hypothetical protein BRARA_B02794 [Brassica rapa]	PREDICTED: Brassica rapa DNA-3-methyladenine glycosylase 1 (LOC103848479), mRNA
103850812	3358	106.383	28.0742	-1.92195	4.70743e-05	Down	6.35222e-06	LOC103850812	NA	NA	GO:0009734//auxin-activated signaling pathway	K09285//AP2-like factor, ANT lineage	XP_009125846.2//protein BIG GRAIN 1-like D [Brassica rapa]	PREDICTED: Brassica rapa protein BIG GRAIN 1-like D (LOC103850812), mRNA
103872003	2691	123.107	32.5134	-1.92081	4.6718e-06	Down	5.40946e-07	LOC103872003	GO:0005874//microtubule	GO:0005524//ATP binding;GO:0003777//microtubule motor activity;GO:0008017//microtubule binding	GO:0032886//regulation of microtubule-based process;GO:0007018//microtubule-based movement;GO:0048364//root development	K10396//kinesin family member 5	XP_033129775.1//kinesin-like protein KIN-UA isoform X1 [Brassica rapa];XP_033129780.1//kinesin-like protein KIN-UA isoform X4 [Brassica rapa];XP_033129778.1//kinesin-like protein KIN-UA isoform X3 [Brassica rapa];XP_033129776.1//kinesin-like protein KIN-UA isoform X2 [Brassica rapa]	PREDICTED: Brassica rapa kinesin-like protein KIN-UA (LOC103872003), transcript variant X2, mRNA;PREDICTED: Brassica rapa kinesin-like protein KIN-UA (LOC103872003), transcript variant X5, mRNA;PREDICTED: Brassica rapa kinesin-like protein KIN-UA (LOC103872003), transcript variant X3, mRNA;PREDICTED: Brassica rapa kinesin-like protein KIN-UA (LOC103872003), transcript variant X1, mRNA;PREDICTED: …
103837009	5065	432.259	114.242	-1.91981	1.35675e-10	Down	1.0088e-11	LOC103837009	GO:0016021//integral component of membrane	GO:0005524//ATP binding;GO:0004672//protein kinase activity	NA	K20718//LRR receptor-like serine/threonine-protein kinase ERECTA [EC:2.7.11.1]	XP_009111587.1//probably inactive leucine-rich repeat receptor-like protein kinase At3g28040 [Brassica rapa]	PREDICTED: Brassica rapa probably inactive leucine-rich repeat receptor-like protein kinase At3g28040 (LOC103837009), mRNA
103870562	966	317.305	83.9043	-1.91905	3.87783e-09	Down	3.25723e-10	LOC103870562	NA	NA	NA	K18667//activating signal cointegrator complex subunit 2	XP_009146951.1//uncharacterized protein LOC103870562 [Brassica rapa]	PREDICTED: Brassica rapa uncharacterized LOC103870562 (LOC103870562), mRNA
103869269	12299	69.9585	18.5067	-1.91845	0.000141459	Down	2.06154e-05	LOC103869269	NA	GO:0004674//protein serine/threonine kinase activity;GO:0005524//ATP binding	NA	K20714//serine/threonine-protein kinase OXI1 [EC:2.7.11.1]	XP_033146926.1//serine/threonine-protein kinase UCNL [Brassica rapa]	PREDICTED: Brassica rapa serine/threonine-protein kinase UCNL (LOC103869269), mRNA
103844518	2965	200.791	53.1198	-1.91838	2.01807e-09	Down	1.64862e-10	LOC103844518	NA	GO:0004553//hydrolase activity, hydrolyzing O-glycosyl compounds	GO:0005975//carbohydrate metabolic process	K01214//isoamylase [EC:3.2.1.68]	XP_009119555.1//isoamylase 2, chloroplastic [Brassica rapa]	PREDICTED: Brassica rapa isoamylase 2, chloroplastic (LOC103844518), transcript variant X2, mRNA;PREDICTED: Brassica rapa isoamylase 2, chloroplastic (LOC103844518), transcript variant X1, mRNA
103874025	521	149.034	39.4554	-1.91735	1.69429e-06	Down	1.86243e-07	LOC103874025	GO:0016021//integral component of membrane;GO:0005576//extracellular region	GO:0008083//growth factor activity	GO:0008283//cell population proliferation	NA	VDC94899.1//unnamed protein product, partial [Brassica oleracea]	PREDICTED: Brassica rapa phytosulfokines 5 (LOC103874025), mRNA
103830868	2281	3605.86	954.926	-1.91688	8.89691e-25	Down	3.15747e-26	LOC103830868	GO:0016021//integral component of membrane	NA	GO:0055085//transmembrane transport;GO:0009734//auxin-activated signaling pathway	K13947//auxin efflux carrier family	XP_009104930.1//auxin efflux carrier component 3 [Brassica rapa]	PREDICTED: Brassica rapa auxin efflux carrier component 3 (LOC103830868), mRNA
103861615	3497	176.585	46.8419	-1.91449	2.9995e-05	Down	3.91337e-06	LOC103861615	NA	GO:0008270//zinc ion binding;GO:0043565//sequence-specific DNA binding	GO:0006355//regulation of transcription, DNA-templated	K21630//GATA-type zinc finger protein 1	XP_009137582.2//putative GATA transcription factor 22 [Brassica rapa]	PREDICTED: Brassica rapa putative GATA transcription factor 22 (LOC103861615), mRNA
103828015	3066	271.415	72.0101	-1.91423	0.000363011	Down	5.70647e-05	LOC103828015	NA	GO:0008168//methyltransferase activity	GO:0032259//methylation	K12589//exosome complex component RRP42	XP_009101838.2//putative S-adenosyl-L-methionine-dependent methyltransferase MMAR_1068 [Brassica rapa]	PREDICTED: Brassica rapa putative S-adenosyl-L-methionine-dependent methyltransferase MMAR_1068 (LOC103828015), mRNA
103851215	833	682.693	181.163	-1.91395	4.11505e-16	Down	2.10299e-17	LOC103851215	NA	NA	NA	NA	XP_009126307.2//uncharacterized protein LOC103851215 [Brassica rapa]	PREDICTED: Brassica rapa uncharacterized LOC103851215 (LOC103851215), mRNA
103842802	938	153.026	40.6271	-1.91326	2.38797e-09	Down	1.96423e-10	LOC103842802	GO:0016021//integral component of membrane;GO:0005886//plasma membrane	NA	NA	K02923//large subunit ribosomal protein L38e;K20855//beta-1,3-galactosyltransferase 1/2/3/4/5/7/8 [EC:2.4.1.-]	XP_009117714.1//CASP-like protein 2A1 [Brassica rapa]	PREDICTED: Brassica rapa CASP-like protein 2A1 (LOC103842802), mRNA
103859590	2908	374.751	99.4972	-1.91321	3.35393e-05	Down	4.40543e-06	LOC103859590	GO:0016021//integral component of membrane;GO:0005886//plasma membrane	NA	GO:0055085//transmembrane transport	K22048//mechanosensitive ion channel protein 4/5/6/7/8/9/10	XP_009135395.1//mechanosensitive ion channel protein 5 [Brassica rapa]	PREDICTED: Brassica rapa mechanosensitive ion channel protein 5 (LOC103859590), mRNA
103852142	1340	1825.93	484.849	-1.91303	1.15627e-23	Down	4.29248e-25	LOC103852142	NA	NA	NA	NA	XP_009127297.1//protein EXORDIUM-like 3 [Brassica rapa]	PREDICTED: Brassica rapa protein EXORDIUM-like 3 (LOC103852142), mRNA
103859295	4387	75.1752	19.9756	-1.91202	0.00049088	Down	7.93612e-05	LOC103859295	NA	GO:0004722//protein serine/threonine phosphatase activity	NA	K01102//pyruvate dehydrogenase phosphatase [EC:3.1.3.43]	XP_009135053.1//probable protein phosphatase 2C 36 [Brassica rapa]	PREDICTED: Brassica rapa probable protein phosphatase 2C 36 (LOC103859295), mRNA
103835872	1254	566.85	150.664	-1.91163	2.33958e-11	Down	1.64369e-12	LOC103835872	GO:0005634//nucleus	GO:0003677//DNA binding	NA	K08869//aarF domain-containing kinase;K17613//calcineurin-binding protein cabin-1	XP_009110306.1//transcription factor MYB1R1 [Brassica rapa]	PREDICTED: Brassica rapa transcription factor MYB1R1 (LOC103835872), mRNA
103831266	3105	1198.3	318.67	-1.91085	1.56407e-18	Down	7.0757e-20	LOC103831266	NA	GO:0004553//hydrolase activity, hydrolyzing O-glycosyl compounds;GO:0030246//carbohydrate binding	GO:0005975//carbohydrate metabolic process	K15925//alpha-D-xyloside xylohydrolase [EC:3.2.1.177]	XP_013690187.1//alpha-xylosidase 1 [Brassica napus]	PREDICTED: Brassica rapa alpha-xylosidase 1 (LOC103831266), mRNA
103831048	2079	478.572	127.346	-1.90998	0.000225958	Down	3.42311e-05	LOC103831048	NA	GO:0003824//catalytic activity	NA	K01904//4-coumarate--CoA ligase [EC:6.2.1.12]	XP_009105144.1//4-coumarate--CoA ligase 3 [Brassica rapa]	PREDICTED: Brassica rapa 4-coumarate--CoA ligase 3 (LOC103831048), mRNA
103838430	5355	87.0877	23.1899	-1.90897	2.93299e-05	Down	3.81529e-06	LOC103838430	NA	NA	NA	K12669//oligosaccharyltransferase complex subunit gamma	XP_009113115.1//CRIB domain-containing protein RIC9 [Brassica rapa]	PREDICTED: Brassica rapa CRIB domain-containing protein RIC9 (LOC103838430), mRNA
103837838	823	535.192	142.541	-1.90868	1.34626e-07	Down	1.31759e-08	LOC103837838	GO:0042025//host cell nucleus;GO:0000786//nucleosome	GO:0003677//DNA binding	GO:0009414//response to water deprivation;GO:0006334//nucleosome assembly	K11275//histone H1/5	XP_009112465.1//histone H1 [Brassica rapa]	PREDICTED: Brassica rapa histone H1 (LOC103837838), mRNA
103862383	2516	1597.46	425.532	-1.90844	3.01474e-15	Down	1.62547e-16	LOC103862383	NA	GO:0004252//serine-type endopeptidase activity	NA	K12619//5'-3' exoribonuclease 2 [EC:3.1.13.-];K01188//beta-glucosidase [EC:3.2.1.21];K13199//plasminogen activator inhibitor 1 RNA-binding protein;K15333//tRNA guanosine-2'-O-methyltransferase [EC:2.1.1.34];K13124//mitogen-activated protein kinase organizer 1	XP_009138332.1//subtilisin-like protease SBT1.6 [Brassica rapa]	PREDICTED: Brassica rapa subtilisin-like protease SBT1.6 (LOC103862383), mRNA
103834194	6396	59.729	15.916	-1.90796	0.000902515	Down	0.000154323	LOC103834194	NA	NA	NA	K05359//arogenate/prephenate dehydratase [EC:4.2.1.91 4.2.1.51]	CDY68364.1//BnaAnng27060D [Brassica napus]	PREDICTED: Brassica rapa uncharacterized LOC103834194 (LOC103834194), transcript variant X1, ncRNA;PREDICTED: Brassica rapa uncharacterized LOC103834194 (LOC103834194), transcript variant X5, ncRNA;PREDICTED: Brassica rapa uncharacterized LOC103834194 (LOC103834194), transcript variant X2, ncRNA;PREDICTED: Brassica rapa uncharacterized LOC103834194 (LOC103834194), transcript variant X4, ncRNA;PRE…
103862890	2711	897.109	239.379	-1.90599	3.99694e-16	Down	2.04156e-17	LOC103862890	NA	NA	NA	K03029//26S proteasome regulatory subunit N10	XP_009138843.1//nitrate regulatory gene2 protein [Brassica rapa]	PREDICTED: Brassica rapa nitrate regulatory gene2 protein (LOC103862890), mRNA
103843334	1274	122.459	32.7345	-1.90341	4.67823e-06	Down	5.4194e-07	LOC103843334	NA	NA	NA	K11092//U2 small nuclear ribonucleoprotein A'	XP_009118295.1//U2 small nuclear ribonucleoprotein A' isoform X2 [Brassica rapa];XP_009118294.1//U2 small nuclear ribonucleoprotein A' isoform X1 [Brassica rapa]	PREDICTED: Brassica rapa U2 small nuclear ribonucleoprotein A' (LOC103843334), transcript variant X3, mRNA;PREDICTED: Brassica rapa U2 small nuclear ribonucleoprotein A' (LOC103843334), transcript variant X1, mRNA;PREDICTED: Brassica rapa U2 small nuclear ribonucleoprotein A' (LOC103843334), transcript variant X2, mRNA
103835168	1408	922.931	247.417	-1.89928	1.83207e-17	Down	8.6856e-19	LOC103835168	NA	GO:0008081//phosphoric diester hydrolase activity	GO:0006629//lipid metabolic process	K23573//dentin sialophosphoprotein	XP_009109534.1//PI-PLC X-box domain-containing protein DDB_G0293730 [Brassica rapa]	PREDICTED: Brassica rapa PI-PLC X-box domain-containing protein DDB_G0293730 (LOC103835168), mRNA
103850287	1635	67.9814	18.2266	-1.89909	0.000332507	Down	5.18865e-05	LOC103850287	GO:0005634//nucleus	GO:0003677//DNA binding	GO:0006355//regulation of transcription, DNA-templated	K16670//homeobox protein Meis2;K15613//homeobox protein Meis1	XP_009125260.2//homeobox protein knotted-1-like 4 isoform X2 [Brassica rapa];XP_009125259.2//homeobox protein knotted-1-like 4 isoform X1 [Brassica rapa]	PREDICTED: Brassica rapa homeobox protein knotted-1-like 4 (LOC103850287), transcript variant X1, mRNA;PREDICTED: Brassica rapa homeobox protein knotted-1-like 4 (LOC103850287), transcript variant X2, mRNA
103863626	2027	496.827	133.261	-1.89849	4.23893e-06	Down	4.8912e-07	LOC103863626	GO:0016021//integral component of membrane	GO:0005524//ATP binding;GO:0004672//protein kinase activity	NA	K04733//interleukin-1 receptor-associated kinase 4 [EC:2.7.11.1]	XP_009139620.1//cysteine-rich receptor-like protein kinase 18 isoform X1 [Brassica rapa];XP_009139621.1//cysteine-rich receptor-like protein kinase 18 isoform X2 [Brassica rapa]	PREDICTED: Brassica rapa cysteine-rich receptor-like protein kinase 18 (LOC103863626), transcript variant X2, mRNA;PREDICTED: Brassica rapa cysteine-rich receptor-like protein kinase 18 (LOC103863626), transcript variant X1, mRNA
103852379	6972	500.596	134.366	-1.89748	5.99835e-14	Down	3.51852e-15	LOC103852379	NA	NA	NA	NA	RID74614.1//hypothetical protein BRARA_B01702 [Brassica rapa]	PREDICTED: Brassica rapa uncharacterized LOC103852379 (LOC103852379), ncRNA
103850456	1921	697.587	187.5	-1.89548	8.94106e-09	Down	7.78795e-10	LOC103850456	GO:0016021//integral component of membrane	GO:0046872//metal ion binding;GO:0004722//protein serine/threonine phosphatase activity	NA	K01102//pyruvate dehydrogenase phosphatase [EC:3.1.3.43]	XP_013720267.2//probable protein phosphatase 2C 67 [Brassica napus]	PREDICTED: Brassica rapa probable protein phosphatase 2C 67 (LOC103850456), mRNA
103831449	2491	219.629	59.2078	-1.89121	1.4636e-06	Down	1.59394e-07	LOC103831449	GO:0005634//nucleus;GO:0005694//chromosome	GO:0008270//zinc ion binding;GO:0018024//histone-lysine N-methyltransferase activity	NA	K11420//[histone H3]-lysine9 N-trimethyltransferase EHMT [EC:2.1.1.355]	XP_033131146.1//histone-lysine N-methyltransferase, H3 lysine-9 specific SUVH3 [Brassica rapa]	PREDICTED: Brassica rapa histone-lysine N-methyltransferase, H3 lysine-9 specific SUVH3 (LOC103831449), mRNA
103856061	2066	2942.5	793.442	-1.89084	5.15744e-09	Down	4.38732e-10	LOC103856061	GO:0016021//integral component of membrane	NA	NA	K14794//ribosomal RNA-processing protein 12	XP_009131387.1//protein NUCLEAR FUSION DEFECTIVE 4 [Brassica rapa]	PREDICTED: Brassica rapa protein NUCLEAR FUSION DEFECTIVE 4 (LOC103856061), mRNA
103842641	3230	456.966	123.426	-1.88843	1.35479e-10	Down	1.00662e-11	LOC103842641	NA	GO:0005524//ATP binding;GO:0004672//protein kinase activity	NA	K04733//interleukin-1 receptor-associated kinase 4 [EC:2.7.11.1]	XP_009117541.1//inactive protein kinase SELMODRAFT_444075 [Brassica rapa]	PREDICTED: Brassica rapa inactive protein kinase SELMODRAFT_444075 (LOC103842641), transcript variant X2, mRNA;PREDICTED: Brassica rapa inactive protein kinase SELMODRAFT_444075 (LOC103842641), transcript variant X1, mRNA
103830378	3239	307.625	83.1073	-1.88812	2.86213e-09	Down	2.37265e-10	LOC103830378	NA	NA	NA	K14485//transport inhibitor response 1	RID54689.1//hypothetical protein BRARA_G01991 [Brassica rapa]	PREDICTED: Brassica rapa protein TRANSPORT INHIBITOR RESPONSE 1 (LOC103830378), mRNA
103856968	850	645.656	174.565	-1.887	2.26637e-12	Down	1.47146e-13	LOC103856968	GO:0016021//integral component of membrane;GO:0031969//chloroplast membrane	NA	NA	K23573//dentin sialophosphoprotein	XP_009132355.1//protein TIC 20-v, chloroplastic [Brassica rapa]	PREDICTED: Brassica rapa protein TIC 20-v, chloroplastic (LOC103856968), mRNA
103859618	492	152.745	41.2982	-1.88697	0.000654449	Down	0.00010826	LOC103859618	GO:0009535//chloroplast thylakoid membrane;GO:0005618//cell wall;GO:0009941//chloroplast envelope;GO:0009570//chloroplast stroma	GO:0015035//protein disulfide oxidoreductase activity;GO:0019904//protein domain specific binding;GO:0004857//enzyme inhibitor activity;GO:0008047//enzyme activator activity	GO:0006662//glycerol ether metabolic process;GO:0006109//regulation of carbohydrate metabolic process;GO:0045454//cell redox homeostasis	K03671//thioredoxin 1	XP_009135437.1//thioredoxin M4, chloroplastic [Brassica rapa]	PREDICTED: Brassica rapa thioredoxin M4, chloroplastic (LOC103859618), mRNA
103831289	2471	104.322	28.2962	-1.88236	5.38093e-05	Down	7.32447e-06	LOC103831289	NA	NA	NA	K20718//LRR receptor-like serine/threonine-protein kinase ERECTA [EC:2.7.11.1]	XP_009105428.1//piriformospora indica-insensitive protein 2 [Brassica rapa]	PREDICTED: Brassica rapa piriformospora indica-insensitive protein 2 (LOC103831289), mRNA
103847185	2210	378.805	102.845	-1.88099	2.02632e-07	Down	2.01736e-08	LOC103847185	GO:0005634//nucleus;GO:0005739//mitochondrion;GO:0042644//chloroplast nucleoid	GO:0003677//DNA binding;GO:0048027//mRNA 5'-UTR binding	GO:0010468//regulation of gene expression;GO:0048507//meristem development;GO:0010239//chloroplast mRNA processing;GO:0009791//post-embryonic development;GO:0031426//polycistronic mRNA processing	NA	XP_009122491.1//uncharacterized protein LOC103847185 [Brassica rapa]	PREDICTED: Brassica rapa uncharacterized LOC103847185 (LOC103847185), mRNA
103831193	3863	61.4354	16.698	-1.87939	0.000362455	Down	5.69579e-05	LOC103831193	GO:0005634//nucleus	GO:0003677//DNA binding;GO:0003700//DNA-binding transcription factor activity	GO:0000160//phosphorelay signal transduction system	K14491//two-component response regulator ARR-B family	XP_009105312.1//two-component response regulator ARR11 [Brassica rapa]	PREDICTED: Brassica rapa two-component response regulator ARR11 (LOC103831193), mRNA
103870678	3072	213.455	58.0207	-1.87929	1.22205e-07	Down	1.18981e-08	LOC103870678	NA	GO:0046983//protein dimerization activity	GO:0006355//regulation of transcription, DNA-templated	K04733//interleukin-1 receptor-associated kinase 4 [EC:2.7.11.1];K11253//histone H3;K12126//phytochrome-interacting factor 3;K18878//BHLH transcription factor Upa20	XP_009147085.1//transcription factor bHLH62 [Brassica rapa]	PREDICTED: Brassica rapa transcription factor bHLH62 (LOC103870678), mRNA
103855287	2016	210.436	57.2159	-1.87889	5.11347e-10	Down	3.98422e-11	LOC103855287	NA	GO:0043565//sequence-specific DNA binding;GO:0003700//DNA-binding transcription factor activity	GO:0006351//transcription, DNA-templated	K14431//transcription factor TGA	XP_009130499.1//transcription factor TGA1-like [Brassica rapa]	PREDICTED: Brassica rapa transcription factor TGA1-like (LOC103855287), transcript variant X3, mRNA;PREDICTED: Brassica rapa transcription factor TGA1-like (LOC103855287), transcript variant X2, mRNA;PREDICTED: Brassica rapa transcription factor TGA1-like (LOC103855287), transcript variant X1, mRNA
103865761	2491	246.9	67.1403	-1.87868	6.4165e-06	Down	7.55852e-07	LOC103865761	GO:0016021//integral component of membrane	GO:0008308//voltage-gated anion channel activity	GO:0006873//cellular ion homeostasis	NA	XP_009141862.1//S-type anion channel SLAH3 [Brassica rapa]	PREDICTED: Brassica rapa S-type anion channel SLAH3 (LOC103865761), mRNA
117126430	5220	97.9134	26.6339	-1.87824	0.000238819	Down	3.64354e-05	LOC117126430	GO:0016021//integral component of membrane	NA	NA	K10664//E3 ubiquitin-protein ligase ATL6/9/15/31/42/55 [EC:2.3.2.27]	XP_013652189.1//RING-H2 finger protein ATL11-like [Brassica napus]	PREDICTED: Brassica rapa uncharacterized LOC117126430 (LOC117126430), transcript variant X2, ncRNA;PREDICTED: Brassica rapa uncharacterized LOC117126430 (LOC117126430), transcript variant X3, ncRNA;PREDICTED: Brassica rapa uncharacterized LOC117126430 (LOC117126430), transcript variant X1, ncRNA
103842918	1629	123.025	33.5206	-1.87583	3.0587e-06	Down	3.46301e-07	LOC103842918	GO:0016021//integral component of membrane	NA	GO:0006659//phosphatidylserine biosynthetic process	K08730//phosphatidylserine synthase 2 [EC:2.7.8.29]	XP_009117846.1//CDP-diacylglycerol--serine O-phosphatidyltransferase 1 isoform X2 [Brassica rapa];XP_033135635.1//CDP-diacylglycerol--serine O-phosphatidyltransferase 1 isoform X1 [Brassica rapa]	PREDICTED: Brassica rapa CDP-diacylglycerol--serine O-phosphatidyltransferase 1 (LOC103842918), transcript variant X4, mRNA;PREDICTED: Brassica rapa CDP-diacylglycerol--serine O-phosphatidyltransferase 1 (LOC103842918), transcript variant X5, mRNA;PREDICTED: Brassica rapa CDP-diacylglycerol--serine O-phosphatidyltransferase 1 (LOC103842918), transcript variant X3, mRNA;PREDICTED: Brassica rapa CD…
103842267	1939	1017.37	277.529	-1.87414	3.41858e-09	Down	2.855e-10	LOC103842267	NA	GO:0016620//oxidoreductase activity, acting on the aldehyde or oxo group of donors, NAD or NADP as acceptor	NA	K00131//glyceraldehyde-3-phosphate dehydrogenase (NADP+) [EC:1.2.1.9]	XP_009117140.1//NADP-dependent glyceraldehyde-3-phosphate dehydrogenase [Brassica rapa];VDC63421.1//unnamed protein product [Brassica rapa]	PREDICTED: Brassica rapa NADP-dependent glyceraldehyde-3-phosphate dehydrogenase (LOC103842267), mRNA
103837179	1312	318.857	87.0567	-1.87288	1.30192e-07	Down	1.27233e-08	LOC103837179	GO:0016021//integral component of membrane	NA	NA	K13354//solute carrier family 25 (peroxisomal adenine nucleotide transporter), member 17	XP_009111755.1//peroxisomal adenine nucleotide carrier 2 [Brassica rapa]	PREDICTED: Brassica rapa peroxisomal adenine nucleotide carrier 2 (LOC103837179), mRNA
103827771	2403	332.762	90.8559	-1.87284	5.89999e-14	Down	3.45924e-15	LOC103827771	GO:0016021//integral component of membrane	GO:0005524//ATP binding;GO:0004672//protein kinase activity	NA	K13415//protein brassinosteroid insensitive 1 [EC:2.7.10.1 2.7.11.1]	XP_009101565.2//calmodulin-binding receptor kinase CaMRLK [Brassica rapa]	PREDICTED: Brassica rapa calmodulin-binding receptor kinase CaMRLK (LOC103827771), mRNA
103873166	3364	2125.15	580.347	-1.87258	9.51038e-12	Down	6.50074e-13	LOC103873166	GO:0016021//integral component of membrane	NA	NA	NA	XP_033128346.1//uncharacterized protein LOC103873166 isoform X1 [Brassica rapa]	PREDICTED: Brassica rapa uncharacterized LOC103873166 (LOC103873166), transcript variant X1, mRNA;PREDICTED: Brassica rapa uncharacterized LOC103873166 (LOC103873166), transcript variant X2, mRNA
103857336	4180	98.5594	26.9294	-1.87181	0.000135291	Down	1.96623e-05	LOC103857336	NA	GO:0016705//oxidoreductase activity, acting on paired donors, with incorporation or reduction of molecular oxygen;GO:0020037//heme binding;GO:0005506//iron ion binding;GO:0004497//monooxygenase activity	NA	K11868//indoleacetaldoxime dehydratase [EC:4.99.1.6]	XP_009132752.1//indoleacetaldoxime dehydratase [Brassica rapa];RID69480.1//hypothetical protein BRARA_C01573 [Brassica rapa]	PREDICTED: Brassica rapa uncharacterized LOC103857336 (LOC103857336), transcript variant X2, mRNA;PREDICTED: Brassica rapa uncharacterized LOC103857336 (LOC103857336), transcript variant X1, mRNA
103841427	2628	255.57	69.8746	-1.87088	3.63578e-11	Down	2.58453e-12	LOC103841427	GO:0016021//integral component of membrane	GO:0005524//ATP binding;GO:0016887//ATPase activity	NA	K05681//ATP-binding cassette, subfamily G (WHITE), member 2	XP_009116212.1//ABC transporter G family member 18 [Brassica rapa]	PREDICTED: Brassica rapa ABC transporter G family member 18 (LOC103841427), transcript variant X1, mRNA;PREDICTED: Brassica rapa ABC transporter G family member 18 (LOC103841427), transcript variant X2, mRNA
103852831	3120	49.0701	13.4238	-1.87005	0.000546023	Down	8.90222e-05	LOC103852831	NA	NA	NA	NA	XP_013667916.1//uncharacterized protein BNAA01G06790D [Brassica napus]	PREDICTED: Brassica rapa uncharacterized LOC103852831 (LOC103852831), mRNA
103855895	2135	214.318	58.6999	-1.86832	0.000885068	Down	0.000150913	LOC103855895	GO:0005634//nucleus	GO:0003677//DNA binding	GO:0006355//regulation of transcription, DNA-templated	K16670//homeobox protein Meis2;K15613//homeobox protein Meis1	XP_013726322.1//homeobox protein knotted-1-like 4 isoform X2 [Brassica napus];XP_013726318.1//homeobox protein knotted-1-like 4 isoform X1 [Brassica napus]	PREDICTED: Brassica rapa homeobox protein knotted-1-like 4 (LOC103855895), transcript variant X1, mRNA;PREDICTED: Brassica rapa homeobox protein knotted-1-like 4 (LOC103855895), transcript variant X2, mRNA
103871601	1099	564.396	154.68	-1.86742	5.68954e-07	Down	5.97528e-08	LOC103871601	NA	NA	GO:0045454//cell redox homeostasis	K03671//thioredoxin 1	XP_009148112.1//thioredoxin-like 1-1, chloroplastic [Brassica rapa]	PREDICTED: Brassica rapa thioredoxin-like 1-1, chloroplastic (LOC103871601), mRNA
103855454	1250	159.624	43.7774	-1.86642	7.16233e-06	Down	8.51576e-07	LOC103855454	GO:0016020//membrane;GO:0005618//cell wall;GO:0005576//extracellular region	NA	GO:0009664//plant-type cell wall organization	K20628//expansin	XP_009130690.1//expansin-A9 [Brassica rapa]	PREDICTED: Brassica rapa expansin-A9 (LOC103855454), mRNA
103846049	10763	112.672	30.913	-1.86584	0.000492185	Down	7.96118e-05	LOC103846049	GO:0016021//integral component of membrane	GO:0005524//ATP binding;GO:0004672//protein kinase activity	NA	K20718//LRR receptor-like serine/threonine-protein kinase ERECTA [EC:2.7.11.1]	RID52905.1//hypothetical protein BRARA_G00335 [Brassica rapa]	PREDICTED: Brassica rapa probable LRR receptor-like serine/threonine-protein kinase At2g16250 (LOC103846049), mRNA
103844802	8888	90.3062	24.7868	-1.86525	0.000267744	Down	4.11423e-05	LOC103844802	NA	GO:0046983//protein dimerization activity	NA	K20558//transcription factor SPEECHLESS	XP_009119864.1//transcription factor SPEECHLESS [Brassica rapa]	PREDICTED: Brassica rapa transcription factor SPEECHLESS (LOC103844802), mRNA
103836893	1783	1026.93	282.074	-1.8642	4.94842e-14	Down	2.88277e-15	LOC103836893	GO:0016021//integral component of membrane;GO:0005886//plasma membrane	GO:0004674//protein serine/threonine kinase activity;GO:0005524//ATP binding	NA	K04733//interleukin-1 receptor-associated kinase 4 [EC:2.7.11.1]	XP_009111449.1//probable serine/threonine-protein kinase At1g01540 isoform X1 [Brassica rapa];XP_009111450.1//probable serine/threonine-protein kinase At1g01540 isoform X2 [Brassica rapa]	PREDICTED: Brassica rapa probable serine/threonine-protein kinase At1g01540 (LOC103836893), transcript variant X1, mRNA;PREDICTED: Brassica rapa probable serine/threonine-protein kinase At1g01540 (LOC103836893), transcript variant X2, mRNA
103829752	1781	455.239	125.047	-1.86415	1.19882e-14	Down	6.71739e-16	LOC103829752	GO:0005634//nucleus	GO:0003677//DNA binding;GO:0003700//DNA-binding transcription factor activity	NA	K09284//AP2-like factor, euAP2 lineage	XP_009103698.1//ethylene-responsive transcription factor RAP2-7 isoform X2 [Brassica rapa];XP_009103697.1//ethylene-responsive transcription factor RAP2-7 isoform X1 [Brassica rapa]	PREDICTED: Brassica rapa ethylene-responsive transcription factor RAP2-7 (LOC103829752), transcript variant X2, mRNA;PREDICTED: Brassica rapa ethylene-responsive transcription factor RAP2-7 (LOC103829752), transcript variant X1, mRNA
103870677	1238	768.304	211.243	-1.86278	1.32951e-11	Down	9.18745e-13	LOC103870677	NA	NA	NA	NA	XP_009147084.1//uncharacterized protein LOC103870677 [Brassica rapa]	PREDICTED: Brassica rapa uncharacterized LOC103870677 (LOC103870677), mRNA
103842489	878	495.191	136.167	-1.86261	6.28602e-05	Down	8.66253e-06	LOC103842489	GO:0016021//integral component of membrane	NA	NA	NA	VDC63569.1//unnamed protein product, partial [Brassica rapa]	PREDICTED: Brassica rapa stress enhanced protein 2, chloroplastic (LOC103842489), mRNA
103850340	2718	283.725	78.0458	-1.8621	1.00498e-05	Down	1.22234e-06	LOC103850340	NA	NA	NA	NA	XP_009125326.1//protein UPSTREAM OF FLC isoform X2 [Brassica rapa];XP_009125325.1//protein UPSTREAM OF FLC isoform X1 [Brassica rapa]	PREDICTED: Brassica rapa protein UPSTREAM OF FLC (LOC103850340), transcript variant X2, mRNA;PREDICTED: Brassica rapa protein UPSTREAM OF FLC (LOC103850340), transcript variant X1, mRNA
103831555	2094	376.764	103.848	-1.85919	9.23464e-15	Down	5.13242e-16	LOC103831555	NA	NA	NA	NA	XP_033130233.1//protein WVD2-like 7 isoform X2 [Brassica rapa];XP_009105685.1//protein WVD2-like 7 isoform X1 [Brassica rapa]	PREDICTED: Brassica rapa protein WVD2-like 7 (LOC103831555), transcript variant X3, mRNA;PREDICTED: Brassica rapa protein WVD2-like 7 (LOC103831555), transcript variant X2, mRNA;PREDICTED: Brassica rapa protein WVD2-like 7 (LOC103831555), transcript variant X1, mRNA
103839454	7173	134.453	37.0828	-1.85828	2.08195e-06	Down	2.30919e-07	LOC103839454	GO:0005634//nucleus	GO:0003677//DNA binding	NA	K23222//nuclease HARBI1 [EC:3.1.-.-]	XP_009114209.1//putative Myb family transcription factor At1g14600 [Brassica rapa]	PREDICTED: Brassica rapa putative Myb family transcription factor At1g14600 (LOC103839454), transcript variant X5, mRNA;PREDICTED: Brassica rapa putative Myb family transcription factor At1g14600 (LOC103839454), transcript variant X9, mRNA;PREDICTED: Brassica rapa putative Myb family transcription factor At1g14600 (LOC103839454), transcript variant X2, mRNA;PREDICTED: Brassica rapa putative Myb f…
103858992	1863	91.1027	25.1305	-1.85805	4.27056e-05	Down	5.72497e-06	LOC103858992	GO:0042025//host cell nucleus;GO:0005634//nucleus	GO:0043565//sequence-specific DNA binding;GO:0003700//DNA-binding transcription factor activity	NA	K09419//heat shock transcription factor, other eukaryote	XP_009134718.1//heat stress transcription factor A-1e isoform X1 [Brassica rapa];XP_018513311.1//heat stress transcription factor A-1e isoform X2 [Brassica rapa]	PREDICTED: Brassica rapa heat stress transcription factor A-1e (LOC103858992), transcript variant X1, mRNA;PREDICTED: Brassica rapa heat stress transcription factor A-1e (LOC103858992), transcript variant X2, mRNA
103844108	1854	81.1103	22.3842	-1.8574	0.000114227	Down	1.64021e-05	LOC103844108	NA	NA	NA	K17964//leucine-rich PPR motif-containing protein, mitochondrial	XP_009119134.2//pentatricopeptide repeat-containing protein At1g05600 [Brassica rapa]	PREDICTED: Brassica rapa pentatricopeptide repeat-containing protein At1g05600 (LOC103844108), transcript variant X2, mRNA;PREDICTED: Brassica rapa pentatricopeptide repeat-containing protein At1g05600 (LOC103844108), transcript variant X1, misc_RNA
103869426	1886	534.685	147.761	-1.85543	1.07686e-08	Down	9.44323e-10	LOC103869426	NA	GO:0003676//nucleic acid binding	GO:0015074//DNA integration	K01528//dynamin 1/3 [EC:3.6.5.5];K17545//serine/threonine-protein kinase ULK4 [EC:2.7.11.1];K12447//UDP-sugar pyrophosphorylase [EC:2.7.7.64];K13217//pre-mRNA-processing factor 39;K22686//pro-apoptotic serine protease NMA111 [EC:3.4.21.-]	XP_018514710.1//uncharacterized protein LOC103869426 isoform X2 [Brassica rapa];XP_033147108.1//uncharacterized protein LOC103869426 isoform X1 [Brassica rapa]	PREDICTED: Brassica rapa retrovirus-related Pol polyprotein from transposon RE1 (LOC103869426), transcript variant X1, mRNA;PREDICTED: Brassica rapa retrovirus-related Pol polyprotein from transposon RE1 (LOC103869426), transcript variant X2, mRNA
108870179	3809	188.311	52.0744	-1.85447	4.52395e-06	Down	5.23099e-07	LOC108870179	NA	NA	NA	NA	VDD53972.1//unnamed protein product [Brassica oleracea]	PREDICTED: Brassica rapa uncharacterized LOC108870179 (LOC108870179), transcript variant X2, ncRNA;PREDICTED: Brassica rapa uncharacterized LOC108870179 (LOC108870179), transcript variant X1, ncRNA;PREDICTED: Brassica rapa uncharacterized LOC108870179 (LOC108870179), transcript variant X3, ncRNA
103831585	2113	625.469	173.062	-1.85365	3.28375e-13	Down	2.01677e-14	LOC103831585	NA	GO:0016747//transferase activity, transferring acyl groups other than amino-acyl groups	NA	K14329//agmatine coumaroyltransferase [EC:2.3.1.64 2.3.1.-];K13264//isoflavone 7-O-glucoside-6''-O-malonyltransferase [EC:2.3.1.115]	XP_009105716.1//phenolic glucoside malonyltransferase 2-like [Brassica rapa]	PREDICTED: Brassica rapa phenolic glucoside malonyltransferase 2-like (LOC103831585), mRNA
103863498	1087	200.92	55.5998	-1.85347	1.08624e-08	Down	9.52839e-10	LOC103863498	NA	GO:0005524//ATP binding;GO:0004672//protein kinase activity;GO:0003700//DNA-binding transcription factor activity	NA	K04733//interleukin-1 receptor-associated kinase 4 [EC:2.7.11.1]	XP_018513653.1//basic leucine zipper 24 [Brassica rapa];XP_033145724.1//non-functional pseudokinase ZED1 [Brassica rapa]	PREDICTED: Brassica rapa basic leucine zipper 24 (LOC103863498), transcript variant X1, mRNA;PREDICTED: Brassica rapa basic leucine zipper 24 (LOC103863498), transcript variant X3, mRNA;PREDICTED: Brassica rapa basic leucine zipper 24 (LOC103863498), transcript variant X2, mRNA
103851391	639	172.405	47.713	-1.85335	2.33271e-08	Down	2.11122e-09	LOC103851391	NA	NA	NA	K08864//tousled-like kinase [EC:2.7.11.1]	XP_033141494.1//uncharacterized protein LOC103851391 isoform X2 [Brassica rapa];XP_013620325.1//PREDICTED: uncharacterized protein LOC106326912 [Brassica oleracea var. oleracea]	PREDICTED: Brassica rapa uncharacterized LOC103851391 (LOC103851391), transcript variant X2, mRNA;PREDICTED: Brassica rapa uncharacterized LOC103851391 (LOC103851391), transcript variant X1, mRNA
103829630	1878	145.828	40.3763	-1.85269	1.0257e-07	Down	9.90671e-09	LOC103829630	GO:0016021//integral component of membrane	GO:0016705//oxidoreductase activity, acting on paired donors, with incorporation or reduction of molecular oxygen;GO:0020037//heme binding;GO:0005506//iron ion binding;GO:0004497//monooxygenase activity	NA	K15639//PHYB activation tagged suppressor 1 [EC:1.14.-.-]	XP_009103555.1//cytochrome P450 734A1 [Brassica rapa]	PREDICTED: Brassica rapa cytochrome P450 734A1 (LOC103829630), mRNA
103875225	1239	139.728	38.7585	-1.85003	2.67286e-06	Down	3.00182e-07	LOC103875225	NA	NA	NA	NA	XP_009151969.1//protein WVD2-like 7 [Brassica rapa]	PREDICTED: Brassica rapa protein WVD2-like 7 (LOC103875225), mRNA
103863121	3107	83.9965	23.3014	-1.84991	0.000104855	Down	1.49525e-05	LOC103863121	GO:0016021//integral component of membrane	GO:0008168//methyltransferase activity	GO:0032259//methylation	K15449//tRNA wybutosine-synthesizing protein 1 [EC:4.1.3.44]	XP_009139122.1//probable methyltransferase PMT22 [Brassica rapa]	PREDICTED: Brassica rapa probable methyltransferase PMT22 (LOC103863121), mRNA
103849024	4675	232.743	64.5778	-1.84963	3.22291e-07	Down	3.27859e-08	LOC103849024	NA	GO:0003677//DNA binding	GO:0045892//negative regulation of transcription, DNA-templated	NA	XP_033141597.1//transcription repressor OFP1 [Brassica rapa]	PREDICTED: Brassica rapa transcription repressor OFP1 (LOC103849024), mRNA
103830198	2467	310.312	86.1552	-1.84871	1.25015e-10	Down	9.25853e-12	LOC103830198	GO:0016021//integral component of membrane	GO:0005524//ATP binding;GO:0004672//protein kinase activity	NA	K04733//interleukin-1 receptor-associated kinase 4 [EC:2.7.11.1]	XP_009104186.1//probable receptor-like protein kinase At2g42960 [Brassica rapa]	PREDICTED: Brassica rapa probable receptor-like protein kinase At2g42960 (LOC103830198), mRNA
103831882	1314	429.88	119.4	-1.84813	0.000286339	Down	4.41991e-05	LOC103831882	NA	GO:0008146//sulfotransferase activity	NA	K22321//aliphatic desulfoglucosinolate sulfotransferase [EC:2.8.2.38]	XP_009106065.1//cytosolic sulfotransferase 18 [Brassica rapa]	PREDICTED: Brassica rapa cytosolic sulfotransferase 18 (LOC103831882), mRNA
103850949	4165	70.4458	19.5715	-1.84776	0.000608003	Down	9.98112e-05	LOC103850949	GO:0005634//nucleus	GO:0003677//DNA binding	NA	K09422//transcription factor MYB, plant	XP_009126005.1//transcription factor WER [Brassica rapa]	PREDICTED: Brassica rapa transcription factor WER (LOC103850949), mRNA
103853340	3205	101.443	28.1835	-1.84774	0.00030347	Down	4.69977e-05	LOC103853340	GO:0016021//integral component of membrane	GO:0022857//transmembrane transporter activity	NA	K17500//integrin-linked kinase-associated serine/threonine phosphatase 2C [EC:3.1.3.16]	XP_009128513.1//WAT1-related protein At4g01450 isoform X1 [Brassica rapa];XP_009128514.1//WAT1-related protein At4g01450 isoform X2 [Brassica rapa]	PREDICTED: Brassica rapa WAT1-related protein At4g01450 (LOC103853340), transcript variant X2, mRNA;PREDICTED: Brassica rapa WAT1-related protein At4g01450 (LOC103853340), transcript variant X1, mRNA
103866348	2180	94.9172	26.3841	-1.847	0.000680354	Down	0.000113073	LOC103866348	NA	NA	NA	K14487//auxin responsive GH3 gene family	XP_009142505.1//putative indole-3-acetic acid-amido synthetase GH3.9 [Brassica rapa]	PREDICTED: Brassica rapa putative indole-3-acetic acid-amido synthetase GH3.9 (LOC103866348), mRNA
103828649	20045	294.89	82.0407	-1.84577	4.82139e-09	Down	4.08982e-10	LOC103828649	GO:0016021//integral component of membrane	GO:0008519//ammonium transmembrane transporter activity	NA	K03320//ammonium transporter, Amt family	XP_013752038.1//ammonium transporter 1 member 3 [Brassica napus]	PREDICTED: Brassica rapa ammonium transporter 1 member 3 (LOC103828649), transcript variant X4, mRNA;PREDICTED: Brassica rapa ammonium transporter 1 member 3 (LOC103828649), transcript variant X6, mRNA;PREDICTED: Brassica rapa ammonium transporter 1 member 3 (LOC103828649), transcript variant X2, mRNA;PREDICTED: Brassica rapa ammonium transporter 1 member 3 (LOC103828649), transcript variant X5, …
103830594	2248	1085.15	301.906	-1.84573	2.52977e-17	Down	1.21491e-18	LOC103830594	NA	NA	NA	K01051//pectinesterase [EC:3.1.1.11]	XP_009104654.2//trihelix transcription factor GT-2 [Brassica rapa]	PREDICTED: Brassica rapa trihelix transcription factor GT-2 (LOC103830594), mRNA
103847637	931	496.74	138.201	-1.84573	1.82501e-05	Down	2.2999e-06	LOC103847637	NA	NA	NA	NA	XP_009122971.2//uncharacterized protein LOC103847637 [Brassica rapa]	PREDICTED: Brassica rapa uncharacterized LOC103847637 (LOC103847637), mRNA
103869594	983	76.7101	21.3756	-1.84345	2.87664e-05	Down	3.7369e-06	LOC103869594	NA	NA	NA	NA	XP_009145923.1//uncharacterized protein LOC103869594 [Brassica rapa]	PREDICTED: Brassica rapa uncharacterized LOC103869594 (LOC103869594), mRNA
103850004	996	266.873	74.3884	-1.84301	1.02556e-05	Down	1.24902e-06	LOC103850004	NA	NA	NA	K23573//dentin sialophosphoprotein	XP_033132496.1//late embryogenesis abundant protein At3g53040 [Brassica rapa]	PREDICTED: Brassica rapa late embryogenesis abundant protein At3g53040 (LOC103850004), mRNA
103829712	2205	245.199	68.363	-1.84266	1.04802e-10	Down	7.69141e-12	LOC103829712	NA	NA	NA	K23573//dentin sialophosphoprotein	XP_009103651.2//protein UPSTREAM OF FLC [Brassica rapa]	PREDICTED: Brassica rapa protein UPSTREAM OF FLC (LOC103829712), transcript variant X1, mRNA;PREDICTED: Brassica rapa protein UPSTREAM OF FLC (LOC103829712), transcript variant X3, mRNA;PREDICTED: Brassica rapa protein UPSTREAM OF FLC (LOC103829712), transcript variant X2, mRNA
103852362	5415	70.1952	19.5817	-1.84186	0.000185427	Down	2.75886e-05	LOC103852362	NA	NA	NA	K03029//26S proteasome regulatory subunit N10	XP_009127547.1//protein ROLLING AND ERECT LEAF 2 [Brassica rapa]	PREDICTED: Brassica rapa protein ROLLING AND ERECT LEAF 2 (LOC103852362), mRNA
103868666	2573	263.963	73.6608	-1.84137	1.90099e-05	Down	2.40277e-06	LOC103868666	GO:0016021//integral component of membrane	NA	NA	NA	XP_009144997.1//uncharacterized protein LOC103868666 [Brassica rapa]	PREDICTED: Brassica rapa uncharacterized LOC103868666 (LOC103868666), transcript variant X2, mRNA;PREDICTED: Brassica rapa uncharacterized LOC103868666 (LOC103868666), transcript variant X1, mRNA
103857781	1708	366.42	102.333	-1.84023	8.22584e-07	Down	8.76013e-08	LOC103857781	NA	GO:0008483//transaminase activity;GO:0030170//pyridoxal phosphate binding	NA	K00827//alanine-glyoxylate transaminase / (R)-3-amino-2-methylpropionate-pyruvate transaminase [EC:2.6.1.44 2.6.1.40]	CDY66720.1//BnaA03g56490D [Brassica napus]	PREDICTED: Brassica rapa alanine--glyoxylate aminotransferase 2 homolog 2, mitochondrial (LOC103857781), mRNA
103860625	3486	496.806	138.749	-1.8402	2.45833e-10	Down	1.86605e-11	LOC103860625	GO:0016021//integral component of membrane;GO:0005886//plasma membrane	GO:0033612//receptor serine/threonine kinase binding;GO:0005524//ATP binding;GO:0004672//protein kinase activity	GO:0048437//floral organ development;GO:0048229//gametophyte development;GO:0009934//regulation of meristem structural organization;GO:0010075//regulation of meristem growth	K00924//kinase [EC:2.7.1.-]	VDC82645.1//unnamed protein product [Brassica rapa]	PREDICTED: Brassica rapa leucine-rich repeat receptor-like serine/threonine-protein kinase BAM2 (LOC103860625), transcript variant X2, misc_RNA;PREDICTED: Brassica rapa leucine-rich repeat receptor-like serine/threonine-protein kinase BAM2 (LOC103860625), transcript variant X1, mRNA
103858506	3763	171.806	48.0639	-1.83775	2.68662e-07	Down	2.70497e-08	LOC103858506	GO:0016021//integral component of membrane	GO:0005524//ATP binding;GO:0004672//protein kinase activity	NA	K20718//LRR receptor-like serine/threonine-protein kinase ERECTA [EC:2.7.11.1];K13415//protein brassinosteroid insensitive 1 [EC:2.7.10.1 2.7.11.1]	XP_009134130.1//LRR receptor-like serine/threonine-protein kinase GHR1 isoform X1 [Brassica rapa]	PREDICTED: Brassica rapa LRR receptor-like serine/threonine-protein kinase GHR1 (LOC103858506), transcript variant X1, mRNA;PREDICTED: Brassica rapa LRR receptor-like serine/threonine-protein kinase GHR1 (LOC103858506), transcript variant X2, mRNA
103865620	1052	137.742	38.5478	-1.83725	2.21413e-06	Down	2.46292e-07	LOC103865620	NA	NA	GO:0009639//response to red or far red light	NA	XP_009141681.1//protein FAR-RED ELONGATED HYPOCOTYL 1 [Brassica rapa]	PREDICTED: Brassica rapa protein FAR-RED ELONGATED HYPOCOTYL 1 (LOC103865620), mRNA
103840155	864	118.257	33.1361	-1.83545	3.90113e-05	Down	5.19419e-06	LOC103840155	GO:0009507//chloroplast	NA	NA	NA	XP_009114877.1//uncharacterized protein LOC103840155 [Brassica rapa]	PREDICTED: Brassica rapa uncharacterized LOC103840155 (LOC103840155), mRNA
103837259	874	129.336	36.3207	-1.83226	1.58501e-06	Down	1.73678e-07	LOC103837259	GO:0016021//integral component of membrane	GO:0003824//catalytic activity	NA	K01522//bis(5'-adenosyl)-triphosphatase [EC:3.6.1.29];K02503//histidine triad (HIT) family protein;K09561//STIP1 homology and U-box containing protein 1 [EC:2.3.2.27]	ESQ32454.1//hypothetical protein EUTSA_v10005043mg [Eutrema salsugineum];XP_009111847.1//adenylylsulfatase HINT3 isoform X1 [Brassica rapa];XP_033134707.1//adenylylsulfatase HINT3 isoform X2 [Brassica rapa]	PREDICTED: Brassica rapa adenylylsulfatase HINT3 (LOC103837259), transcript variant X3, mRNA;PREDICTED: Brassica rapa adenylylsulfatase HINT3 (LOC103837259), transcript variant X2, mRNA;PREDICTED: Brassica rapa adenylylsulfatase HINT3 (LOC103837259), transcript variant X1, mRNA
103870979	1664	830.102	233.285	-1.83119	6.72621e-08	Down	6.35958e-09	LOC103870979	NA	GO:0016747//transferase activity, transferring acyl groups other than amino-acyl groups	NA	K13065//shikimate O-hydroxycinnamoyltransferase [EC:2.3.1.133]	XP_009147434.1//BAHD acyltransferase At5g47980 [Brassica rapa]	PREDICTED: Brassica rapa BAHD acyltransferase At5g47980 (LOC103870979), mRNA
103839360	9533	117.388	33.0154	-1.83007	0.000113724	Down	1.63177e-05	LOC103839360	GO:0005634//nucleus	GO:0003677//DNA binding	NA	K02209//DNA replication licensing factor MCM5 [EC:3.6.4.12];K18195//rhamnogalacturonan endolyase [EC:4.2.2.23]	XP_009114112.1//transcription factor HHO1 [Brassica rapa]	PREDICTED: Brassica rapa transcription factor HHO1 (LOC103839360), mRNA
103855998	989	669.251	188.35	-1.82913	1.7419e-13	Down	1.04789e-14	LOC103855998	NA	NA	NA	NA	VDC78701.1//unnamed protein product, partial [Brassica rapa]	PREDICTED: Brassica rapa uncharacterized LOC103855998 (LOC103855998), mRNA
103846262	1637	2717.96	765.025	-1.82894	8.26007e-16	Down	4.31201e-17	LOC103846262	NA	GO:0004310//farnesyl-diphosphate farnesyltransferase activity;GO:0051996//squalene synthase activity	GO:0009058//biosynthetic process	K02291//15-cis-phytoene synthase [EC:2.5.1.32]	XP_009121405.1//phytoene synthase, chloroplastic [Brassica rapa]	PREDICTED: Brassica rapa phytoene synthase, chloroplastic (LOC103846262), transcript variant X1, mRNA;PREDICTED: Brassica rapa phytoene synthase, chloroplastic (LOC103846262), transcript variant X2, mRNA;PREDICTED: Brassica rapa phytoene synthase, chloroplastic (LOC103846262), transcript variant X3, mRNA
103832495	1716	1258.71	354.321	-1.82881	2.58096e-17	Down	1.24088e-18	LOC103832495	GO:0016021//integral component of membrane	GO:0015098//molybdate ion transmembrane transporter activity	NA	K23573//dentin sialophosphoprotein	XP_009106761.1//molybdate transporter 2 [Brassica rapa]	PREDICTED: Brassica rapa molybdate transporter 2 (LOC103832495), mRNA
103850067	961	550.126	155.209	-1.82555	3.10547e-10	Down	2.37879e-11	LOC103850067	GO:0019898//extrinsic component of membrane;GO:0009654//photosystem II oxygen evolving complex	GO:0005509//calcium ion binding	GO:0015979//photosynthesis	K08901//photosystem II oxygen-evolving enhancer protein 3	XP_009125021.1//photosynthetic NDH subunit of lumenal location 3, chloroplastic [Brassica rapa]	PREDICTED: Brassica rapa photosynthetic NDH subunit of lumenal location 3, chloroplastic (LOC103850067), mRNA
103829297	2481	508.828	143.797	-1.82315	3.80816e-06	Down	4.36253e-07	LOC103829297	NA	GO:0004842//ubiquitin-protein transferase activity	NA	K08332//vacuolar protein 8	XP_009103205.1//U-box domain-containing protein 11 [Brassica rapa]	PREDICTED: Brassica rapa U-box domain-containing protein 11 (LOC103829297), mRNA
103869595	1173	104.114	29.447	-1.82197	0.000123529	Down	1.78511e-05	LOC103869595	GO:0016021//integral component of membrane	NA	NA	K17553//protein phosphatase 1 regulatory subunit 11;K22736//vacuolar iron transporter family protein	XP_009145920.1//uncharacterized protein LOC103869595 [Brassica rapa]	PREDICTED: Brassica rapa uncharacterized LOC103869595 (LOC103869595), transcript variant X1, mRNA;PREDICTED: Brassica rapa uncharacterized LOC103869595 (LOC103869595), transcript variant X2, mRNA
103862952	2405	135.426	38.317	-1.82145	0.000285418	Down	4.40416e-05	LOC103862952	NA	NA	NA	K06911//uncharacterized protein	XP_009138927.1//pirin-1 [Brassica rapa]	PREDICTED: Brassica rapa pirin-1 (LOC103862952), transcript variant X2, mRNA;PREDICTED: Brassica rapa pirin-1 (LOC103862952), transcript variant X1, mRNA
103865032	3867	82.1699	23.2505	-1.82135	2.99028e-05	Down	3.89974e-06	LOC103865032	GO:0033557//Slx1-Slx4 complex	GO:0017108//5'-flap endonuclease activity	GO:0006281//DNA repair;GO:0006310//DNA recombination	K15078//structure-specific endonuclease subunit SLX1 [EC:3.6.1.-]	XP_009141060.1//uncharacterized protein LOC103865032 [Brassica rapa]	PREDICTED: Brassica rapa uncharacterized LOC103865032 (LOC103865032), mRNA
103832425	2624	160.073	45.3472	-1.81964	0.000666483	Down	0.000110465	LOC103832425	GO:0016021//integral component of membrane	GO:0008324//cation transmembrane transporter activity	NA	K00134//glyceraldehyde 3-phosphate dehydrogenase [EC:1.2.1.12]	XP_033131209.1//metal tolerance protein 9 isoform X2 [Brassica rapa]	PREDICTED: Brassica rapa metal tolerance protein 9 (LOC103832425), transcript variant X1, mRNA;PREDICTED: Brassica rapa metal tolerance protein 9 (LOC103832425), transcript variant X2, mRNA
103830551	3012	29399.8	8334.89	-1.81857	4.1173e-09	Down	3.47161e-10	LOC103830551	NA	GO:0050464//nitrate reductase (NADPH) activity;GO:0043546//molybdopterin cofactor binding;GO:0020037//heme binding;GO:0030151//molybdenum ion binding;GO:0016491//oxidoreductase activity	GO:0042128//nitrate assimilation;GO:0006809//nitric oxide biosynthetic process	K10534//nitrate reductase (NAD(P)H) [EC:1.7.1.1 1.7.1.2 1.7.1.3]	XP_009104604.1//nitrate reductase [NADH], clone PBNBR1412 [Brassica rapa]	PREDICTED: Brassica rapa nitrate reductase [NADH], clone PBNBR1412 (LOC103830551), mRNA
103858210	579	261.872	74.2925	-1.81757	2.90061e-09	Down	2.40843e-10	LOC103858210	GO:0016021//integral component of membrane	NA	NA	NA	XP_009133771.1//arabinogalactan protein 16 [Brassica rapa]	PREDICTED: Brassica rapa arabinogalactan protein 16 (LOC103858210), mRNA
103846255	1664	676.837	192.095	-1.81699	0.000888069	Down	0.00015152	LOC103846255	GO:0005634//nucleus	GO:0003677//DNA binding	NA	K12134//circadian clock associated 1;K12133//MYB-related transcription factor LHY	RID41895.1//hypothetical protein BRARA_J01819 [Brassica rapa];XP_009121398.2//protein REVEILLE 1 [Brassica rapa]	PREDICTED: Brassica rapa protein REVEILLE 1 (LOC103846255), mRNA
103867448	1541	637.158	181.007	-1.81561	6.56103e-10	Down	5.17009e-11	LOC103867448	GO:0009505//plant-type cell wall	NA	NA	NA	XP_009143769.1//uncharacterized protein LOC103867448 [Brassica rapa]	PREDICTED: Brassica rapa uncharacterized LOC103867448 (LOC103867448), mRNA
103856075	4772	287.853	81.8076	-1.81503	1.34573e-07	Down	1.31672e-08	LOC103856075	NA	GO:0000155//phosphorelay sensor kinase activity;GO:0042803//protein homodimerization activity;GO:0009881//photoreceptor activity	GO:0009585//red, far-red light phototransduction;GO:0017006//protein-tetrapyrrole linkage;GO:0006355//regulation of transcription, DNA-templated;GO:0009584//detection of visible light;GO:0018298//protein-chromophore linkage	K12123//phytochrome E	XP_009131404.1//phytochrome E [Brassica rapa]	PREDICTED: Brassica rapa phytochrome E (LOC103856075), mRNA
103872950	2423	2074.93	590.163	-1.81388	3.78735e-14	Down	2.19521e-15	LOC103872950	GO:0005777//peroxisome	GO:0003824//catalytic activity	NA	K23618//acyl-activating enzyme 11/12 [EC:6.2.1.2 6.2.1.-];K01913//acetate/butyrate---CoA ligase [EC:6.2.1.1 6.2.1.2]	XP_033129914.1//probable acyl-activating enzyme 1, peroxisomal isoform X1 [Brassica rapa]	PREDICTED: Brassica rapa probable acyl-activating enzyme 1, peroxisomal (LOC103872950), transcript variant X5, mRNA;PREDICTED: Brassica rapa probable acyl-activating enzyme 1, peroxisomal (LOC103872950), transcript variant X4, mRNA;PREDICTED: Brassica rapa probable acyl-activating enzyme 1, peroxisomal (LOC103872950), transcript variant X3, mRNA;PREDICTED: Brassica rapa probable acyl-activating e…
103844166	1840	82.8437	23.5633	-1.81385	8.99414e-05	Down	1.2686e-05	LOC103844166	NA	GO:0080019//fatty-acyl-CoA reductase (alcohol-forming) activity;GO:0102965//alcohol-forming fatty acyl-CoA reductase activity	GO:0006629//lipid metabolic process	K13356//alcohol-forming fatty acyl-CoA reductase [EC:1.2.1.84]	XP_009119230.1//fatty acyl-CoA reductase 3 [Brassica rapa]	PREDICTED: Brassica rapa fatty acyl-CoA reductase 3 (LOC103844166), mRNA
103851503	1495	122.732	34.9269	-1.8131	4.1251e-06	Down	4.74881e-07	LOC103851503	NA	NA	NA	K02178//checkpoint serine/threonine-protein kinase [EC:2.7.11.1]	KAF2539274.1//hypothetical protein F2Q68_00019861 [Brassica cretica]	PREDICTED: Brassica rapa uncharacterized LOC103851503 (LOC103851503), transcript variant X4, ncRNA;PREDICTED: Brassica rapa uncharacterized LOC103851503 (LOC103851503), transcript variant X2, ncRNA;PREDICTED: Brassica rapa uncharacterized LOC103851503 (LOC103851503), transcript variant X6, ncRNA;PREDICTED: Brassica rapa uncharacterized LOC103851503 (LOC103851503), transcript variant X5, ncRNA;PRE…
103852734	1936	540.495	153.838	-1.81287	4.14987e-11	Down	2.96443e-12	LOC103852734	GO:0005887//integral component of plasma membrane	GO:0008515//sucrose transmembrane transporter activity	NA	K15378//solute carrier family 45, member 1/2/4	XP_033139801.1//sucrose transport protein SUC1 isoform X2 [Brassica rapa];XP_009127880.2//sucrose transport protein SUC1 isoform X1 [Brassica rapa]	PREDICTED: Brassica rapa sucrose transport protein SUC1 (LOC103852734), transcript variant X2, mRNA;PREDICTED: Brassica rapa sucrose transport protein SUC1 (LOC103852734), transcript variant X1, mRNA
103844161	3471	148.317	42.2221	-1.81262	2.36142e-05	Down	3.02775e-06	LOC103844161	GO:0016021//integral component of membrane	GO:0015276//ligand-gated ion channel activity	NA	K05387//glutamate receptor, ionotropic, plant	CDY49512.1//BnaC05g03240D [Brassica napus]	PREDICTED: Brassica rapa glutamate receptor 3.4 (LOC103844161), transcript variant X1, mRNA;PREDICTED: Brassica rapa glutamate receptor 3.4 (LOC103844161), transcript variant X2, mRNA;PREDICTED: Brassica rapa glutamate receptor 3.4 (LOC103844161), transcript variant X3, mRNA;PREDICTED: Brassica rapa glutamate receptor 3.4 (LOC103844161), transcript variant X4, mRNA
103827532	2227	806.401	230.519	-1.80661	3.26613e-14	Down	1.8861e-15	LOC103827532	NA	GO:0046872//metal ion binding;GO:0003676//nucleic acid binding	NA	K22410//PR domain zinc finger protein 16;K12309//beta-galactosidase [EC:3.2.1.23]	XP_033128428.1//protein indeterminate-domain 5, chloroplastic [Brassica rapa]	PREDICTED: Brassica rapa protein indeterminate-domain 5, chloroplastic (LOC103827532), transcript variant X2, misc_RNA;PREDICTED: Brassica rapa protein indeterminate-domain 5, chloroplastic (LOC103827532), transcript variant X1, misc_RNA;PREDICTED: Brassica rapa protein indeterminate-domain 5, chloroplastic (LOC103827532), transcript variant X4, mRNA;PREDICTED: Brassica rapa protein indeterminate…
103829551	2236	123.78	35.3859	-1.80653	2.01185e-05	Down	2.55475e-06	LOC103829551	GO:0005634//nucleus	GO:0003677//DNA binding	GO:0006355//regulation of transcription, DNA-templated	K20043//clathrin coat assembly protein AP180;K09326//homeobox protein OTX1;K16222//Dof zinc finger protein DOF5.5	XP_009103467.1//dof zinc finger protein DOF5.8 [Brassica rapa]	PREDICTED: Brassica rapa dof zinc finger protein DOF5.8 (LOC103829551), mRNA
103870745	1092	708.116	202.458	-1.80636	8.71344e-12	Down	5.93966e-13	LOC103870745	GO:0016021//integral component of membrane	NA	NA	K10249//elongation of very long chain fatty acids protein 4 [EC:2.3.1.199];K10246//fatty acid elongase 3 [EC:2.3.1.199]	XP_033147484.1//elongation of fatty acids protein 3-like [Brassica rapa]	PREDICTED: Brassica rapa elongation of fatty acids protein 3-like (LOC103870745), mRNA
103851625	2009	132.885	38.0841	-1.80292	2.389e-06	Down	2.67151e-07	LOC103851625	GO:0080008//Cul4-RING E3 ubiquitin ligase complex;GO:0005634//nucleus	GO:0003684//damaged DNA binding	GO:0006281//DNA repair	K10140//DNA damage-binding protein 2	XP_009126740.1//protein DAMAGED DNA-BINDING 2 [Brassica rapa]	PREDICTED: Brassica rapa protein DAMAGED DNA-BINDING 2 (LOC103851625), mRNA
103840721	2444	95.4018	27.3652	-1.80168	0.000874019	Down	0.000148701	LOC103840721	GO:0009506//plasmodesma;GO:0016021//integral component of membrane	NA	NA	K16055//trehalose 6-phosphate synthase/phosphatase [EC:2.4.1.15 3.1.3.12];K03549//KUP system potassium uptake protein	XP_018510313.1//uncharacterized protein LOC103840721 isoform X1 [Brassica rapa];XP_009115487.1//uncharacterized protein LOC103840721 isoform X2 [Brassica rapa]	PREDICTED: Brassica rapa uncharacterized LOC103840721 (LOC103840721), transcript variant X1, mRNA;PREDICTED: Brassica rapa uncharacterized LOC103840721 (LOC103840721), transcript variant X2, mRNA
103828742	8698	178.446	51.262	-1.79952	0.000863336	Down	0.000146722	LOC103828742	GO:0016021//integral component of membrane	NA	NA	K05909//laccase [EC:1.10.3.2];K20093//DNA excision repair protein ERCC-6-like [EC:3.6.4.12]	XP_018491702.1//PREDICTED: phosphate transporter PHO1 [Raphanus sativus]	PREDICTED: Brassica rapa phosphate transporter PHO1 (LOC103828742), transcript variant X1, mRNA;PREDICTED: Brassica rapa phosphate transporter PHO1 (LOC103828742), transcript variant X2, mRNA
103851913	984	96.2212	27.6835	-1.79733	0.000233885	Down	3.55699e-05	LOC103851913	NA	NA	NA	NA	XP_033135852.1//selenoprotein H isoform X2 [Brassica rapa];XP_009127051.2//selenoprotein H isoform X1 [Brassica rapa]	PREDICTED: Brassica rapa selenoprotein H (LOC103851913), transcript variant X1, mRNA;PREDICTED: Brassica rapa selenoprotein H (LOC103851913), transcript variant X2, mRNA
103853672	1377	420.491	121.166	-1.79509	1.09328e-11	Down	7.50227e-13	LOC103853672	NA	GO:0016788//hydrolase activity, acting on ester bonds	NA	K04733//interleukin-1 receptor-associated kinase 4 [EC:2.7.11.1];K10691//E3 ubiquitin-protein ligase UBR4 [EC:2.3.2.27];K01188//beta-glucosidase [EC:3.2.1.21];K14209//solute carrier family 36 (proton-coupled amino acid transporter);K00679//phospholipid:diacylglycerol acyltransferase [EC:2.3.1.158]	XP_009128831.3//GDSL esterase/lipase At5g45960 [Brassica rapa]	PREDICTED: Brassica rapa GDSL esterase/lipase At5g45960 (LOC103853672), mRNA
103828111	2404	629.221	181.483	-1.79373	7.94548e-15	Down	4.3989e-16	LOC103828111	NA	GO:0005524//ATP binding;GO:0004672//protein kinase activity;GO:0005509//calcium ion binding	NA	K00924//kinase [EC:2.7.1.-]	XP_009101959.1//CDPK-related kinase 5 isoform X1 [Brassica rapa];XP_010550381.1//PREDICTED: CDPK-related kinase 5 isoform X2 [Tarenaya hassleriana];XP_018511230.1//CDPK-related kinase 5 isoform X3 [Brassica rapa];XP_009101966.1//CDPK-related kinase 5 isoform X2 [Brassica rapa]	PREDICTED: Brassica rapa CDPK-related kinase 5 (LOC103828111), transcript variant X2, mRNA;PREDICTED: Brassica rapa CDPK-related kinase 5 (LOC103828111), transcript variant X1, mRNA;PREDICTED: Brassica rapa CDPK-related kinase 5 (LOC103828111), transcript variant X3, mRNA
103852956	1571	921.349	265.822	-1.79329	7.64067e-15	Down	4.22196e-16	LOC103852956	GO:0016021//integral component of membrane	GO:0022857//transmembrane transporter activity	NA	K17500//integrin-linked kinase-associated serine/threonine phosphatase 2C [EC:3.1.3.16]	XP_009128107.1//protein WALLS ARE THIN 1 [Brassica rapa]	PREDICTED: Brassica rapa protein WALLS ARE THIN 1 (LOC103852956), mRNA
103832917	1580	316.449	91.3222	-1.79294	2.7879e-10	Down	2.12369e-11	LOC103832917	NA	GO:0016787//hydrolase activity	NA	K13258//2-hydroxyisoflavanone dehydratase [EC:4.2.1.105];K20506//tuliposide A-converting enzyme [EC:4.2.99.22]	XP_009107277.1//probable carboxylesterase 4, mitochondrial [Brassica rapa]	PREDICTED: Brassica rapa probable carboxylesterase 4, mitochondrial (LOC103832917), mRNA
103841999	1171	168.103	48.5205	-1.79268	3.27646e-05	Down	4.30016e-06	LOC103841999	NA	NA	NA	K09775//uncharacterized protein	XP_009116844.1//uncharacterized membrane protein YuiD [Brassica rapa]	PREDICTED: Brassica rapa uncharacterized membrane protein YuiD (LOC103841999), mRNA
117133501	420	59.1031	17.0748	-1.79136	0.000551638	Down	8.9982e-05	LOC117133501	GO:0016021//integral component of membrane	NA	NA	K12386//cystinosin	CDY27879.1//BnaA07g04690D [Brassica napus]	PREDICTED: Brassica rapa uncharacterized LOC117133501 (LOC117133501), ncRNA
103875351	1722	883.215	255.183	-1.79123	0.000128696	Down	1.86452e-05	LOC103875351	GO:0005634//nucleus	GO:0003677//DNA binding	NA	K14491//two-component response regulator ARR-B family;K10525//allene oxide cyclase [EC:5.3.99.6]	XP_009152112.1//transcription factor HHO1 [Brassica rapa]	PREDICTED: Brassica rapa transcription factor HHO1 (LOC103875351), mRNA
103831353	843	402.265	116.238	-1.79106	2.81735e-07	Down	2.84564e-08	EXPA1	GO:0016020//membrane;GO:0005618//cell wall;GO:0005576//extracellular region	NA	GO:0009664//plant-type cell wall organization	K20628//expansin	NP_001288866.1//expansin-A1 precursor [Brassica rapa]	Brassica rapa expansin-A1 (EXPA1), mRNA
103843622	3744	207.494	60.0636	-1.7885	6.59126e-06	Down	7.78205e-07	LOC103843622	GO:0016021//integral component of membrane	GO:0015276//ligand-gated ion channel activity	NA	K05387//glutamate receptor, ionotropic, plant	KAF3574862.1//hypothetical protein F2Q69_00063791 [Brassica cretica]	PREDICTED: Brassica rapa glutamate receptor 3.4 (LOC103843622), transcript variant X1, mRNA;PREDICTED: Brassica rapa glutamate receptor 3.4 (LOC103843622), transcript variant X2, mRNA;PREDICTED: Brassica rapa glutamate receptor 3.4 (LOC103843622), transcript variant X3, mRNA
103865655	1771	4357.96	1261.95	-1.788	7.22186e-07	Down	7.6658e-08	LOC103865655	GO:0005774//vacuolar membrane;GO:0016021//integral component of membrane	GO:0015369//calcium:proton antiporter activity	NA	K07300//Ca2+:H+ antiporter	XP_009141725.1//vacuolar cation/proton exchanger 1 [Brassica rapa]	PREDICTED: Brassica rapa vacuolar cation/proton exchanger 1 (LOC103865655), mRNA
103831002	2288	747.285	216.475	-1.78746	2.66828e-13	Down	1.62377e-14	LOC103831002	NA	NA	NA	NA	XP_009105082.1//BTB/POZ domain-containing protein At1g67900 [Brassica rapa]	PREDICTED: Brassica rapa BTB/POZ domain-containing protein At1g67900 (LOC103831002), transcript variant X2, mRNA;PREDICTED: Brassica rapa BTB/POZ domain-containing protein At1g67900 (LOC103831002), transcript variant X1, mRNA;PREDICTED: Brassica rapa BTB/POZ domain-containing protein At1g67900 (LOC103831002), transcript variant X3, mRNA
103866537	740	239.408	69.3662	-1.78717	0.000154375	Down	2.263e-05	LOC103866537	NA	NA	GO:0051091//positive regulation of DNA-binding transcription factor activity	NA	XP_009142729.1//sigma factor binding protein 2, chloroplastic [Brassica rapa]	PREDICTED: Brassica rapa sigma factor binding protein 2, chloroplastic (LOC103866537), mRNA
103866608	1249	115.193	33.4152	-1.78547	0.000666807	Down	0.000110536	LOC103866608	GO:0005634//nucleus	NA	GO:0032502//developmental process;GO:0006351//transcription, DNA-templated	NA	XP_009142799.2//uncharacterized protein LOC103866608 [Brassica rapa]	PREDICTED: Brassica rapa uncharacterized LOC103866608 (LOC103866608), mRNA
103866419	2583	216.91	62.9743	-1.78426	9.21392e-08	Down	8.84744e-09	LOC103866419	GO:0005634//nucleus	GO:0043565//sequence-specific DNA binding;GO:0003700//DNA-binding transcription factor activity	NA	K13424//WRKY transcription factor 33	XP_009142587.1//probable WRKY transcription factor 20 [Brassica rapa]	PREDICTED: Brassica rapa probable WRKY transcription factor 20 (LOC103866419), mRNA
103856239	2520	239.426	69.5261	-1.78395	0.000524023	Down	8.52108e-05	LOC103856239	GO:0005634//nucleus	GO:0003677//DNA binding	NA	K12133//MYB-related transcription factor LHY	XP_009131586.1//protein REVEILLE 1 [Brassica rapa]	PREDICTED: Brassica rapa protein REVEILLE 1 (LOC103856239), mRNA
103869727	1983	3831.01	1112.79	-1.78354	1.15148e-05	Down	1.41071e-06	LOC103869727	GO:0005829//cytosol;GO:0005777//peroxisome	GO:0003987//acetate-CoA ligase activity;GO:0047760//butyrate-CoA ligase activity;GO:0003824//catalytic activity	GO:0019605//butyrate metabolic process;GO:0006097//glyoxylate cycle;GO:0006083//acetate metabolic process	K01913//acetate/butyrate---CoA ligase [EC:6.2.1.1 6.2.1.2]	NP_188316.1//acyl-activating enzyme 7 [Arabidopsis thaliana]	PREDICTED: Brassica rapa acetate/butyrate--CoA ligase AAE7, peroxisomal (LOC103869727), mRNA
103828643	3852	149.222	43.3513	-1.78331	4.20654e-05	Down	5.63125e-06	LOC103828643	NA	GO:0005524//ATP binding;GO:0030983//mismatched DNA binding	GO:0006298//mismatch repair	K08737//DNA mismatch repair protein MSH6	XP_033130351.1//DNA mismatch repair protein MSH1, mitochondrial isoform X1 [Brassica rapa];XP_009102517.1//DNA mismatch repair protein MSH1, mitochondrial isoform X2 [Brassica rapa]	PREDICTED: Brassica rapa DNA mismatch repair protein MSH1, mitochondrial (LOC103828643), transcript variant X2, mRNA;PREDICTED: Brassica rapa DNA mismatch repair protein MSH1, mitochondrial (LOC103828643), transcript variant X1, mRNA
103835038	4277	142.269	41.3552	-1.78248	1.89324e-06	Down	2.09127e-07	LOC103835038	NA	NA	NA	NA	XP_009109382.1//BTB/POZ domain-containing protein NPY5 [Brassica rapa]	PREDICTED: Brassica rapa BTB/POZ domain-containing protein NPY5 (LOC103835038), transcript variant X1, mRNA;PREDICTED: Brassica rapa BTB/POZ domain-containing protein NPY5 (LOC103835038), transcript variant X2, mRNA
103847721	2074	3245.06	945.455	-1.77917	1.07192e-14	Down	5.98048e-16	LOC103847721	NA	GO:0051537//2 iron, 2 sulfur cluster binding;GO:0005506//iron ion binding;GO:0010277//chlorophyllide a oxygenase [overall] activity	NA	K13600//chlorophyllide a oxygenase [EC:1.14.13.122]	XP_009123054.1//chlorophyllide a oxygenase, chloroplastic isoform X1 [Brassica rapa];XP_033137947.1//chlorophyllide a oxygenase, chloroplastic isoform X2 [Brassica rapa]	PREDICTED: Brassica rapa chlorophyllide a oxygenase, chloroplastic (LOC103847721), transcript variant X1, mRNA;PREDICTED: Brassica rapa chlorophyllide a oxygenase, chloroplastic (LOC103847721), transcript variant X2, mRNA
103870105	2962	256.658	74.9335	-1.77617	3.44284e-07	Down	3.51787e-08	LOC103870105	NA	GO:0005524//ATP binding;GO:0004672//protein kinase activity	NA	K04733//interleukin-1 receptor-associated kinase 4 [EC:2.7.11.1]	XP_009146464.1//inactive protein kinase SELMODRAFT_444075 [Brassica rapa]	PREDICTED: Brassica rapa inactive protein kinase SELMODRAFT_444075 (LOC103870105), transcript variant X2, mRNA;PREDICTED: Brassica rapa inactive protein kinase SELMODRAFT_444075 (LOC103870105), transcript variant X1, mRNA
103856371	1032	614.057	179.403	-1.77517	1.06892e-07	Down	1.03442e-08	LOC103856371	NA	NA	NA	NA	XP_009131727.1//uncharacterized protein LOC103856371 [Brassica rapa]	PREDICTED: Brassica rapa uncharacterized LOC103856371 (LOC103856371), mRNA
103843153	3021	1217.58	355.735	-1.77514	1.22197e-09	Down	9.82225e-11	LOC103843153	GO:0016021//integral component of membrane	GO:0022857//transmembrane transporter activity	GO:0006857//oligopeptide transport	K14638//solute carrier family 15 (peptide/histidine transporter), member 3/4	XP_009118113.1//protein NRT1/ PTR FAMILY 6.3 [Brassica rapa]	PREDICTED: Brassica rapa protein NRT1/ PTR FAMILY 6.3 (LOC103843153), mRNA
103846833	2005	96.9957	28.397	-1.77218	0.000416196	Down	6.6316e-05	LOC103846833	NA	GO:0016491//oxidoreductase activity	NA	K09841//xanthoxin dehydrogenase [EC:1.1.1.288]	XP_009122086.1//zerumbone synthase isoform X1 [Brassica rapa];XP_009122095.1//zerumbone synthase isoform X2 [Brassica rapa]	PREDICTED: Brassica rapa zerumbone synthase (LOC103846833), transcript variant X1, mRNA;PREDICTED: Brassica rapa zerumbone synthase (LOC103846833), transcript variant X2, mRNA
103856983	1632	177.159	51.8915	-1.77147	3.02737e-08	Down	2.77235e-09	LOC103856983	NA	NA	NA	K00895//diphosphate-dependent phosphofructokinase [EC:2.7.1.90]	XP_009132376.2//uncharacterized protein LOC103856983 [Brassica rapa]	PREDICTED: Brassica rapa uncharacterized LOC103856983 (LOC103856983), transcript variant X5, mRNA;PREDICTED: Brassica rapa uncharacterized LOC103856983 (LOC103856983), transcript variant X3, mRNA;PREDICTED: Brassica rapa uncharacterized LOC103856983 (LOC103856983), transcript variant X1, mRNA;PREDICTED: Brassica rapa uncharacterized LOC103856983 (LOC103856983), transcript variant X2, mRNA;PREDICT…
103829501	3286	80.3587	23.5491	-1.77078	0.000212001	Down	3.19633e-05	LOC103829501	NA	NA	NA	K01090//protein phosphatase [EC:3.1.3.16]	XP_009103410.1//BTB/POZ domain-containing protein NPY3 [Brassica rapa]	PREDICTED: Brassica rapa BTB/POZ domain-containing protein NPY3 (LOC103829501), transcript variant X4, mRNA;PREDICTED: Brassica rapa BTB/POZ domain-containing protein NPY3 (LOC103829501), transcript variant X3, mRNA;PREDICTED: Brassica rapa BTB/POZ domain-containing protein NPY3 (LOC103829501), transcript variant X2, mRNA;PREDICTED: Brassica rapa BTB/POZ domain-containing protein NPY3 (LOC1038295…
103869210	2190	673.019	197.501	-1.76879	6.41568e-12	Down	4.3258e-13	LOC103869210	GO:0016021//integral component of membrane	GO:0005524//ATP binding;GO:0016887//ATPase activity	GO:0080167//response to karrikin	K05681//ATP-binding cassette, subfamily G (WHITE), member 2	XP_013638180.1//PREDICTED: ABC transporter G family member 15 isoform X1 [Brassica oleracea var. oleracea]	PREDICTED: Brassica rapa ABC transporter G family member 15 (LOC103869210), transcript variant X2, mRNA;PREDICTED: Brassica rapa ABC transporter G family member 15 (LOC103869210), transcript variant X1, mRNA
103871303	936	201.855	59.3066	-1.76706	7.49031e-08	Down	7.11815e-09	LOC103871303	NA	NA	NA	K09287//RAV-like factor	XP_009147785.1//uncharacterized protein LOC103871303 [Brassica rapa]	PREDICTED: Brassica rapa uncharacterized LOC103871303 (LOC103871303), mRNA
117125646	1835	133.483	39.2805	-1.76477	0.000409337	Down	6.50598e-05	LOC117125646	NA	NA	GO:0035556//intracellular signal transduction	K15042//importin subunit alpha-5/6/7	XP_009113386.1//uncharacterized protein LOC117125646 [Brassica rapa]	PREDICTED: Brassica rapa uncharacterized LOC117125646 (LOC117125646), mRNA
103834973	1261	1107.63	325.971	-1.76466	1.94467e-21	Down	7.84432e-23	LOC103834973	NA	GO:0046983//protein dimerization activity	GO:0006355//regulation of transcription, DNA-templated	K16189//phytochrome-interacting factor 4;K04733//interleukin-1 receptor-associated kinase 4 [EC:2.7.11.1];K11253//histone H3;K12126//phytochrome-interacting factor 3;K18878//BHLH transcription factor Upa20	XP_013625068.1//PREDICTED: transcription factor BEE 2 isoform X1 [Brassica oleracea var. oleracea];XP_018509235.1//transcription factor BEE 2 isoform X2 [Brassica rapa]	PREDICTED: Brassica rapa transcription factor BEE 2 (LOC103834973), transcript variant X2, mRNA;PREDICTED: Brassica rapa transcription factor BEE 2 (LOC103834973), transcript variant X1, mRNA
103830703	3654	148.965	43.8469	-1.76443	9.58234e-05	Down	1.35721e-05	LOC103830703	GO:0032580//Golgi cisterna membrane	GO:0008107//galactoside 2-alpha-L-fucosyltransferase activity	GO:0042546//cell wall biogenesis;GO:0071555//cell wall organization	K13681//xyloglucan fucosyltransferase [EC:2.4.1.-]	XP_009104765.1//fucosyltransferase 3 [Brassica rapa]	PREDICTED: Brassica rapa fucosyltransferase 3 (LOC103830703), mRNA
103865343	1732	805.959	237.473	-1.76294	8.17957e-16	Down	4.26779e-17	LOC103865343	GO:0016021//integral component of membrane	GO:0016705//oxidoreductase activity, acting on paired donors, with incorporation or reduction of molecular oxygen;GO:0020037//heme binding;GO:0005506//iron ion binding;GO:0004497//monooxygenase activity	NA	K09832//sterol 22-desaturase [EC:1.14.19.41]	XP_033146293.1//cytochrome P450 710A1 [Brassica rapa]	PREDICTED: Brassica rapa cytochrome P450 710A1 (LOC103865343), mRNA
103839788	5743	348.635	102.739	-1.76273	3.59041e-07	Down	3.67745e-08	LOC103839788	GO:0016021//integral component of membrane;GO:0000148//1,3-beta-D-glucan synthase complex;GO:0005886//plasma membrane	GO:0003843//1,3-beta-D-glucan synthase activity	GO:0000003//reproduction;GO:0007623//circadian rhythm;GO:0009555//pollen development;GO:0006075//(1->3)-beta-D-glucan biosynthetic process;GO:0071555//cell wall organization;GO:0008360//regulation of cell shape	K11000//callose synthase [EC:2.4.1.-]	NP_567278.1//glucan synthase-like 1 [Arabidopsis thaliana]	PREDICTED: Brassica rapa callose synthase 11 (LOC103839788), mRNA
103841980	1720	925.774	273.037	-1.76156	3.2169e-12	Down	2.12306e-13	LOC103841980	GO:0016021//integral component of membrane	GO:0016491//oxidoreductase activity	GO:0006629//lipid metabolic process	K21734//sphingolipid 8-(E/Z)-desaturase [EC:1.14.19.29]	XP_018485887.1//PREDICTED: delta(8)-fatty-acid desaturase 1 [Raphanus sativus]	PREDICTED: Brassica rapa delta(8)-fatty-acid desaturase 1 (LOC103841980), mRNA
103850763	937	407.775	120.577	-1.75782	8.43346e-06	Down	1.014e-06	LOC103850763	GO:0005634//nucleus	GO:0003677//DNA binding;GO:0003700//DNA-binding transcription factor activity	NA	K16241//transcription factor HY5	XP_013679061.1//transcription factor HY5 [Brassica napus];XP_033141612.1//transcription factor HY5 isoform X2 [Brassica rapa]	PREDICTED: Brassica rapa transcription factor HY5 (LOC103850763), transcript variant X1, mRNA;PREDICTED: Brassica rapa transcription factor HY5 (LOC103850763), transcript variant X2, mRNA
103845773	842	1778.95	526.927	-1.75535	1.19702e-11	Down	8.23983e-13	LOC103845773	NA	NA	NA	NA	XP_009120907.1//uncharacterized protein LOC103845773 [Brassica rapa]	PREDICTED: Brassica rapa uncharacterized LOC103845773 (LOC103845773), mRNA
103830765	1683	146.549	43.4114	-1.75523	5.42338e-05	Down	7.38806e-06	LOC103830765	NA	GO:0004674//protein serine/threonine kinase activity;GO:0005524//ATP binding	NA	K04733//interleukin-1 receptor-associated kinase 4 [EC:2.7.11.1]	XP_009104830.2//probable serine/threonine-protein kinase PBL15 [Brassica rapa]	PREDICTED: Brassica rapa probable serine/threonine-protein kinase PBL15 (LOC103830765), mRNA
103854251	796	75.9604	22.5268	-1.7536	0.000837749	Down	0.000141857	LOC103854251	NA	NA	NA	K19222//1,4-dihydroxy-2-naphthoyl-CoA hydrolase [EC:3.1.2.28]	XP_009129432.1//1,4-dihydroxy-2-naphthoyl-CoA thioesterase 1-like [Brassica rapa]	PREDICTED: Brassica rapa 1,4-dihydroxy-2-naphthoyl-CoA thioesterase 1-like (LOC103854251), mRNA
103860731	1685	97.2124	28.8564	-1.75225	0.000212745	Down	3.20869e-05	LOC103860731	GO:0005774//vacuolar membrane;GO:0016021//integral component of membrane	GO:0015369//calcium:proton antiporter activity	NA	K07300//Ca2+:H+ antiporter	XP_033144772.1//vacuolar cation/proton exchanger 3 isoform X2 [Brassica rapa];XP_009136638.2//vacuolar cation/proton exchanger 3 isoform X1 [Brassica rapa]	PREDICTED: Brassica rapa vacuolar cation/proton exchanger 3 (LOC103860731), transcript variant X2, mRNA;PREDICTED: Brassica rapa vacuolar cation/proton exchanger 3 (LOC103860731), transcript variant X1, mRNA
103851982	2165	173.807	51.6889	-1.74956	4.44042e-05	Down	5.97186e-06	LOC103851982	GO:0016021//integral component of membrane	GO:0005216//ion channel activity	NA	K05391//cyclic nucleotide gated channel, plant	XP_009127107.1//cyclic nucleotide-gated ion channel 4 [Brassica rapa]	PREDICTED: Brassica rapa cyclic nucleotide-gated ion channel 4 (LOC103851982), mRNA
103832774	3377	124.781	37.1387	-1.7484	1.85601e-05	Down	2.34069e-06	LOC103832774	NA	NA	NA	K16282//E3 ubiquitin-protein ligase RHA2 [EC:2.3.2.27]	VDC91155.1//unnamed protein product, partial [Brassica rapa]	PREDICTED: Brassica rapa E3 ubiquitin-protein ligase RHA2B (LOC103832774), mRNA
103833510	5025	218.393	65.2861	-1.74208	3.43928e-05	Down	4.52583e-06	LOC103833510	GO:0016021//integral component of membrane	NA	NA	K21989//calcium permeable stress-gated cation channel	CAA7056322.1//unnamed protein product [Microthlaspi erraticum]	PREDICTED: Brassica rapa CSC1-like protein At4g15430 (LOC103833510), mRNA
103874111	2047	66.4926	19.8972	-1.74063	0.000368508	Down	5.8046e-05	LOC103874111	NA	NA	NA	K04733//interleukin-1 receptor-associated kinase 4 [EC:2.7.11.1];K06911//uncharacterized protein;K01322//prolyl oligopeptidase [EC:3.4.21.26];K11843//ubiquitin carboxyl-terminal hydrolase 14 [EC:3.4.19.12];K00423//L-ascorbate oxidase [EC:1.10.3.3]	XP_009150780.2//F-box/LRR-repeat protein At3g58930 [Brassica rapa]	PREDICTED: Brassica rapa F-box/LRR-repeat protein At3g58930 (LOC103874111), mRNA
103837063	1225	5579.46	1669.77	-1.74048	2.59449e-12	Down	1.69352e-13	LOC103837063	NA	NA	GO:0044238//primary metabolic process	K22943//protein YIPF6	XP_009111635.1//ribosome-binding factor PSRP1, chloroplastic [Brassica rapa]	PREDICTED: Brassica rapa ribosome-binding factor PSRP1, chloroplastic (LOC103837063), mRNA
103845286	1332	135.033	40.4485	-1.73915	0.00010879	Down	1.55659e-05	LOC103845286	GO:0016021//integral component of membrane	NA	NA	K15892//farnesol kinase [EC:2.7.1.216]	XP_009120369.1//uncharacterized protein LOC103845286 [Brassica rapa];XP_009120370.1//farnesol kinase, chloroplastic [Brassica rapa]	PREDICTED: Brassica rapa uncharacterized LOC103845286 (LOC103845286), mRNA
103846476	1469	105.726	31.6858	-1.73842	0.000572837	Down	9.367e-05	LOC103846476	GO:0031515//tRNA (m1A) methyltransferase complex	GO:0016429//tRNA (adenine-N1-)-methyltransferase activity	NA	K07442//tRNA (adenine57-N1/adenine58-N1)-methyltransferase catalytic subunit [EC:2.1.1.219 2.1.1.220]	KAF3499601.1//hypothetical protein F2Q69_00044844 [Brassica cretica]	PREDICTED: Brassica rapa tRNA (adenine(58)-N(1))-methyltransferase catalytic subunit TRMT61A (LOC103846476), transcript variant X2, mRNA;PREDICTED: Brassica rapa tRNA (adenine(58)-N(1))-methyltransferase catalytic subunit TRMT61A (LOC103846476), transcript variant X1, mRNA
103831565	2023	637.091	191.248	-1.73605	2.75297e-09	Down	2.27774e-10	LOC103831565	GO:0016021//integral component of membrane	NA	NA	K03549//KUP system potassium uptake protein;K11593//eukaryotic translation initiation factor 2C	XP_009105696.2//uncharacterized protein LOC103831565 [Brassica rapa]	PREDICTED: Brassica rapa uncharacterized LOC103831565 (LOC103831565), mRNA
103873644	1816	117.367	35.2862	-1.73385	1.56625e-06	Down	1.71329e-07	LOC103873644	GO:0016021//integral component of membrane	GO:0032977//membrane insertase activity	NA	K03217//YidC/Oxa1 family membrane protein insertase	XP_009150296.1//ALBINO3-like protein 3, mitochondrial [Brassica rapa]	PREDICTED: Brassica rapa ALBINO3-like protein 3, mitochondrial (LOC103873644), mRNA
103864082	2480	368.263	110.751	-1.73342	1.35184e-10	Down	1.00369e-11	LOC103864082	GO:0005634//nucleus	GO:0003677//DNA binding	GO:0006355//regulation of transcription, DNA-templated	K16670//homeobox protein Meis2;K15613//homeobox protein Meis1	XP_009140091.1//homeobox protein BEL1 homolog [Brassica rapa]	PREDICTED: Brassica rapa homeobox protein BEL1 homolog (LOC103864082), mRNA
103844512	3005	198.566	59.7176	-1.73339	4.80584e-08	Down	4.47566e-09	LOC103844512	NA	NA	NA	K10406//kinesin family member C2/C3;K10357//myosin V;K20478//golgin subfamily B member 1	XP_009119548.1//putative E3 ubiquitin-protein ligase RF4 [Brassica rapa]	PREDICTED: Brassica rapa putative E3 ubiquitin-protein ligase RF4 (LOC103844512), mRNA
103841648	3430	266.896	80.269	-1.73336	3.29003e-10	Down	2.52469e-11	LOC103841648	GO:0009507//chloroplast	GO:0008270//zinc ion binding	GO:0031425//chloroplast RNA processing	K22733//magnesium transporter;K22262//WD repeat and FYVE domain-containing protein 3	XP_009116445.1//LOW QUALITY PROTEIN: pentatricopeptide repeat-containing protein At3g57430, chloroplastic [Brassica rapa]	PREDICTED: Brassica rapa pentatricopeptide repeat-containing protein At3g57430, chloroplastic (LOC103841648), mRNA
103869680	1783	412.791	124.304	-1.73154	1.4632e-10	Down	1.09069e-11	LOC103869680	GO:0016021//integral component of membrane	GO:0004674//protein serine/threonine kinase activity;GO:0005524//ATP binding	GO:0007165//signal transduction	K07198//5'-AMP-activated protein kinase, catalytic alpha subunit [EC:2.7.11.11]	XP_009146008.1//CBL-interacting serine/threonine-protein kinase 1 [Brassica rapa]	PREDICTED: Brassica rapa CBL-interacting serine/threonine-protein kinase 1 (LOC103869680), mRNA
103843502	1370	869.379	261.908	-1.73093	4.81194e-10	Down	3.74412e-11	LOC103843502	NA	GO:0046872//metal ion binding;GO:0016491//oxidoreductase activity	NA	K06892//feruloyl-CoA 6-hydroxylase [EC:1.14.11.61];K13229//2,4-dihydroxy-1,4-benzoxazin-3-one-glucoside dioxygenase [EC:1.14.11.59]	KAF3570161.1//hypothetical protein F2Q69_00063726 [Brassica cretica]	PREDICTED: Brassica rapa 1-aminocyclopropane-1-carboxylate oxidase homolog 3 (LOC103843502), transcript variant X1, mRNA;PREDICTED: Brassica rapa 1-aminocyclopropane-1-carboxylate oxidase homolog 3 (LOC103843502), transcript variant X2, mRNA
103856964	797	255.494	77.0067	-1.73023	9.84188e-06	Down	1.196e-06	LOC103856964	NA	NA	NA	NA	XP_009132352.1//uncharacterized protein LOC103856964 [Brassica rapa]	PREDICTED: Brassica rapa uncharacterized LOC103856964 (LOC103856964), mRNA
103862996	4069	133.161	40.1423	-1.72997	0.000175704	Down	2.6025e-05	LOC103862996	GO:0016459//myosin complex	GO:0003779//actin binding;GO:0005524//ATP binding;GO:0003774//motor activity	NA	K10357//myosin V	XP_018461786.1//PREDICTED: myosin-16-like isoform X2 [Raphanus sativus];XP_018461787.1//PREDICTED: myosin-16-like isoform X3 [Raphanus sativus];XP_013678330.1//myosin-16 isoform X1 [Brassica napus];XP_018461782.1//PREDICTED: myosin-16-like isoform X1 [Raphanus sativus]	PREDICTED: Brassica rapa myosin-16 (LOC103862996), transcript variant X8, misc_RNA;PREDICTED: Brassica rapa myosin-16 (LOC103862996), transcript variant X7, misc_RNA;PREDICTED: Brassica rapa myosin-16 (LOC103862996), transcript variant X2, mRNA;PREDICTED: Brassica rapa myosin-16 (LOC103862996), transcript variant X3, mRNA;PREDICTED: Brassica rapa myosin-16 (LOC103862996), transcript variant X4, m…
103864816	13497	290.47	87.6383	-1.72876	1.04597e-09	Down	8.37673e-11	LOC103864816	GO:0016021//integral component of membrane	GO:0005319//lipid transporter activity	NA	K12385//Niemann-Pick C1 protein	XP_013743957.1//Niemann-Pick C1 protein-like [Brassica napus]	PREDICTED: Brassica rapa NPC intracellular cholesterol transporter 1 (LOC103864816), mRNA
103859188	4172	740.137	223.388	-1.72824	3.87075e-10	Down	2.99106e-11	LOC103859188	NA	NA	NA	K14555//U3 small nucleolar RNA-associated protein 13	VDC81456.1//unnamed protein product [Brassica rapa];XP_033142914.1//putative E3 ubiquitin-protein ligase LIN-1 isoform X2 [Brassica rapa];XP_009134935.1//putative E3 ubiquitin-protein ligase LIN-1 isoform X1 [Brassica rapa];XP_033142915.1//putative E3 ubiquitin-protein ligase LIN-1 isoform X3 [Brassica rapa]	PREDICTED: Brassica rapa putative E3 ubiquitin-protein ligase LIN-1 (LOC103859188), transcript variant X3, mRNA;PREDICTED: Brassica rapa putative E3 ubiquitin-protein ligase LIN-1 (LOC103859188), transcript variant X2, mRNA;PREDICTED: Brassica rapa putative E3 ubiquitin-protein ligase LIN-1 (LOC103859188), transcript variant X1, mRNA
103847298	1323	265.354	80.1199	-1.72769	3.61111e-05	Down	4.77903e-06	LOC103847298	NA	GO:0008168//methyltransferase activity	NA	K21484//benzoate/salicylate 1-O-methyltransferase [EC:2.1.1.273 2.1.1.274]	XP_033137367.1//salicylate/benzoate carboxyl methyltransferase [Brassica rapa]	PREDICTED: Brassica rapa salicylate/benzoate carboxyl methyltransferase (LOC103847298), mRNA
103873135	1470	103.945	31.406	-1.72671	0.000328575	Down	5.1229e-05	LOC103873135	NA	NA	NA	NA	KAF3513874.1//hypothetical protein F2Q69_00002726 [Brassica cretica]	PREDICTED: Brassica rapa uncharacterized LOC103873135 (LOC103873135), ncRNA
103848844	1815	137.967	41.7528	-1.72438	0.000127118	Down	1.83961e-05	LOC103848844	NA	NA	NA	NA	VDC90488.1//unnamed protein product [Brassica rapa]	PREDICTED: Brassica rapa VAN3-binding protein (LOC103848844), mRNA
103846044	1462	87.6157	26.5804	-1.72082	0.000181185	Down	2.69e-05	LOC103846044	NA	NA	GO:0010099//regulation of photomorphogenesis	NA	XP_033132103.1//F-box protein At2g16365 [Brassica rapa]	PREDICTED: Brassica rapa F-box protein At2g16365 (LOC103846044), mRNA
103860437	899	1787.93	543.19	-1.71876	0.000109545	Down	1.56887e-05	LOC103860437	GO:0005634//nucleus;GO:0005829//cytosol;GO:0009507//chloroplast	GO:0036033//mediator complex binding	GO:0050832//defense response to fungus;GO:0010183//pollen tube guidance;GO:0009793//embryo development ending in seed dormancy	NA	XP_009136285.1//CCG-binding protein 1 [Brassica rapa]	PREDICTED: Brassica rapa CCG-binding protein 1 (LOC103860437), mRNA
103854316	804	264.228	80.2923	-1.71845	5.45049e-06	Down	6.36657e-07	LOC103854316	NA	NA	NA	NA	XP_009129503.1//uncharacterized protein LOC103854316 [Brassica rapa]	PREDICTED: Brassica rapa uncharacterized LOC103854316 (LOC103854316), mRNA
103830676	1057	83.7977	25.4684	-1.7182	5.1837e-05	Down	7.04211e-06	LOC103830676	NA	NA	NA	NA	XP_009104736.1//FCS-Like Zinc finger 13 [Brassica rapa]	PREDICTED: Brassica rapa FCS-Like Zinc finger 13 (LOC103830676), mRNA
103831267	2022	180.848	54.9828	-1.71773	1.64869e-05	Down	2.06541e-06	LOC103831267	GO:0016021//integral component of membrane	GO:0022857//transmembrane transporter activity	NA	K14638//solute carrier family 15 (peptide/histidine transporter), member 3/4	XP_013649317.1//protein NRT1/ PTR FAMILY 3.1-like [Brassica napus]	PREDICTED: Brassica rapa protein NRT1/ PTR FAMILY 3.1 (LOC103831267), mRNA
103846835	1640	491.825	149.729	-1.71579	2.24364e-13	Down	1.35814e-14	LOC103846835	NA	GO:0016787//hydrolase activity	NA	K11407//histone deacetylase 6 [EC:3.5.1.98]	XP_009122119.1//histone deacetylase 14 [Brassica rapa]	PREDICTED: Brassica rapa histone deacetylase 14 (LOC103846835), mRNA
103855431	1429	165.263	50.3257	-1.71539	7.76584e-08	Down	7.3904e-09	LOC103855431	NA	GO:2001070//starch binding	NA	K15535//phosphoglucan, water dikinase [EC:2.7.9.5];K22267//starch-binding domain-containing protein 1	XP_009130665.1//uncharacterized protein LOC103855431 isoform X2 [Brassica rapa];XP_009130664.2//uncharacterized protein LOC103855431 isoform X1 [Brassica rapa]	PREDICTED: Brassica rapa uncharacterized LOC103855431 (LOC103855431), transcript variant X2, mRNA;PREDICTED: Brassica rapa uncharacterized LOC103855431 (LOC103855431), transcript variant X1, mRNA
103852705	2717	93.2318	28.4106	-1.71439	0.00013173	Down	1.91059e-05	LOC103852705	GO:0016021//integral component of membrane	GO:0004523//RNA-DNA hybrid ribonuclease activity;GO:0015297//antiporter activity;GO:0003676//nucleic acid binding;GO:0042910//xenobiotic transmembrane transporter activity	NA	K03327//multidrug resistance protein, MATE family	RID74875.1//hypothetical protein BRARA_B01951 [Brassica rapa]	PREDICTED: Brassica rapa protein DETOXIFICATION 14 (LOC103852705), transcript variant X2, mRNA;PREDICTED: Brassica rapa protein DETOXIFICATION 14 (LOC103852705), transcript variant X1, mRNA
103842587	1192	2215.64	675.198	-1.71434	3.88506e-07	Down	3.99692e-08	LOC103842587	NA	NA	NA	NA	XP_009117474.1//uncharacterized protein LOC103842587 [Brassica rapa]	PREDICTED: Brassica rapa uncharacterized LOC103842587 (LOC103842587), mRNA
103853889	1787	175.39	53.4816	-1.71345	2.14131e-06	Down	2.37674e-07	LOC103853889	NA	GO:0004190//aspartic-type endopeptidase activity	NA	K22683//aspartyl protease family protein [EC:3.4.23.-]	XP_009129037.1//aspartyl protease family protein 2-like [Brassica rapa]	PREDICTED: Brassica rapa aspartyl protease family protein 2-like (LOC103853889), mRNA
103835858	3755	108.514	33.0915	-1.71335	0.000530147	Down	8.6235e-05	ARF19-1	GO:0005634//nucleus	GO:0003677//DNA binding	GO:0006355//regulation of transcription, DNA-templated;GO:0009734//auxin-activated signaling pathway	K14486//auxin response factor	XP_009110292.2//auxin response factor 19 [Brassica rapa]	PREDICTED: Brassica rapa auxin response factor 19 (ARF19-1), mRNA
103850925	1526	126.717	38.7111	-1.71079	1.23156e-05	Down	1.51475e-06	LOC103850925	GO:0005634//nucleus	NA	NA	K12130//pseudo-response regulator 5;K12128//pseudo-response regulator 9;K12135//zinc finger protein CONSTANS	XP_033139804.1//zinc finger protein CONSTANS-LIKE 6 isoform X1 [Brassica rapa]	PREDICTED: Brassica rapa zinc finger protein CONSTANS-LIKE 6 (LOC103850925), transcript variant X2, mRNA;PREDICTED: Brassica rapa zinc finger protein CONSTANS-LIKE 6 (LOC103850925), transcript variant X1, mRNA
103875063	1660	453.88	138.893	-1.70834	8.93489e-06	Down	1.07788e-06	LOC103875063	NA	GO:0016705//oxidoreductase activity, acting on paired donors, with incorporation or reduction of molecular oxygen;GO:0020037//heme binding;GO:0005506//iron ion binding;GO:0004497//monooxygenase activity	NA	K09590//brassinosteroid-6-oxidase 1 [EC:1.14.-.-];K12640//brassinosteroid-6-oxidase 2 [EC:1.14.-.-]	XP_009151760.1//cytochrome P450 85A2 [Brassica rapa]	PREDICTED: Brassica rapa cytochrome P450 85A2 (LOC103875063), mRNA
103844780	2751	213.591	65.4523	-1.70633	4.18462e-08	Down	3.8792e-09	LOC103844780	NA	NA	NA	K20283//golgin subfamily A member 4;K18626//trichohyalin	XP_009119840.1//golgin subfamily A member 6-like protein 22 [Brassica rapa]	PREDICTED: Brassica rapa golgin subfamily A member 6-like protein 22 (LOC103844780), transcript variant X1, mRNA;PREDICTED: Brassica rapa golgin subfamily A member 6-like protein 22 (LOC103844780), transcript variant X2, mRNA
103864386	1389	125.397	38.4498	-1.70545	4.21883e-06	Down	4.86688e-07	LOC103864386	NA	GO:0046983//protein dimerization activity	NA	K14963//COMPASS component SWD3;K13422//transcription factor MYC2	XP_009140388.1//transcription factor NAI1 [Brassica rapa]	PREDICTED: Brassica rapa transcription factor NAI1 (LOC103864386), transcript variant X2, mRNA;PREDICTED: Brassica rapa transcription factor NAI1 (LOC103864386), transcript variant X1, mRNA
103847739	917	703.829	215.915	-1.70476	2.34985e-08	Down	2.12988e-09	LOC103847739	NA	NA	GO:0006952//defense response	NA	XP_009123076.1//MLP-like protein 328 [Brassica rapa]	PREDICTED: Brassica rapa MLP-like protein 328 (LOC103847739), transcript variant X2, mRNA;PREDICTED: Brassica rapa MLP-like protein 328 (LOC103847739), transcript variant X1, mRNA
103828713	1107	1405.55	431.241	-1.70457	3.18567e-09	Down	2.6511e-10	LOC103828713	GO:0048046//apoplast;GO:0005618//cell wall	GO:0016762//xyloglucan:xyloglucosyl transferase activity;GO:0004553//hydrolase activity, hydrolyzing O-glycosyl compounds	GO:0010411//xyloglucan metabolic process;GO:0042546//cell wall biogenesis;GO:0071555//cell wall organization	K08235//xyloglucan:xyloglucosyl transferase [EC:2.4.1.207]	XP_009102589.1//probable xyloglucan endotransglucosylase/hydrolase protein 16 [Brassica rapa]	PREDICTED: Brassica rapa probable xyloglucan endotransglucosylase/hydrolase protein 16 (LOC103828713), mRNA
103829577	5788	283.589	87.1256	-1.70263	4.8072e-07	Down	5.00356e-08	LOC103829577	NA	GO:0016758//transferase activity, transferring hexosyl groups	NA	K12356//coniferyl-alcohol glucosyltransferase [EC:2.4.1.111]	XP_033131224.1//UDP-glycosyltransferase 72E3 [Brassica rapa]	PREDICTED: Brassica rapa UDP-glycosyltransferase 72E3 (LOC103829577), mRNA
103853968	3877	89.3972	27.4693	-1.70241	0.000532016	Down	8.65818e-05	LOC103853968	NA	NA	GO:0009638//phototropism	NA	XP_009129107.1//protein PHYTOCHROME KINASE SUBSTRATE 1 [Brassica rapa]	PREDICTED: Brassica rapa protein PHYTOCHROME KINASE SUBSTRATE 1 (LOC103853968), mRNA
103867137	1926	130.115	40.0109	-1.70132	3.53984e-05	Down	4.67713e-06	LOC103867137	GO:0016021//integral component of membrane	GO:0016746//transferase activity, transferring acyl groups;GO:0102419//sn-2-glycerol-3-phosphate omega-OH-C22:0-CoA acyl transferase activity	NA	K13508//glycerol-3-phosphate acyltransferase [EC:2.3.1.15 2.3.1.198]	XP_009143424.1//glycerol-3-phosphate 2-O-acyltransferase 6 [Brassica rapa]	PREDICTED: Brassica rapa glycerol-3-phosphate 2-O-acyltransferase 6 (LOC103867137), mRNA
103863500	2236	625.141	192.315	-1.70071	5.99536e-12	Down	4.03384e-13	LOC103863500	NA	GO:0003723//RNA binding;GO:0046872//metal ion binding	NA	NA	XP_009139492.1//zinc finger CCCH domain-containing protein 46 [Brassica rapa]	PREDICTED: Brassica rapa zinc finger CCCH domain-containing protein 46 (LOC103863500), mRNA
103871755	2089	181.247	55.7746	-1.70027	2.73426e-05	Down	3.53655e-06	LOC103871755	NA	GO:0003723//RNA binding	NA	K20102//YTH domain-containing family protein	XP_009148282.1//YTH domain-containing protein ECT1 [Brassica rapa]	PREDICTED: Brassica rapa YTH domain-containing protein ECT1 (LOC103871755), mRNA
103835876	3145	87.7791	27.014	-1.70017	0.000916515	Down	0.000156889	LOC103835876	GO:0016021//integral component of membrane	GO:0022857//transmembrane transporter activity	NA	K14638//solute carrier family 15 (peptide/histidine transporter), member 3/4	KAF3574124.1//hypothetical protein F2Q69_00063084 [Brassica cretica]	PREDICTED: Brassica rapa protein NRT1/ PTR FAMILY 2.9 (LOC103835876), mRNA
103837460	1316	1191.22	366.778	-1.69946	4.66081e-12	Down	3.11095e-13	LOC103837460	NA	GO:0016787//hydrolase activity	NA	K12867//pre-mRNA-splicing factor SYF1	XP_009112068.1//probable inactive purple acid phosphatase 29 [Brassica rapa]	PREDICTED: Brassica rapa probable inactive purple acid phosphatase 29 (LOC103837460), mRNA
103829523	1905	88.2758	27.2116	-1.6978	0.000663683	Down	0.000109947	LOC103829523	GO:0042025//host cell nucleus	NA	NA	K14505//cyclin D3, plant	XP_009103438.1//cyclin-D3-2 [Brassica rapa]	PREDICTED: Brassica rapa cyclin-D3-2 (LOC103829523), mRNA
103861451	2608	345.002	106.375	-1.69745	6.85467e-09	Down	5.89353e-10	ARF9-2	GO:0005634//nucleus	GO:0003677//DNA binding	GO:0006355//regulation of transcription, DNA-templated;GO:0009734//auxin-activated signaling pathway	K14486//auxin response factor	XP_033144434.1//auxin response factor 9 [Brassica rapa]	PREDICTED: Brassica rapa auxin response factor 9 (ARF9-2), mRNA
103838849	1394	512.36	157.977	-1.69745	6.95679e-09	Down	5.98692e-10	LOC103838849	NA	NA	NA	K14156//choline/ethanolamine kinase [EC:2.7.1.32 2.7.1.82]	XP_009113552.1//probable choline kinase 3 [Brassica rapa]	PREDICTED: Brassica rapa probable choline kinase 3 (LOC103838849), transcript variant X2, mRNA;PREDICTED: Brassica rapa probable choline kinase 3 (LOC103838849), transcript variant X1, mRNA
103861149	811	26298.4	8111.83	-1.69688	1.12981e-20	Down	4.69959e-22	LOC103861149	NA	NA	NA	K21952//CASK-interacting protein	VDC82896.1//unnamed protein product [Brassica rapa]	PREDICTED: Brassica rapa shematrin-like protein 2 (LOC103861149), mRNA
103869117	1411	21162.8	6528.98	-1.6966	3.22564e-11	Down	2.2852e-12	LOC103869117	NA	NA	NA	K11855//ubiquitin carboxyl-terminal hydrolase 36/42 [EC:3.4.19.12];K21952//CASK-interacting protein	XP_013637929.1//PREDICTED: extensin [Brassica oleracea var. oleracea];XP_009145429.2//36.4 kDa proline-rich protein [Brassica rapa]	PREDICTED: Brassica rapa 36.4 kDa proline-rich protein (LOC103869117), mRNA
103848509	1819	241.241	74.4702	-1.69574	2.25992e-06	Down	2.51808e-07	LOC103848509	NA	GO:0003677//DNA binding	NA	K05857//phosphatidylinositol phospholipase C, delta [EC:3.1.4.11];K00053//ketol-acid reductoisomerase [EC:1.1.1.86]	RID62461.1//hypothetical protein BRARA_E01534 [Brassica rapa];XP_009123651.1//uncharacterized protein LOC103848509 isoform X2 [Brassica rapa];XP_009123650.1//uncharacterized protein LOC103848509 isoform X1 [Brassica rapa]	PREDICTED: Brassica rapa uncharacterized LOC103848509 (LOC103848509), transcript variant X3, mRNA;PREDICTED: Brassica rapa uncharacterized LOC103848509 (LOC103848509), transcript variant X2, mRNA;PREDICTED: Brassica rapa uncharacterized LOC103848509 (LOC103848509), transcript variant X1, mRNA
103849142	2483	994.944	307.158	-1.69563	7.14586e-09	Down	6.15729e-10	LOC103849142	NA	NA	NA	K17964//leucine-rich PPR motif-containing protein, mitochondrial	XP_009124196.1//pentatricopeptide repeat-containing protein At3g04760, chloroplastic [Brassica rapa]	PREDICTED: Brassica rapa pentatricopeptide repeat-containing protein At3g04760, chloroplastic (LOC103849142), mRNA
103831338	2264	362.324	111.894	-1.69514	2.95057e-12	Down	1.93939e-13	LOC103831338	GO:0016021//integral component of membrane	GO:0019706//protein-cysteine S-palmitoyltransferase activity	NA	K20027//palmitoyltransferase ZDHHC1/11 [EC:2.3.1.225]	XP_009105487.1//probable protein S-acyltransferase 22 [Brassica rapa]	PREDICTED: Brassica rapa probable protein S-acyltransferase 22 (LOC103831338), transcript variant X1, mRNA;PREDICTED: Brassica rapa probable protein S-acyltransferase 22 (LOC103831338), transcript variant X2, mRNA
103846290	417	9966.63	3082.61	-1.69295	6.21901e-05	Down	8.56685e-06	LOC103846290	GO:0016021//integral component of membrane;GO:0009507//chloroplast	GO:0005524//ATP binding;GO:0004672//protein kinase activity	NA	K12198//charged multivesicular body protein 5	NP_001288919.1//light-regulated protein-like [Brassica rapa]	Brassica rapa light-regulated protein-like (LOC103846290), mRNA
103831758	2748	535.549	165.655	-1.69284	5.30885e-12	Down	3.56198e-13	LOC103831758	GO:0005886//plasma membrane	NA	NA	K01074//palmitoyl-protein thioesterase [EC:3.1.2.22];K00789//S-adenosylmethionine synthetase [EC:2.5.1.6]	XP_009105911.1//inter alpha-trypsin inhibitor, heavy chain 4 [Brassica rapa]	PREDICTED: Brassica rapa inter alpha-trypsin inhibitor, heavy chain 4 (LOC103831758), mRNA
103868459	2359	272.799	84.4401	-1.69184	0.000181771	Down	2.70015e-05	LOC103868459	NA	GO:0005524//ATP binding;GO:0042802//identical protein binding;GO:0004672//protein kinase activity	GO:0009637//response to blue light	K10143//E3 ubiquitin-protein ligase RFWD2 [EC:2.3.2.27]	XP_013592217.1//PREDICTED: protein SPA1-RELATED 4 [Brassica oleracea var. oleracea];XP_018514819.2//LOW QUALITY PROTEIN: protein SPA1-RELATED 4 [Brassica rapa]	PREDICTED: Brassica rapa protein SPA1-RELATED 4 (LOC103868459), mRNA
103843501	1408	274.936	85.1195	-1.69153	1.85863e-06	Down	2.05055e-07	LOC103843501	GO:0016021//integral component of membrane	GO:0046872//metal ion binding;GO:0016491//oxidoreductase activity	NA	K06892//feruloyl-CoA 6-hydroxylase [EC:1.14.11.61];K13229//2,4-dihydroxy-1,4-benzoxazin-3-one-glucoside dioxygenase [EC:1.14.11.59]	XP_009118490.2//1-aminocyclopropane-1-carboxylate oxidase homolog 3 isoform X1 [Brassica rapa];XP_009118491.2//1-aminocyclopropane-1-carboxylate oxidase homolog 3 isoform X2 [Brassica rapa]	PREDICTED: Brassica rapa 1-aminocyclopropane-1-carboxylate oxidase homolog 3 (LOC103843501), transcript variant X1, mRNA;PREDICTED: Brassica rapa 1-aminocyclopropane-1-carboxylate oxidase homolog 3 (LOC103843501), transcript variant X2, mRNA
103874235	1300	859.395	266.137	-1.69115	2.41695e-16	Down	1.21511e-17	LOC103874235	GO:0016021//integral component of membrane;GO:0005886//plasma membrane	NA	GO:0008643//carbohydrate transport	K15382//solute carrier family 50 (sugar transporter)	XP_009150896.1//bidirectional sugar transporter SWEET12 [Brassica rapa]	PREDICTED: Brassica rapa bidirectional sugar transporter SWEET12 (LOC103874235), mRNA
103862554	2687	356.229	110.358	-1.69061	3.88266e-07	Down	3.99289e-08	LOC103862554	NA	NA	NA	NA	XP_009138500.2//BTB/POZ domain-containing protein NPY5 [Brassica rapa]	PREDICTED: Brassica rapa BTB/POZ domain-containing protein NPY5 (LOC103862554), mRNA
103865154	1613	1356.22	420.316	-1.69004	1.30554e-13	Down	7.79443e-15	UGT74C1-2	NA	GO:0016758//transferase activity, transferring hexosyl groups	NA	K13691//pathogen-inducible salicylic acid glucosyltransferase [EC:2.4.1.-]	XP_009141182.1//UDP-glycosyltransferase 74C1 [Brassica rapa]	PREDICTED: Brassica rapa UDP-glycosyltransferase 74C1 (UGT74C1-2), mRNA
103831090	3289	2225.65	691.237	-1.68698	7.67113e-11	Down	5.57844e-12	LOC103831090	GO:0016021//integral component of membrane	GO:0004674//protein serine/threonine kinase activity;GO:0005524//ATP binding	NA	K00924//kinase [EC:2.7.1.-]	XP_009105191.1//receptor protein kinase TMK1 [Brassica rapa]	PREDICTED: Brassica rapa receptor protein kinase TMK1 (LOC103831090), mRNA
103875161	3918	177.363	55.1202	-1.68606	1.7556e-06	Down	1.93312e-07	LOC103875161	GO:0016021//integral component of membrane	GO:0005524//ATP binding;GO:0042626//ATPase-coupled transmembrane transporter activity;GO:0016887//ATPase activity	NA	K05658//ATP-binding cassette, subfamily B (MDR/TAP), member 1 [EC:7.6.2.2]	XP_009151889.2//ABC transporter B family member 15 [Brassica rapa]	PREDICTED: Brassica rapa ABC transporter B family member 15 (LOC103875161), mRNA
103850896	1309	178.726	55.5474	-1.68596	7.16233e-06	Down	8.51545e-07	LOC103850896	GO:0016021//integral component of membrane	NA	NA	K23369//ADAMTS-like protein 4;K20547//basic endochitinase B [EC:3.2.1.14]	VDD19168.1//unnamed protein product [Brassica oleracea];XP_009125943.1//protein PNS1 [Brassica rapa]	PREDICTED: Brassica rapa protein PNS1 (LOC103850896), mRNA
103851645	1648	135.153	42.0055	-1.68595	0.000416034	Down	6.62578e-05	LOC103851645	NA	GO:0046554//malate dehydrogenase (NADP+) activity	GO:0005975//carbohydrate metabolic process;GO:0006108//malate metabolic process	K00051//malate dehydrogenase (NADP+) [EC:1.1.1.82]	XP_009126763.1//malate dehydrogenase [NADP], chloroplastic [Brassica rapa]	PREDICTED: Brassica rapa malate dehydrogenase [NADP], chloroplastic (LOC103851645), transcript variant X2, misc_RNA;PREDICTED: Brassica rapa malate dehydrogenase [NADP], chloroplastic (LOC103851645), transcript variant X1, mRNA
103829607	2084	99.5289	30.9763	-1.68395	0.000953168	Down	0.000163903	LOC103829607	GO:0016021//integral component of membrane	NA	NA	NA	XP_009103532.2//uncharacterized protein LOC103829607 [Brassica rapa]	PREDICTED: Brassica rapa uncharacterized LOC103829607 (LOC103829607), mRNA
103834108	1782	2289.64	712.707	-1.68374	5.18662e-12	Down	3.4758e-13	LOC103834108	NA	NA	NA	K01784//UDP-glucose 4-epimerase [EC:5.1.3.2]	XP_009108415.1//uncharacterized protein LOC103834108 isoform X1 [Brassica rapa]	PREDICTED: Brassica rapa uncharacterized LOC103834108 (LOC103834108), transcript variant X1, mRNA;PREDICTED: Brassica rapa uncharacterized LOC103834108 (LOC103834108), transcript variant X2, mRNA
103855339	8929	338.556	105.405	-1.68345	6.01453e-09	Down	5.15347e-10	LOC103855339	GO:0005634//nucleus	GO:0043565//sequence-specific DNA binding	GO:0006355//regulation of transcription, DNA-templated	K09338//homeobox-leucine zipper protein	XP_009130555.1//homeobox-leucine zipper protein ATHB-53 [Brassica rapa]	PREDICTED: Brassica rapa homeobox-leucine zipper protein ATHB-53 (LOC103855339), mRNA
103845012	4061	130.177	40.5426	-1.68297	5.50157e-05	Down	7.499e-06	LOC103845012	GO:0009705//plant-type vacuole membrane;GO:0005887//integral component of plasma membrane	GO:0022841//potassium ion leak channel activity	GO:0030007//cellular potassium ion homeostasis	K05389//potassium channel subfamily K, other eukaryote	XP_033138714.1//two-pore potassium channel 1 [Brassica rapa]	PREDICTED: Brassica rapa two-pore potassium channel 1 (LOC103845012), mRNA
103853266	1821	514.572	160.265	-1.68292	1.7095e-08	Down	1.52703e-09	LOC103853266	NA	GO:0030170//pyridoxal phosphate binding	GO:0006520//cellular amino acid metabolic process	K01733//threonine synthase [EC:4.2.3.1]	XP_009128436.1//threonine synthase 1, chloroplastic [Brassica rapa]	PREDICTED: Brassica rapa threonine synthase 1, chloroplastic (LOC103853266), mRNA
103844028	1567	2323.21	723.962	-1.68213	1.56353e-05	Down	1.95362e-06	LOC103844028	GO:0005829//cytosol	GO:0046872//metal ion binding;GO:0003868//4-hydroxyphenylpyruvate dioxygenase activity	GO:0006572//tyrosine catabolic process;GO:0009072//aromatic amino acid family metabolic process	K00457//4-hydroxyphenylpyruvate dioxygenase [EC:1.13.11.27]	XP_009119049.1//4-hydroxyphenylpyruvate dioxygenase [Brassica rapa]	PREDICTED: Brassica rapa 4-hydroxyphenylpyruvate dioxygenase (LOC103844028), mRNA
103845132	15569	200.087	62.3733	-1.68163	5.6854e-06	Down	6.65314e-07	LOC103845132	GO:0016021//integral component of membrane	NA	NA	K11600//exosome complex component RRP41;K18195//rhamnogalacturonan endolyase [EC:4.2.2.23];K19995//secretory carrier-associated membrane protein	XP_033138641.1//pathogen-associated molecular patterns-induced protein A70-like [Brassica rapa]	PREDICTED: Brassica rapa pathogen-associated molecular patterns-induced protein A70-like (LOC103845132), transcript variant X3, mRNA;PREDICTED: Brassica rapa pathogen-associated molecular patterns-induced protein A70-like (LOC103845132), transcript variant X1, mRNA;PREDICTED: Brassica rapa pathogen-associated molecular patterns-induced protein A70-like (LOC103845132), transcript variant X2, mRNA
103856778	2004	1641.03	511.94	-1.68056	1.83867e-07	Down	1.8202e-08	LOC103856778	GO:0016021//integral component of membrane	GO:0016705//oxidoreductase activity, acting on paired donors, with incorporation or reduction of molecular oxygen	GO:0016117//carotenoid biosynthetic process	K06444//lycopene epsilon-cyclase [EC:5.5.1.18]	XP_009132155.1//lycopene epsilon cyclase, chloroplastic [Brassica rapa]	PREDICTED: Brassica rapa lycopene epsilon cyclase, chloroplastic (LOC103856778), mRNA
103867389	2155	337.238	105.222	-1.68034	6.51853e-09	Down	5.59405e-10	LOC103867389	GO:0005960//glycine cleavage complex	NA	GO:0019464//glycine decarboxylation via glycine cleavage system	K17964//leucine-rich PPR motif-containing protein, mitochondrial;K02437//glycine cleavage system H protein	CDY31666.1//BnaA05g08810D [Brassica napus]	PREDICTED: Brassica rapa pentatricopeptide repeat-containing protein At2g35130 (LOC103867389), mRNA
103860565	2163	175.647	54.8139	-1.68006	0.000175867	Down	2.60539e-05	LOC103860565	NA	NA	GO:0008356//asymmetric cell division	K23573//dentin sialophosphoprotein	XP_009136429.1//uncharacterized protein LOC103860565 [Brassica rapa]	PREDICTED: Brassica rapa uncharacterized LOC103860565 (LOC103860565), mRNA
103861870	1591	271.358	84.8167	-1.67778	1.93407e-06	Down	2.13895e-07	LOC103861870	NA	NA	NA	K05765//cofilin;K13422//transcription factor MYC2	XP_009137827.1//transcription factor bHLH68 [Brassica rapa]	PREDICTED: Brassica rapa transcription factor bHLH68 (LOC103861870), mRNA
103836858	1982	840.931	262.863	-1.67768	0.000627267	Down	0.000103377	LOC103836858	GO:0016021//integral component of membrane;GO:0005886//plasma membrane	GO:0008519//ammonium transmembrane transporter activity	GO:0015843//methylammonium transport	K03320//ammonium transporter, Amt family	XP_009111404.1//ammonium transporter 1 member 2 [Brassica rapa]	PREDICTED: Brassica rapa ammonium transporter 1 member 2 (LOC103836858), mRNA
[truncated: 4,935 more rows]

## Sheet: GO BioProc top25 prt6 allDEGs R
Enrichment FDR	nGenes	Pathway Genes	Fold Enrichment	Pathway	URL	Genes	GO ID
[truncated: 22 more rows]

## Sheet: GO 1059 DEGs Brprt6 only R
Enrichment FDR	nGenes	Pathway Genes	Fold Enrichment	Pathway	URL	Genes	-log10(FDR)
[truncated: 7 more rows]

## Sheet: Background dataset GO R
GeneID
103249141
103249142
103249144
103249145
103249148
103249149
103249150
103249151
103249152
103249154
103249155
103249156
103249158
103249159
103249160
103249161
103249162
103249163
103249164
103249165
103249166
103249168
103249169
103249170
103249171
103318259
103318262
103318322
103318326
103318470
[truncated: 36,321 more rows]

[truncated: 1 more sheets: geneInfo correspondence]
